# Supplementary material for: Salmonella enterica serovar Schwarzengrund: Distribution, Virulence, and Antimicrobial Resistance
Source: Microorganisms. 2025 Jan 6;13(1):92. doi: 10.3390/microorganisms13010092 (PMC11767468; doi:10.3390/microorganisms13010092)
Supplement: Supplementary file 1 [file microorganisms-13-00092-s001.zip]

Archive with 2 entries (2 files):
- Schwarzengrund metaanalyses supplemental tables 090324.xlsx
- Schwarzengrund metaanalyses supplemental figures.pdf
