# Supplementary material for: Salmonella enterica serovar Schwarzengrund: Distribution, Virulence, and Antimicrobial Resistance
Source: Microorganisms. 2025 Jan 6;13(1):92. doi: 10.3390/microorganisms13010092 (PMC11767468; doi:10.3390/microorganisms13010092)
Supplement: Supplementary file 1 [file microorganisms-13-00092-s001.zip › Schwarzengrund metaanalyses supplemental tables 090324.xlsx]

## Sheet: Metadata
Table S1: Sample Metadata
Key	Strain ID	Assembly Accession	BioSample Accession	CollectionYear	Country	State/Province	Source Type	Isolation Source
2.50802e+07		GCA_025080155.1	SAMEA103660918	2016	Ireland		human	human
2.23179e+07		GCA_022317865.1	SAMEA4895862	2012	Netherlands		food	food
1.50432e+07		GCA_015043195.1	SAMEA6058039	2018	Germany		animal	animal
9.64018e+06		GCA_009640175.1	SAMEA6058233	2018	Germany		animal	animal
9.64118e+06		GCA_009641175.1	SAMEA6058336	2018	Germany		animal	animal
9.64268e+06		GCA_009642675.1	SAMEA6058509	2014	Germany		animal	animal
2.01582e+07		GCA_020158195.1	SAMEA7540944	2019	Germany		human
7.90707e+06	NY_BAC0400004072	GCA_007907065.1	SAMN01902243	2004	USA	NY	turkey	ground turkey
1.14554e+07	NY_BAC0500003470	GCA_011455355.1	SAMN01902251	2005	USA	NY	turkey	ground turkey
6.71231e+06	NY_IDR1000036085	GCA_006712305.1	SAMN01902375	2010	USA	NY	chicken	raw ground beef
1.14559e+07	NY_IDR1100025744	GCA_011455855.1	SAMN01902393	2011	USA	NY	turkey	ground turkey
1.14575e+07	WAPHL_SAL-A00126	GCA_011457455.1	SAMN02182960	2012	USA	WA	turkey	ground turkey
1.14598e+07	WAPHL_SAL-A00178	GCA_011459775.1	SAMN02183012	2012	USA	WA	turkey	ground turkey
1.14596e+07	WAPHL_SAL-A00182	GCA_011459595.1	SAMN02183016	2012	USA	WA	turkey	ground turkey
1.146e+07	NY_02032807	GCA_011460015.1	SAMN02222904	2008	USA	CT	canine	drag swab poultry
1.1462e+07	AZ_TG68168	GCA_011462015.1	SAMN02261127	2009	USA	NM	turkey	ground turkey
1.14616e+07	AZ_TG68332	GCA_011461575.1	SAMN02261168	2010	USA	NM	turkey	ground turkey
1.14625e+07	FNW19F32	GCA_011462515.1	SAMN02344777	2010	Morocco		food	red meat spice rub
6.69111e+06	FNW19F37	GCA_006691105.1	SAMN02344778	2010	Morocco		food	white meat spice rub
9.25713e+06	SGSC 2514	GCA_009257125.1	SAMN02367752	1988	United Kingdom		unknown
2.03313e+06	BCW_2033	GCA_002033125.1	SAMN02367846	2010	USA	MD	turkey	ground turkey
2.03309e+06	BCW_2058	GCA_002033085.1	SAMN02367870	2010	USA	TN	turkey	ground turkey
2.03191e+06	BCW_2071	GCA_002031905.1	SAMN02367882	2010	USA	NY	turkey	ground turkey
2.03293e+06	BCW_2087	GCA_002032925.1	SAMN02367897	2010	USA	CA	turkey	ground turkey
2.03171e+06	BCW_2098	GCA_002031705.1	SAMN02367908	2010	USA	NM	turkey	ground turkey
2.03113e+06	BCW_2176	GCA_002031125.1	SAMN02367983	2011	USA	NM	turkey	ground turkey
2.03042e+06	BCW_2205	GCA_002030415.1	SAMN02368010	2011	USA	OR	turkey	ground turkey
2.06396e+06	BCW_2774	GCA_002063955.1	SAMN02368649	2000	Taiwan		human	human
2.06393e+06	BCW_2775	GCA_002063925.1	SAMN02368650	2002	Thailand		human	human
2.06392e+06	BCW_2776	GCA_002063915.1	SAMN02368651	2003	Thailand		human	Non Human
2.06511e+06	BCW_2778	GCA_002065105.1	SAMN02368653	2010	Denmark		chicken	chicken meat
2.06291e+06	BCW_2829	GCA_002062905.1	SAMN02368696				unknown
1.08859e+07	VA_WGS-00023	GCA_010885875.1	SAMN02403244	2005	USA	VA	chicken	Gallus Gallus
1.10824e+07	VA_WGS-00134	GCA_011082405.1	SAMN02403355	2006	USA	VA	bovine	Bos taurus
1.0638e+07	VA_WGS-00140	GCA_010637955.1	SAMN02403361	2006	USA	VA	turkey	turkey
171295	SL480	GCA_000171295.1	SAMN02415244				unknown
1.06561e+07	AZ_TG71035	GCA_010656145.1	SAMN02595005	2013	USA	NJ	chicken	chicken breast tenderloin
1.06327e+07	AZ_TG71043	GCA_010632675.1	SAMN02595007	2013	USA	CA	chicken	boneless skinless chicken breast
1.04917e+07	AZ_TG71047	GCA_010491665.1	SAMN02595008	2013	USA	IL	chicken	chicken breast tenderloin
1.06856e+07	AZ_TG71067	GCA_010685615.1	SAMN02595013	2013	USA	FL	chicken	whole chicken breast
1.14452e+07	AZ_TG71147	GCA_011445165.1	SAMN02595033	2013	USA	FL	chicken	boneless skinless chicken breast
20745.1	CVM19633	GCA_000020745.1	SAMN02604064				unknown
6.75557e+06	WAPHL-SAL-A00360	GCA_006755565.1	SAMN02640923	2002	USA	GA	turkey	ground turkey
1.29353e+07	WAPHL-SAL-A00375	GCA_012935255.1	SAMN02640938	2003	USA	MD	turkey	ground turkey
6.23968e+06	WAPHL-SAL-A00394	GCA_006239675.1	SAMN02640957	2003	USA	GA	turkey	ground turkey
8.00875e+06	MOD1-Sal_922	GCA_008008745.1	SAMN02645808	2009	USA	PA	turkey	ground turkey
7.74168e+06	MOD1-Sal_923	GCA_007741675.1	SAMN02645809	2012	USA	PA	turkey	ground turkey
8.00884e+06	MOD1-Sal_924	GCA_008008835.1	SAMN02645810	2013	USA	PA	chicken	chicken breast
7.8151e+06	FCC0229	GCA_007815095.1	SAMN02678617	2008	Viet Nam		food	vegetarian instant rice noodle
1.10808e+07	FSW0195	GCA_011080845.1	SAMN02678922	2011	Thailand		fish	dried mud fish
1.47981e+06	CVM N38851	GCA_001479805.1	SAMN02699280	2012	USA	CA	turkey	ground turkey
1.48054e+06	CVM N38910	GCA_001480535.1	SAMN02699300	2012	USA	OR	turkey	ground turkey
1.4809e+06	CVM N39866	GCA_001480895.1	SAMN02699309	2012	USA	TN	turkey	ground turkey
1.48033e+06	CVM N41734	GCA_001480325.1	SAMN02699326	2012	USA	GA	chicken	chicken breast
1.47853e+06	CVM N41900	GCA_001478525.1	SAMN02699330	2012	USA	CT	turkey	ground turkey
1.14831e+07	MDH-2014-00259	GCA_011483065.1	SAMN02699425	2000			chicken	chicken thigh skin on
6.68963e+06	MDH-2014-00384	GCA_006689625.1	SAMN02699550	2003	USA	MN	canine	canine tissue
8.04496e+06	MDH-2014-00386	GCA_008044955.1	SAMN02699552	2003	USA	MN	porcine	porcine lung
8.04669e+06	MDH-2014-00398	GCA_008046685.1	SAMN02699564	2003	USA	AR	porcine	porcine tissue
6.29512e+06	MDH-2014-00477	GCA_006295115.1	SAMN02699643	2003	USA	MN	avian	avian tissue
6.23957e+06	FL-NRM021	GCA_006239565.1	SAMN02766966	2004	USA	CT	turkey	ground turkey
6.63049e+06	FL-NRM089	GCA_006630485.1	SAMN02767034	2004	USA	NM	chicken	chicken breast
7.7418e+06	NY-32516	GCA_007741795.1	SAMN02777765	2003	USA	GA	chicken	chicken breast
7.75584e+06	NY-N149	GCA_007755835.1	SAMN02777830	2004	USA	CT	turkey	ground turkey
3.87056e+06	NY-N150	GCA_003870555.1	SAMN02777831	2004	USA	CT	turkey	ground turkey
7.7553e+06	NY-N151	GCA_007755295.1	SAMN02777832	2004	USA	CT	turkey	ground turkey
7.81656e+06	NY-N152	GCA_007816555.1	SAMN02777833	2004	USA	CT	turkey	ground turkey
6.15841e+06	NY-N153	GCA_006158405.1	SAMN02777834	2004	USA	CT	turkey	ground turkey
6.15821e+06	NY-N154	GCA_006158205.1	SAMN02777835	2004	USA	CT	turkey	ground turkey
6.24034e+06	NY-N155	GCA_006240335.1	SAMN02777836	2004	USA	CT	turkey	ground turkey
6.24032e+06	NY-N156	GCA_006240315.1	SAMN02777837	2004	USA	CT	turkey	ground turkey
6.23949e+06	WAPHL_SAL-A00413	GCA_006239485.1	SAMN02782465	2004	USA	NY	turkey	ground turkey
6.2956e+06	WAPHL_SAL-A00415	GCA_006295595.1	SAMN02782467	2004	USA	NY	turkey	ground turkey
6.29548e+06	WAPHL_SAL-A00420	GCA_006295475.1	SAMN02782472	2004	USA	NY	turkey	ground turkey
6.75459e+06	WAPHL_SAL-A00462	GCA_006754585.1	SAMN02782514	2004	USA	OR	chicken	chicken breast
6.63013e+06	WAPHL_SAL-A00463	GCA_006630125.1	SAMN02782515	2004	USA	OR	chicken	chicken breast
6.2396e+06	WAPHL_SAL-A00495	GCA_006239595.1	SAMN02782547	2004	USA	GA	turkey	ground turkey
6.29514e+06	WAPHL_SAL-A00496	GCA_006295135.1	SAMN02782548	2004	USA	GA	turkey	ground turkey
6.75273e+06	WAPHL_SAL-A00522	GCA_006752725.1	SAMN02782574	2004	USA	MD	chicken	chicken breast
1.29352e+07	WAPHL_SAL-A00527	GCA_012935235.1	SAMN02782579		USA	MD	turkey	ground turkey
6.23962e+06	WAPHL_SAL-A00528	GCA_006239615.1	SAMN02782580	2004	USA	MD	turkey	ground turkey
6.62981e+06	WAPHL_SAL-A00541	GCA_006629805.1	SAMN02782593	2004	USA	MD	chicken	chicken breast
6.68789e+06	WAPHL_SAL-A00577	GCA_006687885.1	SAMN02782629	2005	USA	CA	turkey	ground turkey
7.74338e+06	WAPHL_SAL-A00592	GCA_007743375.1	SAMN02782644	2005	USA	CA	turkey	ground turkey
6.69167e+06	WAPHL_SAL-A00611	GCA_006691665.1	SAMN02782663	2005	USA	CO	turkey	ground turkey
8.00766e+06	FLDOH-9	GCA_008007655.1	SAMN02802255	2014	USA	FL	human
7.74552e+06	FDA131157	GCA_007745515.1	SAMN02843447	2001	USA	NY	animal feed	animal feed
8.80914e+06	FDA134803	GCA_008809135.1	SAMN02843453	2001	Thailand		food	dehydrate small chili
1.14854e+07	FDA153751	GCA_011485395.1	SAMN02843558	2001	Taiwan		fish	tilapia
8.03238e+06	FDA154577	GCA_008032375.1	SAMN02843560	2001	India		food	sesame seed
1.08689e+07	FDA314923	GCA_010868885.1	SAMN02844136	2005	Thailand		fish	frozen sharptooth fish
1.10906e+07	FDA378590	GCA_011090625.1	SAMN02844376	2006	Viet Nam		fish	frozen mudfish
1.08689e+07	FDA402106	GCA_010868905.1	SAMN02844455	2006	India		turkey	turmeric powder
9.39529e+06	FDA646003	GCA_009395285.1	SAMN02844863	2010	Viet Nam		fish	frozen river tinfoil barb fish
6.65555e+06	FDA113199-21	GCA_006655545.1	SAMN02844955	2001	USA	IA	animal feed	steamed bone meal
7.7559e+06	FDA195550-11	GCA_007755895.1	SAMN02845200	2002	Taiwan		fish	frozen tilapia
8.6162e+06	FDA269077 1	GCA_008616195.1	SAMN02845401	2004	Taiwan		fish	frozen kingfish steak
7.77129e+06	FDA365106-2	GCA_007771285.1	SAMN02845754	2006	India		food	hulled sesame seed
8.80812e+06	PDS000106143.267	GCA_008808115.1	SAMN02846192	2009	USA		environmental	environmental swab
8.00592e+06	FDA593264 1-1	GCA_008005915.1	SAMN02846718	2009	Canada		avian	frozen quail
9.3371e+06	FDA626942 1-1	GCA_009337095.1	SAMN02846862	2010	Viet Nam		fish	dried catfish
9.40167e+06	FDA655608-1	GCA_009401665.1	SAMN02847123	2010	India		food	sesame seed
9.54199e+06	FDA657544-2	GCA_009541985.1	SAMN02847140	2010	India		food	sesame seed
8.00181e+06	FDA670894 6-1	GCA_008001805.1	SAMN02847209	2011	Indonesia		fish	frozen golden threadfin bream fish
8.04536e+06	FDA858078 1-1	GCA_008045355.1	SAMN02847789	2014	India		food	coriander powder
974975	CFSAN003382	GCA_000974975.1	SAMN02848473	2011	USA	VA	environmental	creek water
7.76202e+06	AZ-TG74424	GCA_007762015.1	SAMN02894161	2005	USA	GA	turkey	ground turkey
7.76194e+06	AZ-TG74428	GCA_007761935.1	SAMN02894162	2005	USA	GA	turkey	ground turkey
6.29518e+06	AZ-TG74836	GCA_006295175.1	SAMN02894163	2005	USA	NM	turkey	ground turkey
7.74308e+06	AZ-TG74876	GCA_007743075.1	SAMN02894164	2005	USA	NM	turkey	ground turkey
6.75252e+06	AZ-TG74936	GCA_006752515.1	SAMN02894165	2005	USA	NY	turkey	ground turkey
1.83405e+07	CFSAN008848	GCA_018340505.1	SAMN02900280	2012	USA	VA	environmental	water
8.9972e+06	CFSAN008849	GCA_008997195.1	SAMN02900281	2012	USA	VA	environmental	water
8.99726e+06	CFSAN008851	GCA_008997255.1	SAMN02900283	2012	USA	VA	environmental	water
3.8785e+06	FDA436246	GCA_003878495.1	SAMN02918508	2008	USA	PA	animal feed	cat food
8.11436e+06	FDA436247	GCA_008114355.1	SAMN02918509	2008	USA	PA	animal feed	cat food
8.11651e+06	FDA479816	GCA_008116505.1	SAMN02918526	2008	USA	PA	animal feed	pet food dog
8.11507e+06	FDA479818	GCA_008115065.1	SAMN02918527	2008	USA	PA	animal feed	pet food dog
9.5643e+06	FDA590772-1	GCA_009564295.1	SAMN02918608	2009	USA	IL	animal feed	animal feed meat bone meal
8.00275e+06	FDA621780	GCA_008002745.1	SAMN02918652	2010	USA	MI	animal feed	animal feed zoo diet
9.10919e+06	FDA635675-69	GCA_009109185.1	SAMN02918719	2010	USA	OH	environmental	environmental swab
9.5487e+06	FDA672224	GCA_009548695.1	SAMN02918794	2011	Brazil		animal feed	chewing leather strip dog toy
9.51311e+06	FDA715096-2	GCA_009513105.1	SAMN02918823	2011	USA	GA	animal feed	animal feed
9.53916e+06	FDA742419	GCA_009539155.1	SAMN02918907	2012	USA	MS	animal feed	animal feed poultry
1.11468e+07	FDA766925-9	GCA_011146835.1	SAMN02918955	2013	USA	OH	environmental	environmental swab
8.02404e+06	VA-WGS-00374	GCA_008024035.1	SAMN03112900	2012	USA	VA	avian	seagull
8.0309e+06	MDH-2014-00989	GCA_008030895.1	SAMN03142754	2014	USA	MN	chicken	frozen chicken
8.03186e+06	MDH-2014-00990	GCA_008031855.1	SAMN03142755	2014	USA	MN	chicken	frozen chicken
8.03144e+06	MDH-2014-00991	GCA_008031435.1	SAMN03142756	2014	USA	MN	chicken	frozen chicken
8.03052e+06	MDH-2014-00992	GCA_008030515.1	SAMN03142757	2014	USA	MN	chicken	frozen chicken
8.0311e+06	MDH-2014-00993	GCA_008031095.1	SAMN03142758	2014	USA	MN	chicken	frozen chicken
8.03176e+06	MDH-2014-00994	GCA_008031755.1	SAMN03142759	2014	USA	MN	chicken	frozen chicken
8.03132e+06	MDH-2014-00995	GCA_008031315.1	SAMN03142760	2014	USA	MN	chicken	frozen chicken
8.03036e+06	MDH-2014-01001	GCA_008030355.1	SAMN03142766	2014	USA	MN	chicken	frozen chicken
8.51512e+06	2014K-0881	GCA_008515115.1	SAMN03160283	2014	USA		human	stool
7.74462e+06	VA-WGS-00390	GCA_007744615.1	SAMN03160764	2012	USA	VA	avian	seagull
8.02212e+06	MDH-2014-01010	GCA_008022115.1	SAMN03165748	2014	USA	MN	chicken	frozen chicken
8.0221e+06	MDH-2014-01011	GCA_008022095.1	SAMN03165749	2014	USA	MN	chicken	frozen chicken
8.01912e+06	H123060342	GCA_008019115.1	SAMN03169302	2012	United Kingdom	North of England	human	human
8.02504e+06	FSIS1400304	GCA_008025035.1	SAMN03199609	2014	USA	GA	avian	comminuted poultry
8.02486e+06	FSIS1400305	GCA_008024855.1	SAMN03199610	2014	USA	AL	chicken	product raw intact chicken
8.02488e+06	FSIS1400306	GCA_008024875.1	SAMN03199611	2014	USA	IL	avian	comminuted poultry
8.02476e+06	FSIS1400307	GCA_008024755.1	SAMN03199612	2014	USA	TN	chicken	chicken carcass
8.02508e+06	FSIS1400308	GCA_008025075.1	SAMN03199613	2014	USA	GA	avian	comminuted poultry
8.02484e+06	FSIS1400309	GCA_008024835.1	SAMN03199614	2014	USA	GA	chicken	product raw intact chicken
8.02479e+06	FSIS1400310	GCA_008024785.1	SAMN03199615	2014	USA	GA	chicken	product raw intact chicken
8.0247e+06	FSIS1400311	GCA_008024695.1	SAMN03199616	2014	USA	GA	chicken	product raw intact chicken
8.02492e+06	FSIS1400312	GCA_008024915.1	SAMN03199617	2014	USA	GA	chicken	product raw intact chicken
8.02514e+06	FSIS1400313	GCA_008025135.1	SAMN03199618	2014	USA	GA	chicken	product raw intact chicken
8.01112e+06	2014K-0889	GCA_008011115.1	SAMN03225517	2014	USA		human	blood
8.01324e+06	2014K-0929	GCA_008013235.1	SAMN03225519	2014	USA		human	stool
6.75751e+06	FL-NRM221	GCA_006757505.1	SAMN03269502	2006	USA	CA	turkey	ground turkey
6.69155e+06	NY-N13110	GCA_006691545.1	SAMN03275968	2007	USA	CO	turkey	ground turkey
6.65185e+06	NY-N13669	GCA_006651845.1	SAMN03276044	2007	USA	NY	turkey	ground turkey
6.63403e+06	NY-N14216	GCA_006634025.1	SAMN03276065	2007	USA	NM	turkey	ground turkey
6.75529e+06	NY-N14609	GCA_006755285.1	SAMN03276093	2007	USA	CA	turkey	ground turkey
6.81248e+06	WAPHL_SAL-A00697	GCA_006812475.1	SAMN03291526	2006	USA	GA	turkey	ground turkey
6.69181e+06	WAPHL_SAL-A00707	GCA_006691805.1	SAMN03291536	2006	USA	GA	chicken	chicken breast
7.90691e+06	WAPHL_SAL-A00758	GCA_007906905.1	SAMN03291587	2006	USA	MN	turkey	ground turkey
6.2969e+06	WAPHL_SAL-A00784	GCA_006296895.1	SAMN03291613	2006	USA	MN	turkey	ground turkey
7.81736e+06	WAPHL_SAL-A00785	GCA_007817355.1	SAMN03291614	2006	USA	MN	bovine	ground beef
6.75671e+06	WAPHL_SAL-A00793	GCA_006756705.1	SAMN03291622	2006	USA	NM	chicken	chicken breast
7.75142e+06	WAPHL_SAL-A00795	GCA_007751415.1	SAMN03291624	2006	USA	NM	chicken	chicken breast
7.75156e+06	WAPHL_SAL-A00796	GCA_007751555.1	SAMN03291625	2006	USA	NM	chicken	chicken breast
7.75224e+06	WAPHL_SAL-A00823	GCA_007752235.1	SAMN03291652	2006	USA	NM	turkey	ground turkey
6.69309e+06	WAPHL_SAL-A00883	GCA_006693085.1	SAMN03291712	2006	USA	TN	chicken	chicken breast
8.90789e+06	CDPHFDLB-F14M01345a	GCA_008907885.1	SAMN03462273	2014	USA	CA	chicken	raw whole chicken
8.91132e+06	CDPHFDLB-F14M01347	GCA_008911315.1	SAMN03462277	2014	USA	CA	chicken	raw whole chicken
8.91533e+06	CDPHFDLB-F14M01348a	GCA_008915325.1	SAMN03462278	2014	USA	CA	chicken	raw whole chicken
8.91147e+06	CDPHFDLB-F14M01359a	GCA_008911465.1	SAMN03462284	2014	USA	CA	chicken	raw chicken part
8.91137e+06	CDPHFDLB-F14M01360a	GCA_008911365.1	SAMN03462287	2014	USA	CA	chicken	raw chicken part
1.09475e+07	66451	GCA_010947515.1	SAMN03466398	2014	United Kingdom	North of England	human	human
1.10949e+07	58518	GCA_011094945.1	SAMN03466560	2014	United Kingdom	South of England	human	human
1.08859e+07	74283	GCA_010885855.1	SAMN03468514	2014	United Kingdom	London	human	human
6.63191e+06	80310	GCA_006631905.1	SAMN03469805	2015	United Kingdom	Midlands and East of England	human	human
8.11753e+06	FDA540382-2	GCA_008117525.1	SAMN03473637	2009	Canada		animal feed	animal feed canola meal
8.11215e+06	61893	GCA_008112145.1	SAMN03474057	2014	United Kingdom	Wales	human	human
8.09649e+06	38763	GCA_008096485.1	SAMN03477782	2014	United Kingdom	London	human	human
6.63231e+06	63910	GCA_006632305.1	SAMN03477917	2014	United Kingdom	North of England	human	human
8.11049e+06	7409	GCA_008110485.1	SAMN03478614	2014	United Kingdom	London	human	human
8.19969e+06	9145	GCA_008199685.1	SAMN03479092	2014	United Kingdom	Midlands and East of England	human	human
8.57423e+06	40318	GCA_008574225.1	SAMN03479474	2014	United Kingdom	Midlands and East of England	human	human
4.27337e+06	12177	GCA_004273365.1	SAMN03480106	2014	United Kingdom	South of England	human	human
8.58297e+06	51302	GCA_008582965.1	SAMN03480274	2014	United Kingdom	Midlands and East of England	human	human
8.83717e+06	CFSAN032078	GCA_008837165.1	SAMN03577611	2007	USA	NC	environmental	environmental floor swab
8.91885e+06	ARIM-SSCHW350-08	GCA_008918845.1	SAMN03743873	2008	Argentina		bovine	muscle (Bos taurus)
8.60923e+06	FSIS1501014	GCA_008609225.1	SAMN03776987	2015	USA	GA	chicken	NRTE (Not-Ready-to-Eat) Comminuted Poultry Exploratory Sampling - Chickens
8.61541e+06	CFSAN035066	GCA_008615405.1	SAMN03795455	2015	USA	NY	human	urine
7.81849e+06	CVM-N15824	GCA_007818485.1	SAMN03842356	2007	USA	CT	turkey	ground turkey
7.75421e+06	CVM-N15837	GCA_007754205.1	SAMN03842369	2007	USA	CT	turkey	ground turkey
7.8164e+06	CVM-N15838	GCA_007816395.1	SAMN03842370	2007	USA	CT	turkey	ground turkey
8.61155e+06	FSIS1501024	GCA_008611545.1	SAMN03847043	2015	USA	IN	chicken	NRTE (Not-Ready-to-Eat) Comminuted Poultry Exploratory Sampling - Turkeys
8.61157e+06	FSIS1501035	GCA_008611565.1	SAMN03847049	2015	USA	TN	chicken	raw intact chicken
8.61269e+06	15MN00277	GCA_008612685.1	SAMN03857072	2015	USA	MN	chicken	frozen raw stuffed chicken product
8.61279e+06	15MN00279	GCA_008612785.1	SAMN03857074	2015	USA	MN	chicken	frozen raw stuffed chicken product
8.61446e+06	15MN00284	GCA_008614455.1	SAMN03863770	2015	USA	MN	chicken	frozen raw stuffed chicken product
1.24028e+06	CVM N43459	GCA_001240275.1	SAMN03894068	2013	USA	GA	chicken	Chicken Wings
1.24063e+06	CVM N43479	GCA_001240625.1	SAMN03894088	2013	USA	PA	chicken	chicken breast
1.24127e+06	CVM N44700	GCA_001241265.1	SAMN03894117	2013	USA	GA	chicken	chicken breast
1.24227e+06	CVM N45932	GCA_001242265.1	SAMN03894166	2013	USA	MD	turkey	ground turkey
1.24267e+06	CVM N45952	GCA_001242665.1	SAMN03894183	2013	USA	NM	turkey	ground turkey
1.24375e+06	CVM N47711	GCA_001243745.1	SAMN03894241	2013	USA	GA	chicken	chicken breast
1.27182e+06	CVM N47712	GCA_001271815.1	SAMN03894242	2013	USA	GA	chicken	chicken breast
1.24438e+06	CVM N48682	GCA_001244375.1	SAMN03894269	2013	USA	MD	turkey	ground turkey
1.24555e+06	CVM N50434	GCA_001245545.1	SAMN03894314	2013	USA	NM	chicken	chicken breast
1.24631e+06	CVM N51257	GCA_001246305.1	SAMN03894348	2013	USA	GA	chicken	Chicken Wings
1.24638e+06	CVM N51259	GCA_001246375.1	SAMN03894350	2013	USA	GA	chicken	chicken breast
1.24656e+06	CVM N51267	GCA_001246555.1	SAMN03894358	2013	USA	GA	chicken	chicken breast
1.24699e+06	CVM N51289	GCA_001246985.1	SAMN03894380	2013	USA	NM	chicken	chicken breast
1.24746e+06	CVM N51311	GCA_001247455.1	SAMN03894402	2013	USA	PA	chicken	chicken breast
7.75512e+06	VA-WGS-00492	GCA_007755115.1	SAMN03938794	2008	USA	GA	turkey	ground turkey
7.75572e+06	VA-WGS-00551	GCA_007755715.1	SAMN03938853	2008	USA	MN	turkey	ground turkey
7.75348e+06	VA-WGS-00597	GCA_007753475.1	SAMN03938899	2008	USA	NM	turkey	ground turkey
7.75286e+06	VA-WGS-00609	GCA_007752855.1	SAMN03938911	2008	USA	NM	turkey	ground turkey
7.7564e+06	VA-WGS-00611	GCA_007756395.1	SAMN03938913	2008	USA	NM	turkey	ground turkey
8.61387e+06	FSIS1501003	GCA_008613865.1	SAMN03940279	2015	USA	GA	chicken	NRTE (Not-Ready-to-Eat) Comminuted Poultry Exploratory Sampling - Chickens
8.6578e+06	15MN00349	GCA_008657795.1	SAMN03946231	2015	USA	MN	chicken	frozen raw stuffed chicken
8.65775e+06	15MN00351	GCA_008657745.1	SAMN03946233	2015	USA	MN	chicken	frozen raw stuffed chicken
8.55206e+06	CVM N52021	GCA_008552055.1	SAMN03988222	2014	USA	GA	chicken	chicken breast
8.40701e+06	CVM N53020	GCA_008407005.1	SAMN03988277	2014	USA	GA	chicken	chicken breast
8.46879e+06	CVM N53021	GCA_008468785.1	SAMN03988278	2014	USA	GA	chicken	chicken breast
8.47059e+06	CVM N53022	GCA_008470585.1	SAMN03988279	2014	USA	GA	chicken	Chicken Wings
8.40485e+06	CVM N53059	GCA_008404845.1	SAMN03988315	2014	USA	NM	turkey	ground turkey
8.5138e+06	CVM N53833	GCA_008513795.1	SAMN03988345	2014	USA	MD	porcine	Pork Chop
8.55214e+06	CVM N53835	GCA_008552135.1	SAMN03988347	2014	USA	MD	turkey	ground turkey
8.55216e+06	CVM N54714	GCA_008552155.1	SAMN03988410	2014	USA	MN	turkey	ground turkey
8.64402e+06	CVM N54730	GCA_008644015.1	SAMN03988426	2014	USA	NM	bovine	Ground Beef
8.51426e+06	CVM N55384	GCA_008514255.1	SAMN03988464	2014	USA	PA	chicken	chicken breast
8.63863e+06	PNUSAS000685	GCA_008638625.1	SAMN03996898	2015	USA		human	blood
8.65064e+06	FSIS1501042	GCA_008650635.1	SAMN04027161	2015	USA	TN	chicken	raw intact chicken
8.6439e+06	FSIS1501050	GCA_008643895.1	SAMN04027168	2015	USA	TN	chicken	animal-chicken-young chicken
8.64294e+06	FSIS1504081	GCA_008642935.1	SAMN04076036	2015	USA	IL	chicken	comminuted chicken
8.64284e+06	FSIS1504082	GCA_008642835.1	SAMN04076037	2015	USA	IL	chicken	comminuted chicken
8.64268e+06	FSIS1504083	GCA_008642675.1	SAMN04076038	2015	USA	IL	chicken	comminuted chicken
8.64288e+06	FSIS1504084	GCA_008642875.1	SAMN04076039	2015	USA	IL	chicken	comminuted chicken
8.64292e+06	FSIS1504085	GCA_008642915.1	SAMN04076040	2015	USA	IL	chicken	comminuted chicken
6.75851e+06	FSIS1502271	GCA_006758505.1	SAMN04090021	2015	USA	SD	chicken	NRTE (Not-Ready-to-Eat) Comminuted Poultry Exploratory Sampling - Turkeys
8.65118e+06	FSIS1502279	GCA_008651175.1	SAMN04090029	2015	USA	GA	chicken	raw intact chicken
1.15323e+07	FSIS1504144	GCA_011532305.1	SAMN04091145	2015	USA	IL	chicken	comminuted chicken
8.65244e+06	FSIS1504225	GCA_008652435.1	SAMN04101293	2015	USA	IL	chicken	comminuted chicken
8.6433e+06	FSIS1504406	GCA_008643295.1	SAMN04101295	2015	USA	IL	chicken	comminuted chicken
1.61407e+06	06CEB13678SAL	GCA_001614065.1	SAMN04110131	2006	France	department 29	environmental	broiler farm
1.61405e+06	2012LNR770	GCA_001614045.1	SAMN04110132	2012	France	department 26	environmental	laying hen farm
1.6141e+06	2012LNR994	GCA_001614095.1	SAMN04110133	2012	France	department 26	environmental	laying hen farm
1.61411e+06	2012CEB3592SAL	GCA_001614105.1	SAMN04110138	2012	France	department unknown	environmental	boot swab from broiler farm
8.64424e+06	FSIS1504503	GCA_008644235.1	SAMN04156678	2015	USA	IL	chicken	comminuted chicken
7.75678e+06	WAPHL-SAL-A01049	GCA_007756775.1	SAMN04217277	2009	USA	NM	turkey	ground turkey
7.75932e+06	WAPHL-SAL-A01058	GCA_007759315.1	SAMN04217286	2009	USA	NM	turkey	ground turkey
7.75946e+06	WAPHL-SAL-A01068	GCA_007759455.1	SAMN04217296	2009	USA	NM	turkey	ground turkey
7.75962e+06	WAPHL-SAL-A01069	GCA_007759615.1	SAMN04217297	2009	USA	NM	turkey	ground turkey
7.75976e+06	WAPHL-SAL-A01077	GCA_007759755.1	SAMN04217317	2009	USA	NM	turkey	ground turkey
7.2174e+06	CVM-N19794	GCA_007217395.1	SAMN04218229	2008	USA	GA	turkey	ground turkey
7.1903e+06	NY-N19974	GCA_007190295.1	SAMN04224280	2009	USA	CA	turkey	ground turkey
7.1925e+06	NY-N20027	GCA_007192495.1	SAMN04224354	2009	USA	CO	turkey	ground turkey
7.81556e+06	NY-N20052	GCA_007815555.1	SAMN04224374	2009	USA	CT	turkey	ground turkey
7.19262e+06	CVM-N23847	GCA_007192615.1	SAMN04255124	2010	USA	TN	turkey	ground turkey
7.75696e+06	CVM-N25381	GCA_007756955.1	SAMN04255136	2010	USA	CO	turkey	ground turkey
7.19564e+06	CVM-N26082	GCA_007195635.1	SAMN04255155	2010	USA	NY	turkey	ground turkey
8.86685e+06	CVM-N26084	GCA_008866845.1	SAMN04255156	2010	USA	NY	turkey	ground turkey
7.76148e+06	CVM-N26660	GCA_007761475.1	SAMN04255221	2010	USA	NM	turkey	ground turkey
7.22974e+06	CVM-N28599	GCA_007229735.1	SAMN04255304	2010	USA	CO	turkey	ground turkey
7.7626e+06	CVM-N23660	GCA_007762595.1	SAMN04255406	2009	USA	PA	turkey	ground turkey
7.75884e+06	CVM-N23777	GCA_007758835.1	SAMN04256048	2010	USA	NM	turkey	ground turkey
8.64712e+06	FSIS1503455	GCA_008647115.1	SAMN04287658	2015	USA	SC	chicken	raw intact chicken
8.65465e+06	FSIS1503796	GCA_008654645.1	SAMN04292683	2015	USA	CA	chicken	comminuted chicken
1.16145e+07	MOD1-Dp-77	GCA_011614545.1	SAMN04296402	2012	USA	FL	avian	feces adult white ibis (Eudocimus albus)
8.65486e+06	FSIS1503484	GCA_008654855.1	SAMN04297189	2015	USA	TN	chicken	raw intact chicken
8.65504e+06	FSIS1503485	GCA_008655035.1	SAMN04297190	2015	USA	PR	chicken	comminuted chicken
8.655e+06	FSIS1503493	GCA_008654995.1	SAMN04297198	2015	USA	GA	chicken	chicken carcass
8.72948e+06	FSIS1501180	GCA_008729475.1	SAMN04316377	2015	USA	AL	chicken	animal-chicken-young chicken
8.72932e+06	FSIS1501181	GCA_008729315.1	SAMN04316378	2015	USA	GA	chicken	animal-chicken-young chicken
8.72958e+06	FSIS1501544	GCA_008729575.1	SAMN04316394	2015	USA	CA	bovine	animal-cattle-dairy cow
8.84553e+06	FSIS1504481	GCA_008845525.1	SAMN04384238	2015	USA	AL	chicken	animal-chicken-young chicken
8.86547e+06	FSIS1504754	GCA_008865465.1	SAMN04396262	2015	USA	AL	chicken	animal-chicken-young chicken
8.83209e+06	FSIS1605677	GCA_008832085.1	SAMN04461475	2015	USA	AL	chicken	animal-chicken-young chicken
8.83215e+06	PNUSAS001484	GCA_008832145.1	SAMN04482144	2015	USA		human	blood
8.86517e+06	PNUSAS001485	GCA_008865165.1	SAMN04482145	2015	USA		human	stool
8.86521e+06	PNUSAS001488	GCA_008865205.1	SAMN04482146	2015	USA		human	urine
8.84627e+06	PNUSAS001492	GCA_008846265.1	SAMN04495691	2016	USA		human	blood
8.84625e+06	PNUSAS001493	GCA_008846245.1	SAMN04495692	2016	USA		human	stool
8.51591e+06	FSIS1605661	GCA_008515905.1	SAMN04507528	2016	USA	DE	chicken	animal-chicken-young chicken
8.83269e+06	FSIS1605462	GCA_008832685.1	SAMN04530404	2015	USA	GA	chicken	animal-chicken-young chicken
8.85071e+06	PNUSAS001762	GCA_008850705.1	SAMN04568473	2016	USA		human	stool
8.40891e+06	FSIS1605971	GCA_008408905.1	SAMN04568548	2016	USA	NC	porcine	animal-swine-market swine
8.51734e+06	CVM N55938	GCA_008517335.1	SAMN04576606	2015	USA	CA	turkey	ground turkey
8.47207e+06	CVM N56258	GCA_008472065.1	SAMN04576624	2015	USA	PA	turkey	ground turkey
8.40619e+06	CVM N56261	GCA_008406185.1	SAMN04576627	2015	USA	PA	porcine	Pork Chops
8.40945e+06	CVM N58032	GCA_008409445.1	SAMN04576698	2015	USA	PA	turkey	ground turkey
8.41127e+06	CVM N57032F	GCA_008411265.1	SAMN04577211	2014	USA	NC	porcine	animal-swine-sow
8.40981e+06	CVM N57052F	GCA_008409805.1	SAMN04577218	2014	USA	GA	chicken	Young Chicken
8.47305e+06	CVM N57316F	GCA_008473045.1	SAMN04577298	2014	USA	GA	chicken	Young Chicken
8.51839e+06	CVM N57413F	GCA_008518385.1	SAMN04577335	2014	USA	AL	chicken	Young Chicken
8.51877e+06	CVM N57469F	GCA_008518765.1	SAMN04577345	2014	USA	IN	porcine	Hogs
8.47341e+06	CVM N57485F	GCA_008473405.1	SAMN04577348	2014	USA	WI	turkey	Young Turkey
8.41121e+06	CVM N57676F	GCA_008411205.1	SAMN04577408	2014	USA	MS	chicken	Young Chicken
8.46537e+06	CVM N57704F	GCA_008465365.1	SAMN04577420	2014	USA	IN	turkey	Young Turkey
8.47421e+06	CVM N57709F	GCA_008474205.1	SAMN04577422	2014	USA	IA	porcine	animal-swine-sow
8.41145e+06	CVM N57777F	GCA_008411445.1	SAMN04577442	2014	USA	TN	chicken	Young Chicken
8.41159e+06	CVM N57917F	GCA_008411585.1	SAMN04577487	2014	USA	GA	chicken	Young Chicken
8.47529e+06	CVM N57963F	GCA_008475285.1	SAMN04577504	2014	USA	AL	chicken	Young Chicken
7.21766e+06	159694	GCA_007217655.1	SAMN04600424	2015	United Kingdom	United Kingdom	human	human
8.47549e+06	FSIS1606177	GCA_008475485.1	SAMN04869633	2016	USA	CA	porcine	animal-swine-sow
8.90567e+06	PNUSAS002111	GCA_008905665.1	SAMN04925739	2016	USA		human	stool
8.90591e+06	PNUSAS002000	GCA_008905905.1	SAMN04931884	2015	USA		human	urine
8.47629e+06	FSIS1606685	GCA_008476285.1	SAMN05163682	2016	USA	IN	turkey	Animal-Turkey-Young Turkey
8.42461e+06	CVM N29308	GCA_008424605.1	SAMN05201492	2011	USA	CT	turkey	ground turkey
8.52329e+06	CVM N30662	GCA_008523285.1	SAMN05201565	2011	USA	MD	turkey	ground turkey
8.52254e+06	CVM N30676	GCA_008522535.1	SAMN05201575	2011	USA	NM	turkey	ground turkey
8.5226e+06	CVM N30686	GCA_008522595.1	SAMN05201581	2011	USA	NM	turkey	ground turkey
8.52305e+06	CVM N31381	GCA_008523045.1	SAMN05201597	2011	USA	CA	turkey	ground turkey
8.52303e+06	CVM N31387	GCA_008523025.1	SAMN05201602	2011	USA	CA	turkey	ground turkey
8.52363e+06	CVM N31834	GCA_008523625.1	SAMN05201629	2011	USA	CO	turkey	ground turkey
8.42495e+06	CVM N31837	GCA_008424945.1	SAMN05201632	2011	USA	CO	turkey	ground turkey
8.52349e+06	CVM N32058	GCA_008523485.1	SAMN05201650	2011	USA	NY	turkey	ground turkey
8.41555e+06	CVM N40922	GCA_008415545.1	SAMN05201883	2012	USA	CO	turkey	ground turkey
6.69599e+06	CVM N41750	GCA_006695985.1	SAMN05201915	2012	USA	NY	turkey	ground turkey
8.52191e+06	CVM N41923	GCA_008521905.1	SAMN05201943	2012	USA	PA	turkey	ground turkey
8.91183e+06	PNUSAS002536	GCA_008911825.1	SAMN05272031	2016	USA		human	stool
8.92563e+06	CVM N56246	GCA_008925625.1	SAMN05416399	2015	USA	MD	porcine	Pork Chop
8.92539e+06	CVM N56559	GCA_008925385.1	SAMN05416409	2015	USA	CT	porcine	Pork Chop
8.92773e+06	CVM N62447	GCA_008927725.1	SAMN05416491	2015	USA	GA	chicken	chicken breast
8.92643e+06	CVM N62481	GCA_008926425.1	SAMN05416523	2015	USA	NM	turkey	ground turkey
8.93003e+06	CVM N62533	GCA_008930025.1	SAMN05416566	2015	USA	CT	turkey	ground turkey
8.92889e+06	V-CLASP-D-35	GCA_008928885.1	SAMN05417585	2013	USA	NJ	animal	feces
8.42761e+06	FSIS1607167	GCA_008427605.1	SAMN05440602	2016	USA	IN	turkey	Animal-Turkey-Young Turkey
8.93819e+06	PNUSAS003131	GCA_008938185.1	SAMN05453244	2016	USA		human	stool
8.48079e+06	FSIS1607186	GCA_008480785.1	SAMN05461899	2016	USA	GA	chicken	animal-chicken-young chicken
8.94263e+06	PNUSAS003385	GCA_008942625.1	SAMN05589186	2016	USA		human	blood
8.94477e+06	IA-2010126615	GCA_008944765.1	SAMN05603770	2010	USA	IA	chicken	broiler carcass
8.94661e+06	FSIS1607490	GCA_008946605.1	SAMN05720511	2016	USA	IA	bovine	animal-cattle-heifer
8.94929e+06	PNUSAS003844	GCA_008949285.1	SAMN05762808	2016	USA		human	stool
8.97473e+06	CVM N62501	GCA_008974725.1	SAMN05771773	2015	USA	TN	turkey	ground turkey
7.76386e+06	ADRDL-16-6699	GCA_007763855.1	SAMN05781457	2016	USA	SD	turkey	liver (Meleagris gallopavo)
7.76222e+06	ADRDL-16-6592	GCA_007762215.1	SAMN05781466	2016	USA	SD	bovine	pool (Bos taurus)
8.97385e+06	FSIS1607640	GCA_008973845.1	SAMN05784372	2016	USA	TN	porcine	animal-swine-sow
8.97608e+06	FSIS1607649	GCA_008976075.1	SAMN05799402	2016	USA	TN	chicken	animal-chicken-young chicken
8.97611e+06	FSIS1607654	GCA_008976105.1	SAMN05799442	2016	USA	MI	bovine	animal-cattle-steer
8.97571e+06	FSIS1607708	GCA_008975705.1	SAMN05799460	2016	USA	TN	chicken	animal-chicken-young chicken
8.98025e+06	PNUSAS004371	GCA_008980245.1	SAMN05859730	2016	USA		human	stool
8.98173e+06	PNUSAS003815	GCA_008981725.1	SAMN05869288	2016	USA		human	Isolated Organism
8.98983e+06	FSIS1608151	GCA_008989825.1	SAMN05965267	2016	USA	GA	chicken	chicken carcass
8.98887e+06	FSIS1608199	GCA_008988865.1	SAMN05968668	2016	USA	TX	chicken	raw intact chicken
8.99152e+06	FSIS1608317	GCA_008991515.1	SAMN05991085	2016	USA	IL	chicken	raw intact chicken
8.99125e+06	FSIS1608257	GCA_008991245.1	SAMN05991249	2016	USA	AL	chicken	raw intact chicken
8.99358e+06	FSIS1608274	GCA_008993575.1	SAMN06006071	2016	USA	IL	chicken	raw intact chicken
8.99342e+06	FSIS1608287	GCA_008993415.1	SAMN06006096	2016	USA	NC	turkey	Comminuted Turkey
9.02635e+06	FSIS1608142	GCA_009026345.1	SAMN06015754	2016	USA	MI	turkey	Comminuted Turkey
9.02801e+06	FSIS1608320	GCA_009028005.1	SAMN06016039	2016	USA	NC	chicken	raw intact chicken
9.03633e+06	FSIS1608323	GCA_009036325.1	SAMN06016042	2016	USA	NC	chicken	comminuted chicken
9.02713e+06	FSIS1608325	GCA_009027125.1	SAMN06016044	2016	USA	CA	chicken	raw intact chicken
1.0126e+07		GCA_010126025.1	SAMN06029978		Canada		human
1.06557e+07		GCA_010655705.1	SAMN06030047		Canada		human
1.05181e+07		GCA_010518075.1	SAMN06030113		Canada		human
1.63229e+07		GCA_016322925.1	SAMN06030146		Canada		human
1.07683e+07		GCA_010768335.1	SAMN06030173		Canada		human
9.22207e+06	E2016008480	GCA_009222065.1	SAMN06034080	2016	USA	MN	environmental	environmental
9.1472e+06	FSIS1608431	GCA_009147195.1	SAMN06045928	2016	USA	TN	chicken	raw intact chicken
9.03637e+06	FSIS1608497	GCA_009036365.1	SAMN06046071	2016	USA	AL	chicken	chicken carcass
9.02769e+06	FSIS1608498	GCA_009027685.1	SAMN06046072	2016	USA	SC	chicken	raw intact chicken
9.03649e+06	FSIS1608633	GCA_009036485.1	SAMN06046146	2016	USA	FL	chicken	raw intact chicken
9.02663e+06	FSIS1608638	GCA_009026625.1	SAMN06046151	2016	USA	GA	chicken	raw intact chicken
9.02753e+06	FSIS1608543	GCA_009027525.1	SAMN06048836	2016	USA	IN	porcine	animal-swine-market swine
9.04495e+06	FSIS1608867	GCA_009044945.1	SAMN06111760	2016	USA	TN	chicken	raw intact chicken
7.8391e+06	ADRDL-796	GCA_007839095.1	SAMN06114000	2006	Brazil		animal feed	meat and bone meal
9.04611e+06	FSIS1608875	GCA_009046105.1	SAMN06116049	2016	USA	GA	chicken	comminuted chicken
9.04609e+06	FSIS1608878	GCA_009046085.1	SAMN06116052	2016	USA	NC	chicken	comminuted chicken
9.06717e+06	FSIS1608959	GCA_009067165.1	SAMN06116071	2016	USA	TN	chicken	raw intact chicken
9.06728e+06	FSIS1608936	GCA_009067275.1	SAMN06127071	2016	USA	MO	turkey	Comminuted Turkey
9.05591e+06	FSIS1609072	GCA_009055905.1	SAMN06128988	2016	USA	TN	chicken	raw intact chicken
9.06745e+06	FSIS1609066	GCA_009067445.1	SAMN06129820	2016	USA	TX	chicken	raw intact chicken
9.05605e+06	FSIS1609060	GCA_009056045.1	SAMN06133143	2016	USA	GA	chicken	raw intact chicken
9.05607e+06	FSIS1608989	GCA_009056065.1	SAMN06140400	2016	USA	FL	chicken	comminuted chicken
9.05631e+06	FSIS1608994	GCA_009056305.1	SAMN06140405	2016	USA	VA	chicken	comminuted chicken
9.05623e+06	FSIS1608996	GCA_009056225.1	SAMN06140407	2016	USA	GA	chicken	raw intact chicken
9.05635e+06	FSIS1608833	GCA_009056345.1	SAMN06140409	2016	USA	GA	chicken	raw intact chicken
9.07541e+06	FSIS1609091	GCA_009075405.1	SAMN06161174	2016	USA	AL	chicken	comminuted chicken
9.07565e+06	FSIS1609230	GCA_009075645.1	SAMN06163809	2016	USA	TN	chicken	chicken carcass
1.04536e+07	FSIS1609211	GCA_010453645.1	SAMN06165747	2016	USA	IA	porcine	animal-swine-market swine
9.07291e+06	FSIS1609257	GCA_009072905.1	SAMN06175393	2016	USA	VA	chicken	comminuted chicken
9.09251e+06	FSIS1609099	GCA_009092505.1	SAMN06183460	2016	USA	DE	chicken	animal-chicken-young chicken
1.72826e+07	FSIS1609497	GCA_017282635.1	SAMN06187000	2016	USA	AL	chicken	raw intact chicken
9.09869e+06	FSIS1609422	GCA_009098685.1	SAMN06210372	2016	USA	GA	chicken	raw intact chicken
9.09959e+06	FSIS1609381	GCA_009099585.1	SAMN06210548	2016	USA	CA	turkey	Animal-Turkey-Young Turkey
6.76989e+06	NC-F0081	GCA_006769885.1	SAMN06220163	2015	USA	TN	chicken	chicken feces
6.76993e+06	NC-F0095	GCA_006769925.1	SAMN06220164	2015	USA	TN	chicken	chicken feces
6.71207e+06	NC-L0085	GCA_006712065.1	SAMN06220166	2015	USA	TN	environmental	litter
6.71397e+06	NC-F0088	GCA_006713965.1	SAMN06220167	2015	USA	TN	chicken	chicken feces
6.65101e+06	NC-F0071	GCA_006651005.1	SAMN06220168	2015	USA	TN	chicken	chicken feces
6.7699e+06	NC-I0328	GCA_006769895.1	SAMN06220169	2015	USA	TN	environmental	fly trap
6.71243e+06	NC-I0309	GCA_006712425.1	SAMN06220170	2015	USA	TN	environmental	fly trap
6.71391e+06	NC-L0300	GCA_006713905.1	SAMN06220171	2015	USA	TN	environmental	litter
6.71223e+06	NC-F1L3	GCA_006712225.1	SAMN06220173	2014	USA	TN	environmental	litter
6.71241e+06	NC-F1F4	GCA_006712405.1	SAMN06220174	2014	USA	TN	chicken	chicken feces
6.65111e+06	NC-F1L4	GCA_006651105.1	SAMN06220175	2014	USA	TN	environmental	litter
6.65114e+06	NC-F1F5	GCA_006651135.1	SAMN06220177	2014	USA	TN	chicken	chicken feces
6.71203e+06	NC-F1I8	GCA_006712025.1	SAMN06220178	2014	USA	TN	environmental	fly trap
9.02897e+06	272489	GCA_009028965.1	SAMN06248126	2016	United Kingdom	United Kingdom	human	human
9.03239e+06	107115	GCA_009032385.1	SAMN06248315	2015	United Kingdom	United Kingdom	human	human
9.06139e+06	FSIS1709809	GCA_009061385.1	SAMN06250978	2016	USA	TX	chicken	raw intact chicken
9.0336e+06	FSIS1609678	GCA_009033595.1	SAMN06250998	2016	USA	TN	chicken	raw intact chicken
9.06187e+06	PNUSAS007412	GCA_009061865.1	SAMN06251077	2016	USA		human	stool
9.06025e+06	FSIS1609516	GCA_009060245.1	SAMN06256099	2016	USA	FL	chicken	comminuted chicken
9.04733e+06	FSIS1609518	GCA_009047325.1	SAMN06256101	2016	USA	GA	chicken	chicken carcass
9.06199e+06	FSIS1609613	GCA_009061985.1	SAMN06256197	2016	USA	GA	chicken	raw intact chicken
9.06203e+06	FSIS1609667	GCA_009062025.1	SAMN06256206	2016	USA	CA	bovine	product-raw-intact-beef
9.06157e+06	FSIS1609704	GCA_009061565.1	SAMN06256231	2016	USA	SC	chicken	raw intact chicken
9.03285e+06	FSIS1609746	GCA_009032845.1	SAMN06256261	2016	USA	NC	chicken	raw intact chicken
9.06855e+06	FSIS1709836	GCA_009068545.1	SAMN06271535	2016	USA	NC	porcine	animal-swine-market swine
9.06705e+06	PNUSAS006634	GCA_009067045.1	SAMN06274606	2016	USA		human	stool
9.0435e+06	PNUSAS007783	GCA_009043495.1	SAMN06285368	2016	USA		human	stool
9.04337e+06	PNUSAS007154	GCA_009043365.1	SAMN06288280	2016	USA		human	stool
9.04159e+06	FSIS1709986	GCA_009041585.1	SAMN06289189	2016	USA	IL	chicken	raw intact chicken
9.04161e+06	FSIS1709864	GCA_009041605.1	SAMN06289200	2016	USA	GA	chicken	raw intact chicken
9.04167e+06	FSIS1709865	GCA_009041665.1	SAMN06289201	2016	USA	GA	chicken	chicken carcass
9.04175e+06	FSIS1710076	GCA_009041745.1	SAMN06289220	2017	USA	GA	chicken	comminuted chicken
9.04193e+06	FSIS1710064	GCA_009041925.1	SAMN06289228	2017	USA	GA	chicken	comminuted chicken
9.04177e+06	FSIS1710067	GCA_009041765.1	SAMN06289231	2017	USA	TN	chicken	raw intact chicken
9.04195e+06	FSIS1710125	GCA_009041945.1	SAMN06289240	2017	USA	NC	chicken	chicken carcass
9.0787e+06	FSIS1709942	GCA_009078695.1	SAMN06297985	2016	USA	FL	chicken	raw intact chicken
9.07967e+06	FSIS1709943	GCA_009079665.1	SAMN06297986	2016	USA	MI	chicken	comminuted chicken
9.08017e+06	PNUSAS007575	GCA_009080165.1	SAMN06299102	2017	USA		human	blood
9.09576e+06	PNUSAS007814	GCA_009095755.1	SAMN06299110	2016	USA		human	stool
9.07973e+06	PNUSAS007019	GCA_009079725.1	SAMN06309905	2016	USA		human	stool
9.12127e+06	FSIS1710380	GCA_009121265.1	SAMN06328245	2017	USA	AL	chicken	chicken carcass
9.12213e+06	FSIS1710386	GCA_009122125.1	SAMN06328251	2017	USA	GA	chicken	chicken carcass
9.12235e+06	FSIS1710201	GCA_009122345.1	SAMN06328337	2017	USA	GA	chicken	chicken carcass
9.12193e+06	FSIS1710202	GCA_009121925.1	SAMN06328338	2017	USA	TN	chicken	chicken carcass
9.18941e+06	ADRDL-985	GCA_009189405.1	SAMN06333681	1997	USA	OK	animal	intestine ratite
9.13851e+06	FSIS1710408	GCA_009138505.1	SAMN06352055	2017	USA	MI	turkey	Comminuted Turkey
9.13025e+06	FSIS1710416	GCA_009130245.1	SAMN06352063	2017	USA	NY	porcine	Product-Raw-Intact-Pork
9.13099e+06	FSIS1710433	GCA_009130985.1	SAMN06368804	2017	USA	GA	chicken	chicken carcass
9.12999e+06	FSIS1710434	GCA_009129985.1	SAMN06368805	2017	USA	GA	chicken	raw intact chicken
9.14009e+06		GCA_009140085.1	SAMN06368996	2016	USA		human	stool
9.13167e+06	FSIS1710542	GCA_009131665.1	SAMN06459296	2017	USA	GA	chicken	animal-chicken-young chicken
9.13194e+06	FSIS1710203	GCA_009131935.1	SAMN06459952	2017	USA	NC	chicken	raw intact chicken
9.13919e+06	PNUSAS008383	GCA_009139185.1	SAMN06464293	2016	USA		human	urine
8.43467e+06	PNUSAS008617	GCA_008434665.1	SAMN06472871		USA		unknown
9.12997e+06	FSIS1709977	GCA_009129965.1	SAMN06473414	2016	USA	GA	chicken	animal-chicken-young chicken
8.48495e+06		GCA_008484945.1	SAMN06475224	2016	USA		human	stool
9.16231e+06	FSIS1710641	GCA_009162305.1	SAMN06553733	2017	USA	GA	chicken	raw intact chicken
9.16299e+06	FSIS1710808	GCA_009162985.1	SAMN06564442	2017	USA	KY	porcine	Product-Raw-Ground, Comminuted or Otherwise Nonintact-Pork
9.16157e+06	FSIS1710173	GCA_009161565.1	SAMN06602768	2017	USA	TN	chicken	chicken carcass
9.16325e+06	FSIS1710774	GCA_009163245.1	SAMN06602838	2017	USA	NC	chicken	chicken carcass
9.16375e+06	FSIS1710635	GCA_009163745.1	SAMN06602881	2017	USA	PR	bovine	comminuted beef
9.16291e+06	FSIS1710852	GCA_009162905.1	SAMN06603815	2017	USA	IA	turkey	Animal-Turkey-Young Turkey
9.16743e+06	FSIS1710935	GCA_009167425.1	SAMN06624533	2017	USA	VA	chicken	comminuted chicken
9.16733e+06	FSIS1710960	GCA_009167325.1	SAMN06624569	2017	USA	TN	chicken	raw intact chicken
9.16539e+06	FSIS1710946	GCA_009165385.1	SAMN06624575	2017	USA	AL	chicken	raw intact chicken
9.16529e+06	FSIS1710950	GCA_009165285.1	SAMN06624579	2017	USA	GA	chicken	raw intact chicken
9.17971e+06	FSIS1711045	GCA_009179705.1	SAMN06647808	2017	USA	GA	porcine	Product-Raw-Intact-Pork
9.17941e+06	FSIS1711052	GCA_009179405.1	SAMN06647815	2017	USA	IL	chicken	raw intact chicken
9.18123e+06	10B08444A-2	GCA_009181225.1	SAMN06671953	2010	USA	NY	chicken	raw ground beef
9.18145e+06	PNUSAS011060	GCA_009181445.1	SAMN06677799	2017	USA		human	urine
8.5284e+06	PNUSAS010918	GCA_008528395.1	SAMN06689016	2017	USA		human	stool
8.52822e+06	PNUSAS010923	GCA_008528215.1	SAMN06689021	2017	USA		human	stool
9.20097e+06	FSIS1710953	GCA_009200965.1	SAMN06701473	2017	USA	AL	chicken	chicken carcass
9.20131e+06	FSIS1700100	GCA_009201305.1	SAMN06701493	2017	USA	TX	chicken	raw intact chicken
9.20153e+06	FSIS1711066	GCA_009201525.1	SAMN06701509	2017	USA	MS	chicken	comminuted chicken
9.20009e+06		GCA_009200085.1	SAMN06704713	2016	USA		human	stool
9.20527e+06	PNUSAS010133	GCA_009205265.1	SAMN06732530	2017	USA		human	stool
9.20231e+06	FSIS1700035	GCA_009202305.1	SAMN06754662	2017	USA	SD	porcine	Product-Raw-Ground, Comminuted or Otherwise Nonintact-Pork
9.20229e+06	FSIS1700075	GCA_009202285.1	SAMN06754668	2017	USA	AL	chicken	raw intact chicken
9.20147e+06	FSIS1700183	GCA_009201465.1	SAMN06754677	2017	USA	MS	chicken	comminuted chicken
9.20233e+06	FSIS1700190	GCA_009202325.1	SAMN06754684	2017	USA	GA	chicken	chicken carcass
9.20373e+06	FSIS1700239	GCA_009203725.1	SAMN06761462	2017	USA	FL	chicken	raw intact chicken
9.20309e+06	FSIS1710672	GCA_009203085.1	SAMN06761469	2017	USA	AL	chicken	raw intact chicken
9.20969e+06		GCA_009209685.1	SAMN06812051	2016	USA		human	blood
9.20727e+06	FSIS1700220	GCA_009207265.1	SAMN06829510	2017	USA	TN	chicken	animal-chicken-young chicken
9.20681e+06	FSIS1700436	GCA_009206805.1	SAMN06829539	2017	USA	IA	porcine	animal-swine-market swine
9.20897e+06	FSIS1700530	GCA_009208965.1	SAMN06847177	2017	USA	SC	chicken	raw intact chicken
9.20979e+06	FSIS1700706	GCA_009209785.1	SAMN06847237	2017	USA	AL	chicken	raw intact chicken
8.43197e+06	FSIS1700707	GCA_008431965.1	SAMN06847238	2017	USA	CA	bovine	comminuted beef
9.21721e+06	PNUSAS012500	GCA_009217205.1	SAMN06854857	2016	USA		human	urine
9.21189e+06	FSIS1700620	GCA_009211885.1	SAMN06860608	2017	USA	NC	chicken	comminuted chicken
9.21274e+06	FSIS1700440	GCA_009212735.1	SAMN06882336	2017	USA	GA	chicken	animal-chicken-young chicken
9.21227e+06	FSIS1700346	GCA_009212265.1	SAMN06882387	2017	USA	GA	chicken	raw intact chicken
9.21851e+06	FSIS1700455	GCA_009218505.1	SAMN06899437	2017	USA	GA	chicken	animal-chicken-young chicken
9.21831e+06	FSIS1700962	GCA_009218305.1	SAMN06899452	2017	USA	GA	chicken	raw intact chicken
8.48545e+06	FSIS1700799	GCA_008485445.1	SAMN06915432	2017	USA	MI	turkey	Comminuted Turkey
9.24461e+06	PNUSAS012794	GCA_009244605.1	SAMN07124429	2017	USA		human	stool
9.24453e+06	PNUSAS011283	GCA_009244525.1	SAMN07138304	2017	USA		human	stool
8.69545e+06	PNUSAS013733	GCA_008695445.1	SAMN07139284	2017	USA		human	stool
9.24181e+06	FSIS1701132	GCA_009241805.1	SAMN07141739	2017	USA	AL	chicken	chicken carcass
9.25463e+06	PNUSAS011266	GCA_009254625.1	SAMN07147019	2017	USA		human	urine
9.24351e+06	FSIS1701018	GCA_009243505.1	SAMN07151978	2017	USA	AL	chicken	raw intact chicken
9.24335e+06	FSIS1701008	GCA_009243345.1	SAMN07151995	2017	USA	GA	chicken	raw intact chicken
9.24457e+06	FSIS1700878	GCA_009244565.1	SAMN07152167	2017	USA	TN	chicken	raw intact chicken
9.24437e+06	FSIS1700881	GCA_009244365.1	SAMN07152170	2017	USA	GA	chicken	raw intact chicken
9.25139e+06	352767	GCA_009251385.1	SAMN07155724	2017	United Kingdom	United Kingdom	human	human
9.28171e+06	346609	GCA_009281705.1	SAMN07155916	2017	United Kingdom	United Kingdom	human	human
9.28315e+06	FSIS1700855	GCA_009283145.1	SAMN07159219	2017	USA	GA	chicken	chicken carcass
9.28321e+06	FSIS1700863	GCA_009283205.1	SAMN07159227	2017	USA	IL	chicken	raw intact chicken
9.28285e+06	FSIS1701035	GCA_009282845.1	SAMN07159249	2017	USA	IL	chicken	comminuted chicken
8.43157e+06	PNUSAS013593	GCA_008431565.1	SAMN07160222	2006	USA		human	stool
9.28381e+06	FSIS1701214	GCA_009283805.1	SAMN07162797	2017	USA	GA	chicken	raw intact chicken
9.28469e+06	FSIS1700718	GCA_009284685.1	SAMN07163927	2017	USA	AL	chicken	raw intact chicken
9.28593e+06	FSIS1700792	GCA_009285925.1	SAMN07173216	2017	USA	GA	chicken	raw intact chicken
9.28737e+06	FSIS1701442	GCA_009287365.1	SAMN07180132	2017	USA	GA	chicken	chicken carcass
9.28992e+06	335328	GCA_009289915.1	SAMN07180232	2017	United Kingdom	United Kingdom	food	food
9.29031e+06	335330	GCA_009290305.1	SAMN07180241	2017	United Kingdom	United Kingdom	food	food
7.83738e+06	333385	GCA_007837375.1	SAMN07180430	2017	United Kingdom	United Kingdom	human	human
9.3177e+06	FSIS1700932	GCA_009317695.1	SAMN07193920	2017	USA	GA	chicken	animal-chicken-young chicken
9.3178e+06	FSIS1701088	GCA_009317795.1	SAMN07193927	2017	USA	TN	chicken	animal-chicken-young chicken
9.31796e+06	FSIS1701543	GCA_009317955.1	SAMN07193938	2017	USA	GA	chicken	raw intact chicken
9.318e+06	FSIS1701034	GCA_009317995.1	SAMN07193948	2017	USA	NC	chicken	raw intact chicken
9.31875e+06	FSIS1701311	GCA_009318745.1	SAMN07195282	2017	USA	TN	chicken	raw intact chicken
2.20581e+06	SA323	GCA_002205805.1	SAMN07202701	2015	Brazil	Sao Paulo	avian	Poultry
9.3221e+06	FSIS1701837	GCA_009322095.1	SAMN07237083	2017	USA	TX	chicken	raw intact chicken
9.32224e+06	FSIS1701976	GCA_009322235.1	SAMN07237099	2017	USA	TN	chicken	raw intact chicken
9.32256e+06	FSIS1701364	GCA_009322555.1	SAMN07237655	2017	USA	TN	chicken	chicken carcass
9.35978e+06	FSIS1701370	GCA_009359775.1	SAMN07237669	2017	USA	AL	chicken	chicken carcass
9.35972e+06	FSIS1701674	GCA_009359715.1	SAMN07237682	2017	USA	AL	chicken	raw intact chicken
9.3231e+06	FSIS1701698	GCA_009323095.1	SAMN07237702	2017	USA	PA	porcine	Product-Raw-Ground, Comminuted or Otherwise Nonintact-Pork
9.32336e+06	FSIS1700776	GCA_009323355.1	SAMN07237717	2017	USA	GA	chicken	animal-chicken-young chicken
9.32462e+06	FSIS1702005	GCA_009324615.1	SAMN07249972	2017	USA	GA	chicken	raw intact chicken
9.32478e+06	FSIS1701725	GCA_009324775.1	SAMN07250895	2017	USA	DE	chicken	animal-chicken-young chicken
9.33262e+06	PNUSAS015184	GCA_009332615.1	SAMN07270004	2015	USA		human	stool
9.32924e+06	FSIS1702017	GCA_009329235.1	SAMN07271454	2017	USA	TN	chicken	raw intact chicken
9.3293e+06	FSIS1702018	GCA_009329295.1	SAMN07271455	2017	USA	GA	chicken	raw intact chicken
9.32954e+06	2015AM-0657	GCA_009329535.1	SAMN07277075	2015	USA		human	stool
9.33488e+06	PNUSAS015861	GCA_009334875.1	SAMN07278998	2017	USA		human	stool
8.43425e+06	PNUSAS015865	GCA_008434245.1	SAMN07279003	2017	USA		human	stool
9.33338e+06	FSIS1702104	GCA_009333375.1	SAMN07283937	2017	USA	GA	chicken	raw intact chicken
9.33356e+06	FSIS1702045	GCA_009333555.1	SAMN07283949	2017	USA	MN	turkey	Animal-Turkey-Young Turkey
9.33398e+06	FSIS1702246	GCA_009333975.1	SAMN07283984	2017	USA	TN	chicken	chicken carcass
9.33516e+06	FSIS1702133	GCA_009335155.1	SAMN07291082	2017	USA	GA	chicken	raw intact chicken
8.48713e+06	FSIS1702316	GCA_008487125.1	SAMN07327442	2017	USA	TX	bovine	product-raw-intact-beef
9.33464e+06	FSIS1702524	GCA_009334635.1	SAMN07327446	2017	USA	IL	chicken	raw intact chicken
9.34194e+06	FSIS1701885	GCA_009341935.1	SAMN07327469	2017	USA	KS	bovine	animal-cattle-heifer
9.36512e+06	FSIS1702219	GCA_009365115.1	SAMN07340313	2017	USA	NC	chicken	animal-chicken-young chicken
9.34244e+06	FSIS1702590	GCA_009342435.1	SAMN07340483	2017	USA	GA	chicken	raw intact chicken
9.3665e+06	FSIS1702565	GCA_009366495.1	SAMN07340717	2017	USA	MS	chicken	chicken carcass
9.36688e+06	FSIS1702154	GCA_009366875.1	SAMN07345755	2017	USA	TN	chicken	raw intact chicken
8.43581e+06	PNUSAS017711	GCA_008435805.1	SAMN07346398	2017	USA		human	stool
9.36962e+06	2015AM-0406	GCA_009369615.1	SAMN07370424	2015	USA		human	stool
9.3697e+06	2015AM-0405	GCA_009369695.1	SAMN07370426	2015	USA		human	stool
9.37002e+06	FSIS1702691	GCA_009370015.1	SAMN07371037	2017	USA	GA	chicken	raw intact chicken
9.37308e+06	FSIS1702851	GCA_009373075.1	SAMN07371041	2017	USA	TN	chicken	chicken carcass
9.37e+06	FSIS1702852	GCA_009369995.1	SAMN07371042	2017	USA	MS	chicken	raw intact chicken
9.3701e+06	FSIS1702367	GCA_009370095.1	SAMN07371057	2017	USA	GA	chicken	chicken carcass
9.39773e+06	FSIS1702994	GCA_009397725.1	SAMN07410860	2017	USA	AL	chicken	comminuted chicken
9.4312e+06	PNUSAS013055	GCA_009431195.1	SAMN07411989		USA		human	stool
9.39841e+06	FSIS1703032	GCA_009398405.1	SAMN07416863	2017	USA	PA	chicken	raw intact chicken
9.40201e+06	FSIS1703107	GCA_009402005.1	SAMN07424741	2017	USA	NC	turkey	Comminuted Turkey
9.40143e+06	FSIS1703125	GCA_009401425.1	SAMN07424757	2017	USA	TN	chicken	chicken carcass
8.48839e+06	FSIS1703093	GCA_008488385.1	SAMN07428650	2017	USA	AL	porcine	animal-swine-sow
9.43678e+06	PNUSAS019779	GCA_009436775.1	SAMN07428690	2017	USA		human	stool
9.4371e+06	PNUSAS019188	GCA_009437095.1	SAMN07429333	2017	USA		human	blood
9.43172e+06	FSIS1703221	GCA_009431715.1	SAMN07440323	2017	USA	TX	chicken	raw intact chicken
9.43218e+06	FSIS1703306	GCA_009432175.1	SAMN07440345	2017	USA	GA	chicken	chicken carcass
9.43228e+06	FSIS1703311	GCA_009432275.1	SAMN07440350	2017	USA	AL	chicken	comminuted chicken
9.43806e+06	PNUSAS018702	GCA_009438055.1	SAMN07455447	2017	USA		human	stool
9.43774e+06	FSIS1703227	GCA_009437735.1	SAMN07460759	2017	USA	GA	chicken	chicken carcass
9.43804e+06	FSIS1703230	GCA_009438035.1	SAMN07460761	2017	USA	GA	chicken	raw intact chicken
9.43784e+06	FSIS1703449	GCA_009437835.1	SAMN07460785	2017	USA	GA	chicken	chicken carcass
9.54797e+06	NC_S968	GCA_009547965.1	SAMN07469535	2012	USA	NC	animal feed	feed
9.43928e+06	FSIS1703496	GCA_009439275.1	SAMN07485838	2017	USA	NY	porcine	Product-Raw-Intact-Pork
9.46561e+06	FSIS1703512	GCA_009465605.1	SAMN07501479	2017	USA	GA	chicken	raw intact chicken
2.53283e+06	NCTR30	GCA_002532825.1	SAMN07507239	2001	Taiwan		fish	Tenderized squid roll
2.28302e+06	NCTR75	GCA_002283015.1	SAMN07507240	2001	Thailand		food	Dehydrated small chilli without stem
2.28318e+06	NCTR487	GCA_002283175.1	SAMN07508817	2007	Pakistan		food	Barberry bark
9.46869e+06	PNUSAS020704	GCA_009468685.1	SAMN07510168	2017	USA		human	stool
9.46983e+06	FSIS1703664	GCA_009469825.1	SAMN07519777	2015	USA	GA	chicken	raw intact chicken
9.47313e+06	FSIS1703563	GCA_009473125.1	SAMN07519785	2017	USA	AL	chicken	animal-chicken-young chicken
9.47315e+06	FSIS1703540	GCA_009473145.1	SAMN07519793	2017	USA	TN	chicken	animal-chicken-young chicken
8.53024e+06	PNUSAS020544	GCA_008530235.1	SAMN07519881	2017	USA		human	blood
9.47345e+06	FSIS1703651	GCA_009473445.1	SAMN07536018	2017	USA	GA	chicken	raw intact chicken
9.47353e+06	FSIS1703698	GCA_009473525.1	SAMN07536030	2017	USA	TN	chicken	raw intact chicken
9.47463e+06	FSIS1703539	GCA_009474625.1	SAMN07537132	2017	USA	CO	bovine	animal-cattle-heifer
9.47619e+06	PNUSAS020964	GCA_009476185.1	SAMN07549113	2017	USA		human	urine
9.47573e+06	FSIS21720028	GCA_009475725.1	SAMN07552034	2017	USA	GA	chicken	chicken carcass
9.49937e+06	FSIS21720030	GCA_009499365.1	SAMN07552036	2017	USA	TN	chicken	raw intact chicken
9.47707e+06	FSIS1703773	GCA_009477065.1	SAMN07563005	2017	USA	TN	chicken	raw intact chicken
9.49904e+06	FSIS1703779	GCA_009499035.1	SAMN07563010	2017	USA	PA	chicken	raw intact chicken
9.54662e+06	FSIS1703700	GCA_009546615.1	SAMN07563060	2017	USA	AL	chicken	comminuted chicken
9.47729e+06	FSIS1703709	GCA_009477285.1	SAMN07563111	2017	USA	NC	turkey	Comminuted Turkey
9.54612e+06	FSIS11703967	GCA_009546115.1	SAMN07565855	2017	USA	TX	chicken	raw intact chicken
9.47751e+06	FSIS11703984	GCA_009477505.1	SAMN07565868	2017	USA	GA	chicken	raw intact chicken
9.50098e+06	FSIS21720072	GCA_009500975.1	SAMN07585792	2017	USA	IL	chicken	raw intact chicken
9.50328e+06	PNUSAS019444	GCA_009503275.1	SAMN07604295	2017	USA		human	stool
9.54976e+06	FSIS1703641	GCA_009549755.1	SAMN07605918	2017	USA	GA	chicken	chicken carcass
9.50122e+06	FSIS11704059	GCA_009501215.1	SAMN07605932	2017	USA	CO	bovine	animal-cattle-steer
9.54902e+06	FSIS1703638	GCA_009549015.1	SAMN07608135	2017	USA	MN	chicken	comminuted chicken
9.54906e+06	FSIS21720099	GCA_009549055.1	SAMN07611469	2017	USA	AL	chicken	comminuted chicken
9.54864e+06	PNUSAS019958	GCA_009548635.1	SAMN07615589	2017	USA		human	stool
9.50266e+06	FSIS21720121	GCA_009502655.1	SAMN07628902	2017	USA	GA	chicken	raw intact chicken
9.54858e+06	FSIS11704118	GCA_009548575.1	SAMN07629730	2017	USA	GA	chicken	raw intact chicken
9.50276e+06	FSIS1703663	GCA_009502755.1	SAMN07629733	2015	USA	OK	chicken	NRTE (Not-Ready-to-Eat) Comminuted Poultry Exploratory Sampling - Chickens
9.50318e+06	FSIS11704264	GCA_009503175.1	SAMN07646006	2017	USA	TX	chicken	raw intact chicken
9.55152e+06	FSIS11704253	GCA_009551515.1	SAMN07656064	2017	USA	GA	chicken	animal-chicken-young chicken
9.55005e+06	FSIS21720180	GCA_009550045.1	SAMN07664334	2017	USA	AR	turkey	Comminuted Turkey
9.50364e+06	FSIS11704301	GCA_009503635.1	SAMN07665778	2017	USA	GA	chicken	raw intact chicken
9.50468e+06	FSIS11704302	GCA_009504675.1	SAMN07665794	2017	USA	MD	chicken	chicken carcass
9.55074e+06	FSIS11704308	GCA_009550735.1	SAMN07665800	2017	USA	GA	chicken	chicken carcass
9.5129e+06	FSIS21720240	GCA_009512895.1	SAMN07702642	2017	USA	GA	chicken	chicken carcass
9.554e+06	FSIS11704455	GCA_009553995.1	SAMN07714857	2017	USA	GA	chicken	raw intact chicken
9.55626e+06	FSIS11704382	GCA_009556255.1	SAMN07722633	2017	USA	AL	chicken	animal-chicken-young chicken
9.55516e+06	FSIS11704400	GCA_009555155.1	SAMN07722635	2017	USA	AL	chicken	animal-chicken-young chicken
9.55654e+06	FSIS21720268	GCA_009556535.1	SAMN07729834	2017	USA	GA	chicken	raw intact chicken
9.51304e+06	FSIS21720270	GCA_009513035.1	SAMN07731476	2017	USA	AL	chicken	raw intact chicken
9.51234e+06	FSIS21720275	GCA_009512335.1	SAMN07731481	2017	USA	GA	chicken	chicken carcass
9.51344e+06	FSIS11704145	GCA_009513435.1	SAMN07738589	2017	USA	GA	chicken	chicken carcass
9.55804e+06	FSIS21720195	GCA_009558035.1	SAMN07739362	2017	USA	MS	chicken	comminuted chicken
9.51424e+06	FSIS11704641	GCA_009514235.1	SAMN07746403	2017	USA	GA	chicken	raw intact chicken
9.51576e+06	FSIS11704675	GCA_009515755.1	SAMN07775024	2017	USA	GA	chicken	chicken carcass
9.51584e+06	FSIS11704817	GCA_009515835.1	SAMN07775049	2017	USA	TN	chicken	comminuted chicken
9.55974e+06	FSIS11704704	GCA_009559735.1	SAMN07809351	2017	USA	AL	chicken	chicken carcass
9.51696e+06	FSIS11704778	GCA_009516955.1	SAMN07809366	2017	USA	MN	porcine	Product-Raw-Ground, Comminuted or Otherwise Nonintact-Pork
9.51703e+06	FSIS11704780	GCA_009517025.1	SAMN07809367	2017	USA	GA	chicken	comminuted chicken
9.56256e+06	FSIS21720352	GCA_009562555.1	SAMN07819003	2017	USA	IL	chicken	raw intact chicken
9.54404e+06	FSIS21720359	GCA_009544035.1	SAMN07819010	2017	USA	GA	chicken	raw intact chicken
9.56382e+06	FSIS21720367	GCA_009563815.1	SAMN07819016	2017	USA	GA	chicken	raw intact chicken
9.564e+06	FSIS21720375	GCA_009563995.1	SAMN07819024	2017	USA	GA	chicken	comminuted chicken
9.5638e+06	FSIS21720308	GCA_009563795.1	SAMN07819028	2017	USA	TN	chicken	chicken carcass
9.56182e+06	FSIS21720309	GCA_009561815.1	SAMN07819029	2017	USA	TN	chicken	chicken carcass
9.56376e+06	FSIS21720380	GCA_009563755.1	SAMN07819034	2017	USA	TX	chicken	raw intact chicken
9.56294e+06	FSIS21720396	GCA_009562935.1	SAMN07819081	2017	USA	OH	porcine	Product-Raw-Ground, Comminuted or Otherwise Nonintact-Pork
9.54408e+06	FSIS21720425	GCA_009544075.1	SAMN07819109	2017	USA	GA	chicken	chicken carcass
9.56358e+06	FSIS21720431	GCA_009563575.1	SAMN07829299	2017	USA	IN	bovine	comminuted beef
9.5636e+06	FSIS21720436	GCA_009563595.1	SAMN07829304	2017	USA	TN	chicken	raw intact chicken
9.5635e+06	FSIS21720444	GCA_009563495.1	SAMN07829314	2017	USA	TN	chicken	raw intact chicken
9.56364e+06	FSIS21720449	GCA_009563635.1	SAMN07829319	2017	USA	NE	chicken	comminuted chicken
9.54294e+06	FSIS11704141	GCA_009542935.1	SAMN07835360	2017	USA	GA	chicken	raw intact chicken
9.56815e+06	FSIS11704946	GCA_009568145.1	SAMN07843328	2017	USA	SC	chicken	raw intact chicken
9.56829e+06	FSIS21720472	GCA_009568285.1	SAMN07946515	2017	USA	IL	chicken	raw intact chicken
9.56887e+06	FSIS11704953	GCA_009568865.1	SAMN07955762	2017	USA	IL	chicken	raw intact chicken
9.5399e+06	FSIS11705108	GCA_009539895.1	SAMN07955794	2016	USA	VA	chicken	comminuted chicken
9.54004e+06	FSIS11705125	GCA_009540035.1	SAMN07955824	2016	USA	GA	chicken	raw intact chicken
9.5266e+06	ADRDL-1275	GCA_009526595.1	SAMN07965104	1998	USA	OK	canine	feces (Canis lupus familaris)
9.5322e+06	FSIS21720505	GCA_009532195.1	SAMN07974214	2017	USA	AL	chicken	raw intact chicken
9.57119e+06	FSIS1702634	GCA_009571185.1	SAMN07975012	2017	USA	GA	chicken	animal-chicken-young chicken
9.57133e+06	FSIS1702413	GCA_009571325.1	SAMN07975023	2017	USA	GA	chicken	chicken carcass
9.57136e+06	FSIS1702645	GCA_009571355.1	SAMN07975038	2017	USA	AL	chicken	animal-chicken-young chicken
9.53684e+06	FSIS1702660	GCA_009536835.1	SAMN07975051	2017	USA	AL	chicken	animal-chicken-young chicken
9.53618e+06	FSIS11705365	GCA_009536175.1	SAMN07975607	2017	USA	MI	chicken	raw intact chicken
9.57169e+06	FSIS21720517	GCA_009571685.1	SAMN07982468	2017	USA	GA	chicken	raw intact chicken
9.53752e+06	FSIS11704788	GCA_009537515.1	SAMN08000933	2017	USA	IL	chicken	raw intact chicken
9.53246e+06	FSIS11704804	GCA_009532455.1	SAMN08000940	2017	USA	GA	chicken	raw intact chicken
1.72822e+07	FSIS11705371	GCA_017282215.1	SAMN08000956	2016	USA	AL	chicken	raw intact chicken
9.53274e+06	FSIS21720601	GCA_009532735.1	SAMN08015652	2017	USA	GA	chicken	raw intact chicken
9.53396e+06	FSIS11705150	GCA_009533955.1	SAMN08037997	2017	USA	GA	chicken	raw intact chicken
9.5344e+06	FSIS1701751	GCA_009534395.1	SAMN08040265	2017	USA	GA	chicken	chicken carcass
9.57411e+06	FSIS21720635	GCA_009574105.1	SAMN08044528	2017	USA	OK	bovine	comminuted beef
9.57525e+06	FSIS11705576	GCA_009575245.1	SAMN08052656	2017	USA	MN	chicken	comminuted chicken
9.53106e+06	FSIS11705578	GCA_009531055.1	SAMN08056706	2017	USA	GA	chicken	raw intact chicken
9.57728e+06	FSIS11705749	GCA_009577275.1	SAMN08056710	2017	USA	CO	chicken	comminuted chicken
9.57591e+06	FSIS11705887	GCA_009575905.1	SAMN08056726	2017	USA	IL	chicken	raw intact chicken
9.57703e+06	101318	GCA_009577025.1	SAMN08100353	2015	United Kingdom	United Kingdom	human	human
9.58437e+06	CVM N16S005	GCA_009584365.1	SAMN08113884	2016	USA	CA	turkey	ground turkey
9.52366e+06	CVM N16S019	GCA_009523655.1	SAMN08113898	2016	USA	CA	turkey	ground turkey
9.58475e+06	CVM N16S030	GCA_009584745.1	SAMN08113909	2016	USA	CT	chicken	chicken breast
9.58515e+06	CVM N16S038	GCA_009585145.1	SAMN08113917	2016	USA	CT	turkey	ground turkey
9.58562e+06	CVM N16S051	GCA_009585615.1	SAMN08113930	2016	USA	LA	turkey	ground turkey
9.58085e+06	CVM N16S061	GCA_009580845.1	SAMN08113940	2016	USA	MO	turkey	ground turkey
9.52364e+06	CVM N16S210	GCA_009523635.1	SAMN08114083	2016	USA	CO	turkey	ground turkey
9.58459e+06	CVM N16S245	GCA_009584585.1	SAMN08114117	2016	USA	MD	turkey	ground turkey
9.59041e+06	CVM N16S265	GCA_009590405.1	SAMN08114134	2016	USA	CT	turkey	ground turkey
1.01292e+07	CVM N16S286	GCA_010129205.1	SAMN08114155	2016	USA	MN	turkey	ground turkey
9.52434e+06	CVM N16S344	GCA_009524335.1	SAMN08114213	2016	USA	CA	turkey	ground turkey
9.58467e+06	CVM N16S352	GCA_009584665.1	SAMN08114221	2016	USA	GA	chicken	chicken breast
9.58371e+06	CVM N16S369	GCA_009583705.1	SAMN08114237	2016	USA	MD	porcine	Pork Chops
9.5251e+06	CVM N16S415	GCA_009525095.1	SAMN08114282	2016	USA	WA	turkey	ground turkey
9.58347e+06	CVM N16S435	GCA_009583465.1	SAMN08114299	2016	USA	CO	turkey	ground turkey
9.57885e+06	FSIS11705521	GCA_009578845.1	SAMN08114328	2017	USA	NC	porcine	animal-swine-market swine
9.5781e+06	FSIS11704664	GCA_009578095.1	SAMN08115089	2017	USA	GA	chicken	animal-chicken-young chicken
9.57931e+06	FSIS11705345	GCA_009579305.1	SAMN08115119	2017	USA	AL	chicken	animal-chicken-young chicken
9.5841e+06	FSIS21720681	GCA_009584095.1	SAMN08130139	2017	USA	NC	chicken	raw intact chicken
9.52774e+06	FSIS11706156	GCA_009527735.1	SAMN08138562	2017	USA	IL	bovine	comminuted beef
9.52794e+06	FSIS11705679	GCA_009527935.1	SAMN08141469	2017	USA	GA	chicken	raw intact chicken
9.581e+06	FSIS11705965	GCA_009580995.1	SAMN08141472	2017	USA	AL	chicken	raw intact chicken
9.53183e+06	FSIS11706041	GCA_009531825.1	SAMN08141494	2017	USA	AL	chicken	raw intact chicken
9.58145e+06	FSIS21720718	GCA_009581445.1	SAMN08160280	2017	USA	GA	chicken	comminuted chicken
9.58817e+06	FSIS11706199	GCA_009588165.1	SAMN08169345	2017	USA	AL	chicken	raw intact chicken
9.5887e+06	FSIS11706337	GCA_009588695.1	SAMN08172068	2017	USA	AL	chicken	comminuted chicken
9.58911e+06	FSIS21720739	GCA_009589105.1	SAMN08176717	2017	USA	GA	chicken	raw intact chicken
9.59125e+06	PNUSAS030255	GCA_009591245.1	SAMN08177580	2017	USA		human	urine
9.58931e+06	FSIS11705094	GCA_009589305.1	SAMN08178233	2016	USA	GA	chicken	chicken carcass
9.58927e+06	FSIS11706345	GCA_009589265.1	SAMN08178238	2017	USA	AL	chicken	raw intact chicken
9.58937e+06	FSIS11706347	GCA_009589365.1	SAMN08178240	2017	USA	GA	chicken	raw intact chicken
9.58961e+06	FSIS11706500	GCA_009589605.1	SAMN08178259	2017	USA	GA	chicken	raw intact chicken
9.58987e+06	FSIS11706131	GCA_009589865.1	SAMN08182239	2017	USA	WI	bovine	animal-cattle-steer
9.58979e+06	FSIS11706150	GCA_009589785.1	SAMN08182247	2017	USA	NC	porcine	animal-swine-market swine
9.59195e+06	FSIS21720786	GCA_009591945.1	SAMN08200030	2017	USA	CA	porcine	Product-Raw-Ground, Comminuted or Otherwise Nonintact-Pork
9.61336e+06	FSIS21720780	GCA_009613355.1	SAMN08200046	2017	USA	IL	chicken	raw intact chicken
9.59199e+06	FSIS21720781	GCA_009591985.1	SAMN08200047	2017	USA	MN	chicken	comminuted chicken
9.59179e+06	FSIS21720762	GCA_009591785.1	SAMN08200054	2017	USA	GA	chicken	raw intact chicken
9.59158e+06	FSIS21720765	GCA_009591575.1	SAMN08200057	2017	USA	AL	chicken	raw intact chicken
9.59431e+06	FSIS21720835	GCA_009594305.1	SAMN08239873	2017	USA	CA	chicken	raw intact chicken
1.01351e+07	PNUSAS030699	GCA_010135095.1	SAMN08240045	2017	USA		human	stool
1.01575e+07	PNUSAS029618	GCA_010157535.1	SAMN08242687	2017	USA		human	Unknown
9.59464e+06	FSIS11706521	GCA_009594635.1	SAMN08244055	2017	USA	GA	chicken	raw intact chicken
1.01343e+07	FSIS21720873	GCA_010134295.1	SAMN08273693	2017	USA	GA	chicken	raw intact chicken
9.61456e+06	FSIS31700018	GCA_009614555.1	SAMN08281266	2017	USA	TN	chicken	raw intact chicken
1.08818e+07	PNUSAS030757	GCA_010881845.1	SAMN08283821	2017	USA		human	Isolated Organism
1.01418e+07	FSIS11706624	GCA_010141775.1	SAMN08291438	2017	USA	TN	chicken	animal-chicken-young chicken
9.616e+06	FSIS11706709	GCA_009615995.1	SAMN08291455	2017	USA	IL	chicken	raw intact chicken
1.01462e+07	PNUSAS031159	GCA_010146175.1	SAMN08295441	2017	USA		human	stool
1.01551e+07		GCA_010155095.1	SAMN08326498	2017	USA		human	stool
1.01425e+07	FSIS21720899	GCA_010142495.1	SAMN08329913	2017	USA	GA	chicken	raw intact chicken
1.01564e+07	FSIS11706696	GCA_010156435.1	SAMN08347838	2017	USA	MS	chicken	raw intact chicken
1.01568e+07	FSIS11706973	GCA_010156785.1	SAMN08347967	2017	USA	IN	turkey	Animal-Turkey-Young Turkey
1.01567e+07	FSIS11706979	GCA_010156695.1	SAMN08347973	2017	USA	GA	chicken	animal-chicken-young chicken
1.09431e+07	FSIS11706968	GCA_010943075.1	SAMN08362358	2017	USA	GA	chicken	animal-chicken-young chicken
1.09918e+07	FSIS21820921	GCA_010991795.1	SAMN08367407	2017	USA	GA	chicken	comminuted chicken
1.15989e+07	PNUSAS031787	GCA_011598865.1	SAMN08367889	2017	USA		human	stool
1.0909e+07	FSIS11807009	GCA_010909025.1	SAMN08380134	2017	USA	AL	chicken	raw intact chicken
1.15923e+07	FSIS11706834	GCA_011592345.1	SAMN08380261	2017	USA	GA	chicken	raw intact chicken
1.09428e+07	FSIS11706838	GCA_010942805.1	SAMN08380265	2017	USA	PA	chicken	raw intact chicken
1.09427e+07	FSIS31800051	GCA_010942675.1	SAMN08383768	2018	USA	AL	chicken	chicken carcass
1.09291e+07	FSIS31800052	GCA_010929055.1	SAMN08383769	2018	USA	GA	chicken	chicken carcass
1.16506e+07	FSIS21820993	GCA_011650575.1	SAMN08397445	2018	USA	CA	chicken	raw intact chicken
1.09085e+07	FSIS11807137	GCA_010908465.1	SAMN08407948	2017	USA	NC	chicken	raw intact chicken
1.15148e+07	FSIS11807130	GCA_011514845.1	SAMN08407958	2017	USA	GA	chicken	comminuted chicken
2.01368e+07	CDPH_CSalm050	GCA_020136815.1	SAMN08412437	2014	USA	California	human
1.09431e+07	FSIS31800073	GCA_010943095.1	SAMN08432334	2018	USA	AL	chicken	raw intact chicken
1.15914e+07	FSIS21821020	GCA_011591385.1	SAMN08436377	2018	USA	AL	chicken	raw intact chicken
1.09083e+07	FSIS11807218	GCA_010908325.1	SAMN08458092	2018	USA	TN	chicken	raw intact chicken
1.11298e+07	FSIS11706690	GCA_011129755.1	SAMN08458112	2017	USA	GA	chicken	raw intact chicken
1.11702e+07	FSIS11807254	GCA_011170245.1	SAMN08458131	2018	USA	GA	chicken	comminuted chicken
1.16507e+07	FSIS21821029	GCA_011650695.1	SAMN08467247	2018	USA	AL	chicken	raw intact chicken
1.11382e+07	FSIS21821033	GCA_011138155.1	SAMN08467287	2018	USA	GA	chicken	comminuted chicken
1.09027e+07	PNUSAS033328	GCA_010902655.1	SAMN08481352	2018	USA		human	stool
1.15943e+07	FSIS31800118	GCA_011594285.1	SAMN08499078	2018	USA	GA	chicken	chicken carcass
1.16468e+07	FSIS31800124	GCA_011646815.1	SAMN08499084	2018	USA	AL	chicken	chicken carcass
1.11301e+07	FSIS21821051	GCA_011130095.1	SAMN08499093	2018	USA	TN	porcine	Product-Raw-Ground, Comminuted or Otherwise Nonintact-Pork
1.16435e+07	FSIS21821052	GCA_011643515.1	SAMN08499094	2018	USA	GA	chicken	raw intact chicken
1.16262e+07	FSIS11807362	GCA_011626205.1	SAMN08513280	2018	USA	AR	turkey	Animal-Turkey-Young Turkey
1.16521e+07	FSIS21821095	GCA_011652085.1	SAMN08536126	2018	USA	MO	chicken	comminuted chicken
1.15328e+07	PNUSAS034185	GCA_011532785.1	SAMN08543622	2018	USA		human	urine
1.1545e+07	FSIS21821106	GCA_011544985.1	SAMN08545432	2018	USA	NC	chicken	raw intact chicken
1.09565e+07	FSIS11807610	GCA_010956535.1	SAMN08554052	2018	USA	IL	chicken	raw intact chicken
1.08823e+07	FSIS11807611	GCA_010882275.1	SAMN08554053	2018	USA	MS	chicken	chicken carcass
1.15574e+07	FSIS11807612	GCA_011557355.1	SAMN08554054	2018	USA	TN	chicken	raw intact chicken
1.1595e+07	FSIS11807617	GCA_011595045.1	SAMN08554059	2018	USA	GA	chicken	raw intact chicken
1.11537e+07	FSIS11807597	GCA_011153675.1	SAMN08554062	2018	USA	PA	chicken	raw intact chicken
1.15578e+07	FSIS11807720	GCA_011557835.1	SAMN08558123	2018	USA	GA	chicken	animal-chicken-young chicken
1.1673e+07	FSIS21821086	GCA_011673005.1	SAMN08566103	2018	USA	FL	chicken	comminuted chicken
1.11711e+07	FSIS21821068	GCA_011171055.1	SAMN08566110	2018	USA	IN	turkey	Comminuted Turkey
1.09865e+07	FSIS31800113	GCA_010986475.1	SAMN08579995	2018	USA	NC	turkey	Comminuted Turkey
1.15372e+07	FSIS11807726	GCA_011537175.1	SAMN08581656	2018	USA	GA	chicken	raw intact chicken
1.00038e+07	FSIS11807776	GCA_010003825.1	SAMN08581706	2018	USA	GA	chicken	comminuted chicken
1.11485e+07	FSIS11807551	GCA_011148515.1	SAMN08581885	2018	USA	GA	chicken	animal-chicken-young chicken
1.09524e+07	PNUSAS034235	GCA_010952395.1	SAMN08607471	2017	USA		human	stool
1.09305e+07	PNUSAS034807	GCA_010930475.1	SAMN08622900	2017	USA		human	stool
1.15685e+07	PNUSAS035214	GCA_011568505.1	SAMN08622964	2018	USA		human	stool
1.16619e+07	PNUSAS035211	GCA_011661935.1	SAMN08622968	2018	USA		human	stool
1.11321e+07	FSIS31800170	GCA_011132135.1	SAMN08623514	2018	USA	CA	chicken	raw intact chicken
1.09821e+07	FSIS21821169	GCA_010982135.1	SAMN08624179	2018	USA	AL	chicken	comminuted chicken
1.11485e+07	FSIS21821083	GCA_011148535.1	SAMN08629961	2018	USA	TN	chicken	raw intact chicken
1.08974e+07	FSIS21821103	GCA_010897435.1	SAMN08629964	2018	USA	GA	chicken	raw intact chicken
1.09824e+07	FSIS21821127	GCA_010982395.1	SAMN08629976	2018	USA	GA	chicken	raw intact chicken
1.15367e+07	FSIS21821131	GCA_011536705.1	SAMN08629980	2018	USA	IL	chicken	comminuted chicken
1.0004e+07	FSIS11807893	GCA_010004045.1	SAMN08631240	2018	USA	GA	chicken	animal-chicken-young chicken
1.1553e+07	FSIS31800194	GCA_011552955.1	SAMN08631271	2018	USA	GA	chicken	chicken carcass
1.15804e+07	FSIS11808066	GCA_011580445.1	SAMN08662322	2018	USA	GA	chicken	animal-chicken-young chicken
1.1131e+07	FSIS11808095	GCA_011130975.1	SAMN08662334	2018	USA	AL	chicken	raw intact chicken
1.09827e+07	FSIS11808146	GCA_010982735.1	SAMN08663233	2018	USA	PR	chicken	comminuted chicken
1.15161e+07	FSIS11808048	GCA_011516145.1	SAMN08663243	2018	USA	AR	chicken	animal-chicken-young chicken
1.0978e+07	FSIS11807969	GCA_010978035.1	SAMN08663285	2018	USA	CO	chicken	comminuted chicken
1.15671e+07	FSIS21821204	GCA_011567145.1	SAMN08668413	2018	USA	GA	chicken	comminuted chicken
1.1139e+07	FSIS21821234	GCA_011138955.1	SAMN08714122	2018	USA	FL	chicken	raw intact chicken
1.09435e+07	FSIS21821248	GCA_010943495.1	SAMN08714150	2018	USA	GA	chicken	raw intact chicken
1.15526e+07	FSIS31800242	GCA_011552555.1	SAMN08719247	2018	USA	GA	chicken	chicken carcass
1.15369e+07	FSIS11808300	GCA_011536865.1	SAMN08767316	2018	USA	NC	porcine	animal-swine-market swine
1.15611e+07	FSIS21821295	GCA_011561145.1	SAMN08767350	2018	USA	MS	chicken	comminuted chicken
1.15629e+07	FSIS21821287	GCA_011562865.1	SAMN08767368	2018	USA	GA	chicken	raw intact chicken
1.098e+07	FSIS21821303	GCA_010980035.1	SAMN08767372	2018	USA	AL	chicken	raw intact chicken
1.16181e+07	PNUSAS035748	GCA_011618125.1	SAMN08773064	2018	USA		human	stool
1.09451e+07	FSIS21821315	GCA_010945055.1	SAMN08792321	2018	USA	AL	chicken	raw intact chicken
1.09441e+07	FSIS21821320	GCA_010944135.1	SAMN08792326	2018	USA	CA	turkey	Comminuted Turkey
1.15549e+07	FSIS21821336	GCA_011554915.1	SAMN08792398	2018	USA	NE	chicken	comminuted chicken
1.09846e+07	FSIS31800284	GCA_010984635.1	SAMN08799022	2018	USA	NJ	chicken	comminuted chicken
1.11349e+07	FSIS11807460	GCA_011134895.1	SAMN08801050	2018	USA	MS	chicken	raw intact chicken
1.08748e+07	FSIS21821372	GCA_010874845.1	SAMN08848648	2018	USA	TX	chicken	comminuted chicken
1.15822e+07	FSIS21821384	GCA_011582165.1	SAMN08848657	2018	USA	AL	chicken	raw intact chicken
1.08841e+07	FSIS21821385	GCA_010884095.1	SAMN08848658	2018	USA	GA	chicken	raw intact chicken
1.00056e+07	FSIS11808366	GCA_010005575.1	SAMN08851613	2018	USA	IN	turkey	Comminuted Turkey
1.16179e+07	FSIS11808384	GCA_011617885.1	SAMN08851629	2018	USA	TN	chicken	raw intact chicken
1.1162e+07	FSIS11808318	GCA_011162035.1	SAMN08863891	2018	USA	GA	chicken	comminuted chicken
1.00056e+07	FSIS11808784	GCA_010005605.1	SAMN08873582	2018	USA	GA	chicken	animal-chicken-young chicken
1.11465e+07	NC_SSc149	GCA_011146485.1	SAMN08874405	2016	Brazil		chicken	chicken carcass
1.15382e+07	NC_SSc150	GCA_011538155.1	SAMN08874406	2016	Brazil		chicken	chicken carcass
1.15786e+07	NC_SSc139	GCA_011578645.1	SAMN08874407	2016	Brazil		chicken	chicken wing
1.09328e+07	NC_SSc136	GCA_010932755.1	SAMN08874408	2016	Brazil		chicken	chicken wing paddle
1.11457e+07	NC_SSc142	GCA_011145735.1	SAMN08874409	2016	Brazil		chicken	chicken carcass
1.1568e+07	NC_SSc140	GCA_011568025.1	SAMN08874410	2016	Brazil		chicken	chicken wing paddle
3.8743e+06	NC_SSc146	GCA_003874295.1	SAMN08874411	2016	Brazil		chicken	chicken carcass
1.11456e+07	NC_SSc126	GCA_011145595.1	SAMN08874434	2016	Brazil		chicken	chicken thigh
1.11639e+07	NC_SSc123	GCA_011163855.1	SAMN08874435	2016	Brazil		food	mechanically recovered meat
1.08984e+07	NC_SSc130	GCA_010898375.1	SAMN08874436	2016	Brazil		chicken	chicken cage cleaning
1.15432e+07	NC_SSc117	GCA_011543215.1	SAMN08874439	2016	Brazil		environmental	environmental swab sponge
1.0925e+07	NC_SSc119	GCA_010924955.1	SAMN08874447	2016	Brazil		food	mechanically recovered meat
1.15905e+07	FSIS11808857	GCA_011590465.1	SAMN08886768	2018	USA	AL	chicken	raw intact chicken
1.09378e+07	PNUSAS037086	GCA_010937775.1	SAMN08922734	2018	USA		human	stool
1.09338e+07	PNUSAS037083	GCA_010933815.1	SAMN08922736	2018	USA		human	Rectal Specimen
1.09322e+07	FSIS21821418	GCA_010932155.1	SAMN08929372	2018	USA	AL	chicken	raw intact chicken
1.15205e+07	FSIS11809086	GCA_011520505.1	SAMN08930750	2018	USA	GA	chicken	chicken carcass
6.20925e+06	NC_SSc155	GCA_006209245.1	SAMN08951100	2016	Brazil		chicken	chicken carcass
6.20923e+06	NC_SSc153	GCA_006209225.1	SAMN08951101	2016	Brazil		chicken	chicken carcass
6.29158e+06	NC_SSc156	GCA_006291575.1	SAMN08951134	2016	Brazil		chicken	chicken carcass
6.29174e+06	NC_SSc161	GCA_006291735.1	SAMN08951135	2016	Brazil		food	mechanically recovered meat
3.87704e+06	NC_SSc148	GCA_003877035.1	SAMN08951136	2016	Brazil		chicken	chicken carcass
4.1568e+06	NC_SSc151	GCA_004156795.1	SAMN08951138	2016	Brazil		chicken	chicken carcass
1.1155e+07	PNUSAS036091	GCA_011155045.1	SAMN08964160	2018	USA		human	stool
1.15692e+07	FSIS11808932	GCA_011569205.1	SAMN08967070	2018	USA	GA	chicken	animal-chicken-young chicken
1.09254e+07	FSIS11809217	GCA_010925375.1	SAMN08967082	2018	USA	GA	chicken	animal-chicken-young chicken
1.15865e+07	FSIS11809220	GCA_011586465.1	SAMN08967085	2018	USA	IA	porcine	animal-swine-sow
1.73011e+07	FSIS11809297	GCA_017301055.1	SAMN08981334	2018	USA	CO	chicken	comminuted chicken
1.11644e+07	FSIS11809093	GCA_011164415.1	SAMN08995942	2018	USA	GA	chicken	raw intact chicken
1.11513e+07	FSIS11808992	GCA_011151335.1	SAMN09002896	2018	USA	TN	chicken	raw intact chicken
1.09684e+07	FSIS21821570	GCA_010968435.1	SAMN09088247	2018	USA	IL	chicken	raw intact chicken
1.15281e+07	FSIS21821581	GCA_011528145.1	SAMN09197370	2018	USA	AL	chicken	chicken carcass
1.09769e+07	PNUSAS040097	GCA_010976855.1	SAMN09206661	2018	USA		human	stool
1.08749e+07	FSIS21821625	GCA_010874885.1	SAMN09206680	2018	USA	GA	chicken	comminuted chicken
1.1151e+07	FSIS21821626	GCA_011150975.1	SAMN09206681	2018	USA	CA	chicken	raw intact chicken
1.11598e+07	FSIS31800415	GCA_011159815.1	SAMN09211313	2018	USA	GA	chicken	comminuted chicken
1.0889e+07	FSIS31800400	GCA_010889035.1	SAMN09211326	2018	USA	TN	chicken	chicken carcass
1.09467e+07	FSIS11809382	GCA_010946675.1	SAMN09214579	2018	USA	GA	chicken	animal-chicken-young chicken
6.91838e+06	250738	GCA_006918375.1	SAMN09214677	2016	United Kingdom	United Kingdom	human	human
8.49313e+06	FSIS11807453	GCA_008493125.1	SAMN09222090	2018	USA	GA	chicken	raw intact chicken
8.49189e+06	FSIS21821648	GCA_008491885.1	SAMN09225331	2018	USA	CA	chicken	raw intact chicken
3.87918e+06	368280	GCA_003879175.1	SAMN09228647	2017	United Kingdom	United Kingdom	human	human
8.55926e+06	FSIS21821665	GCA_008559255.1	SAMN09230396	2018	USA	AL	chicken	raw intact chicken
8.49447e+06	FSIS11809948	GCA_008494465.1	SAMN09233770	2018	USA	GA	chicken	raw intact chicken
8.44255e+06	FSIS21821671	GCA_008442545.1	SAMN09259687	2018	USA	TN	porcine	Product-Raw-Ground, Comminuted or Otherwise Nonintact-Pork
8.55912e+06	FSIS31800424	GCA_008559115.1	SAMN09259707	2018	USA	OH	porcine	Product-Raw-Ground, Comminuted or Otherwise Nonintact-Pork
8.49363e+06	FSIS31800467	GCA_008493625.1	SAMN09259719	2018	USA	AL	chicken	chicken carcass
6.933e+06	371819	GCA_006932995.1	SAMN09268950	2017	United Kingdom	United Kingdom	human	human
8.44433e+06	FSIS11810025	GCA_008444325.1	SAMN09284862	2018	USA	GA	chicken	comminuted chicken
6.93288e+06	410879	GCA_006932875.1	SAMN09284901	2017	United Kingdom	United Kingdom	human	human
4.1625e+06	399727	GCA_004162495.1	SAMN09295157	2017	United Kingdom	United Kingdom	human	human
6.9338e+06	427515	GCA_006933795.1	SAMN09295209	2017	United Kingdom	United Kingdom	human	human
8.54852e+06	FSIS21821753	GCA_008548515.1	SAMN09322503	2018	USA	TN	chicken	comminuted chicken
8.44409e+06	FSIS21821773	GCA_008444085.1	SAMN09372388	2018	USA	AL	chicken	raw intact chicken
8.44533e+06	FSIS21821777	GCA_008445325.1	SAMN09372392	2018	USA	TN	chicken	raw intact chicken
8.49532e+06	FSIS21821666	GCA_008495315.1	SAMN09372398	2018	USA	GA	chicken	raw intact chicken
8.49383e+06	FSIS21821722	GCA_008493825.1	SAMN09372406	2018	USA	AL	chicken	raw intact chicken
8.49489e+06	FSIS31800506	GCA_008494885.1	SAMN09372414	2018	USA	MS	chicken	raw intact chicken
8.44521e+06	FSIS11810234	GCA_008445205.1	SAMN09372519	2018	USA	NC	turkey	Comminuted Turkey
8.49343e+06	FSIS11810235	GCA_008493425.1	SAMN09372520	2018	USA	NC	turkey	Comminuted Turkey
8.54816e+06	FSIS11810281	GCA_008548155.1	SAMN09372598	2018	USA	GA	chicken	raw intact chicken
8.4456e+06	FSIS11810286	GCA_008445595.1	SAMN09372603	2018	USA	MN	porcine	Product-Raw-Ground, Comminuted or Otherwise Nonintact-Pork
7.15379e+06	275960	GCA_007153785.1	SAMN09377494	2016	United Kingdom	United Kingdom	human	human
6.93362e+06	147849	GCA_006933615.1	SAMN09380492	2015	United Kingdom	United Kingdom	human	human
8.54902e+06	FSIS11810093	GCA_008549015.1	SAMN09386354	2018	USA	IL	chicken	raw intact chicken
8.44587e+06	FSIS11810097	GCA_008445865.1	SAMN09386358	2018	USA	NC	turkey	Comminuted Turkey
8.49661e+06	FSIS11810202	GCA_008496605.1	SAMN09386363	2018	USA	IN	turkey	Animal-Turkey-Young Turkey
8.49647e+06	FSIS21821828	GCA_008496465.1	SAMN09389824	2018	USA	CA	chicken	raw intact chicken
8.44641e+06	FSIS21821834	GCA_008446405.1	SAMN09389830	2018	USA	TN	chicken	raw intact chicken
8.49641e+06	FSIS31800523	GCA_008496405.1	SAMN09389837	2018	USA	SC	chicken	raw intact chicken
8.54916e+06	FSIS21821796	GCA_008549155.1	SAMN09389859	2018	USA	GA	chicken	raw intact chicken
8.54884e+06	FSIS21821858	GCA_008548835.1	SAMN09389896	2018	USA	TN	chicken	chicken carcass
8.44639e+06	FSIS11810456	GCA_008446385.1	SAMN09395801	2018	USA	NE	chicken	comminuted chicken
4.1757e+06	164844	GCA_004175695.1	SAMN09396921	2015	United Kingdom	United Kingdom	human	human
8.49751e+06	FSIS31800551	GCA_008497505.1	SAMN09399046	2018	USA	GA	chicken	raw intact chicken
8.55016e+06	FSIS31800559	GCA_008550155.1	SAMN09399051	2018	USA	MN	porcine	Product-Raw-Ground, Comminuted or Otherwise Nonintact-Pork
6.97633e+06	236265	GCA_006976325.1	SAMN09404382	2016	United Kingdom	United Kingdom	human	human
6.97665e+06	412040	GCA_006976645.1	SAMN09404388	2017	United Kingdom	United Kingdom	human	human
8.54948e+06	FSIS21821884	GCA_008549475.1	SAMN09407294	2018	USA	TX	chicken	comminuted chicken
8.54742e+06	FSIS21821900	GCA_008547415.1	SAMN09425600	2018	USA	AL	chicken	raw intact chicken
8.54954e+06	FSIS31800567	GCA_008549535.1	SAMN09425898	2018	USA	NC	turkey	Comminuted Turkey
7.17398e+06	201559	GCA_007173975.1	SAMN09431320	2015	United Kingdom	United Kingdom	human	human
3.90696e+06	409967	GCA_003906955.1	SAMN09433766	2017	United Kingdom	United Kingdom	human	human
4.18051e+06	534018	GCA_004180505.1	SAMN09433799	2018	United Kingdom	United Kingdom	human	human
8.44779e+06	FSIS11810534	GCA_008447785.1	SAMN09444117	2018	USA	NC	turkey	Comminuted Turkey
7.21216e+06	180800	GCA_007212155.1	SAMN09445517	2015	United Kingdom	United Kingdom	human	human
7.00543e+06	414576	GCA_007005425.1	SAMN09458716	2017	United Kingdom	United Kingdom	human	human
7.21296e+06	553892	GCA_007212955.1	SAMN09459161	2018	United Kingdom	United Kingdom	human	human
8.44767e+06	FSIS31800583	GCA_008447665.1	SAMN09460803	2018	USA	KY	chicken	raw intact chicken
1.73015e+07	FSIS31800595	GCA_017301495.1	SAMN09460812	2018	USA	AZ	chicken	raw intact chicken
8.49811e+06	FSIS31800473	GCA_008498105.1	SAMN09462365	2018	USA	TN	chicken	raw intact chicken
8.54234e+06	FSIS11810683	GCA_008542335.1	SAMN09462564	2018	USA	TN	chicken	raw intact chicken
8.54236e+06	FSIS11810725	GCA_008542355.1	SAMN09462589	2018	USA	TN	chicken	raw intact chicken
8.5425e+06	FSIS11810745	GCA_008542495.1	SAMN09462598	2018	USA	TX	chicken	raw intact chicken
3.90803e+06	383814	GCA_003908025.1	SAMN09463593	2017	United Kingdom	United Kingdom	human	human
3.90706e+06	423855	GCA_003907055.1	SAMN09463641	2017	United Kingdom	United Kingdom	human	human
7.22136e+06	416404	GCA_007221355.1	SAMN09474297	2017	United Kingdom	United Kingdom	human	human
7.00735e+06	529860	GCA_007007345.1	SAMN09475162	2018	United Kingdom	United Kingdom	human	human
3.90902e+06	353831	GCA_003909015.1	SAMN09475744	2017	United Kingdom	United Kingdom	human	human
7.00815e+06	425684	GCA_007008145.1	SAMN09475884	2017	United Kingdom	United Kingdom	human	human
7.22806e+06	420485	GCA_007228055.1	SAMN09476555	2017	United Kingdom	United Kingdom	human	human
8.49763e+06	FSIS31800615	GCA_008497625.1	SAMN09479029	2018	USA	NC	turkey	Comminuted Turkey
8.49853e+06	FSIS11810875	GCA_008498525.1	SAMN09479606	2018	USA	AL	chicken	raw intact chicken
8.44859e+06	FSIS11810936	GCA_008448585.1	SAMN09489345	2018	USA	AL	chicken	raw intact chicken
8.44729e+06	FSIS11810937	GCA_008447285.1	SAMN09489346	2018	USA	GA	chicken	raw intact chicken
7.2368e+06	314947	GCA_007236795.1	SAMN09492114	2016	United Kingdom	United Kingdom	human	human
7.00889e+06	227939	GCA_007008885.1	SAMN09494445	2016	United Kingdom	United Kingdom	human	human
8.44965e+06	FSIS11811128	GCA_008449645.1	SAMN09500972	2018	USA	TN	chicken	comminuted chicken
8.49797e+06	FSIS11811116	GCA_008497965.1	SAMN09500983	2018	USA	KY	porcine	Product-Raw-Ground, Comminuted or Otherwise Nonintact-Pork
8.44887e+06	FSIS11811143	GCA_008448865.1	SAMN09501178	2018	USA	FL	chicken	raw intact chicken
7.01043e+06	99751	GCA_007010425.1	SAMN09504349	2015	United Kingdom	United Kingdom	human	human
8.54332e+06	FSIS31800646	GCA_008543315.1	SAMN09510422	2018	USA	AL	chicken	raw intact chicken
7.24292e+06	463715	GCA_007242915.1	SAMN09516019	2017	United Kingdom	United Kingdom	human	human
3.90976e+06	306523	GCA_003909755.1	SAMN09516400	2016	United Kingdom	United Kingdom	human	human
8.49995e+06	FSIS31800660	GCA_008499945.1	SAMN09519146	2018	USA	GA	chicken	raw intact chicken
6.99358e+06	417405	GCA_006993575.1	SAMN09520656	2017	United Kingdom	United Kingdom	human	human
7.24794e+06	370010	GCA_007247935.1	SAMN09521884	2017	United Kingdom	United Kingdom	human	human
8.55508e+06	FSIS11810863	GCA_008555075.1	SAMN09533140	2018	USA	TX	chicken	raw intact chicken
8.50293e+06	FSIS11810868	GCA_008502925.1	SAMN09533145	2018	USA	IN	porcine	Product-Raw-Ground, Comminuted or Otherwise Nonintact-Pork
8.45049e+06	FSIS11811173	GCA_008450485.1	SAMN09534888	2018	USA	GA	chicken	raw intact chicken
8.45047e+06	FSIS11811140	GCA_008450465.1	SAMN09545727	2018	USA	TN	chicken	raw intact chicken
3.89824e+06	238691	GCA_003898235.1	SAMN09624138	2016	United Kingdom	United Kingdom	human	human
8.50021e+06	FSIS11811381	GCA_008500205.1	SAMN09624563	2018	USA	AL	chicken	animal-chicken-young chicken
8.54378e+06	FSIS11811479	GCA_008543775.1	SAMN09624582	2018	USA	KY	porcine	Product-Raw-Intact-Pork
6.98259e+06	404301	GCA_006982585.1	SAMN09628820	2017	United Kingdom	United Kingdom	human	human
6.98285e+06	212737	GCA_006982845.1	SAMN09628868	2016	United Kingdom	United Kingdom	human	human
8.54412e+06	FSIS11811417	GCA_008544115.1	SAMN09633427	2018	USA	MS	chicken	comminuted chicken
8.50077e+06	FSIS11811429	GCA_008500765.1	SAMN09633437	2018	USA	GA	chicken	comminuted chicken
8.50089e+06	FSIS11811226	GCA_008500885.1	SAMN09633814	2018	USA	GA	chicken	raw intact chicken
8.54438e+06	FSIS11811503	GCA_008544375.1	SAMN09633827	2018	USA	MS	chicken	raw intact chicken
8.50087e+06	FSIS11811509	GCA_008500865.1	SAMN09633833	2018	USA	VA	turkey	Comminuted Turkey
6.98641e+06	243871	GCA_006986405.1	SAMN09637770	2016	United Kingdom	United Kingdom	food	food
6.98533e+06	335329	GCA_006985325.1	SAMN09643786	2017	United Kingdom	United Kingdom	food	food
8.54256e+06	FSIS11811664	GCA_008542555.1	SAMN09651400	2018	USA	NC	turkey	Comminuted Turkey
8.56042e+06	FSIS11811717	GCA_008560415.1	SAMN09655763	2018	USA	GA	chicken	raw intact chicken
8.50103e+06	FSIS11811720	GCA_008501025.1	SAMN09655766	2018	USA	TX	chicken	raw intact chicken
8.56012e+06	FSIS11811770	GCA_008560115.1	SAMN09655792	2018	USA	TX	chicken	comminuted chicken
7.27376e+06	446589	GCA_007273755.1	SAMN09658604	2017	United Kingdom	United Kingdom	human	human
4.27185e+06	417387	GCA_004271845.1	SAMN09661851	2017	United Kingdom	United Kingdom	human	human
8.50253e+06	FSIS11811733	GCA_008502525.1	SAMN09666273	2018	USA	AL	chicken	raw intact chicken
4.26155e+06	528490	GCA_004261545.1	SAMN09666679	2018	United Kingdom	United Kingdom	human	human
8.45322e+06	FSIS31800748	GCA_008453215.1	SAMN09689116	2018	USA	AL	chicken	chicken carcass
8.45314e+06	FSIS31800749	GCA_008453135.1	SAMN09689117	2018	USA	IL	chicken	raw intact chicken
8.55561e+06	FSIS11811984	GCA_008555605.1	SAMN09690034	2018	USA	NC	turkey	Comminuted Turkey
8.50295e+06	FSIS11812045	GCA_008502945.1	SAMN09690656	2018	USA	CA	chicken	raw intact chicken
7.28708e+06	482711	GCA_007287075.1	SAMN09690789	2018	United Kingdom	United Kingdom	human	human
7.28752e+06	286719	GCA_007287515.1	SAMN09690797	2016	United Kingdom	United Kingdom	human	human
7.01615e+06	444505	GCA_007016145.1	SAMN09690843	2017	United Kingdom	United Kingdom	human	human
8.56082e+06	FSIS11811741	GCA_008560815.1	SAMN09693196	2018	USA	IL	chicken	raw intact chicken
8.45469e+06	FSIS11812294	GCA_008454685.1	SAMN09727465	2018	USA	AL	chicken	raw intact chicken
8.50341e+06	FSIS11812298	GCA_008503405.1	SAMN09727469	2018	USA	GA	chicken	comminuted chicken
8.50401e+06	FSIS11812170	GCA_008504005.1	SAMN09730262	2018	USA	TX	bovine	animal-cattle-heifer
8.55094e+06	FSIS11812174	GCA_008550935.1	SAMN09730266	2018	USA	GA	chicken	animal-chicken-young chicken
8.50395e+06	FSIS11812212	GCA_008503945.1	SAMN09730287	2018	USA	GA	chicken	chicken carcass
8.45483e+06	FSIS11812224	GCA_008454825.1	SAMN09730308	2018	USA	GA	chicken	raw intact chicken
8.50441e+06	FSIS11812050	GCA_008504405.1	SAMN09741910	2018	USA	IL	chicken	raw intact chicken
8.45495e+06	FSIS11812402	GCA_008454945.1	SAMN09764440	2018	USA	VA	porcine	animal-swine-market swine
8.45539e+06	FSIS11812410	GCA_008455385.1	SAMN09764447	2018	USA	GA	chicken	animal-chicken-young chicken
8.50389e+06	FSIS11812477	GCA_008503885.1	SAMN09769714	2018	USA	GA	chicken	raw intact chicken
8.55676e+06	FSIS11812492	GCA_008556755.1	SAMN09769747	2018	USA	MI	turkey	Comminuted Turkey
8.53798e+06	CVM N17S012	GCA_008537975.1	SAMN09770855	2017	USA	CA	turkey	ground turkey
8.55652e+06	CVM N17S170	GCA_008556515.1	SAMN09770887	2017	USA	MN	turkey	ground turkey
8.45743e+06	CVM N17S1303	GCA_008457425.1	SAMN09771035	2017	USA	GA	turkey	ground turkey
8.50635e+06	CVM N17S1405	GCA_008506345.1	SAMN09771044	2017	USA	NM	turkey	ground turkey
8.45707e+06	CVM N17S1507	GCA_008457065.1	SAMN09771068	2017	USA	GA	chicken	Chicken breasts
8.5451e+06	FSIS11812723	GCA_008545095.1	SAMN09780267	2018	USA	IL	chicken	raw intact chicken
8.54484e+06	FSIS11812697	GCA_008544835.1	SAMN09780278	2018	USA	MS	chicken	animal-chicken-young chicken
8.50606e+06	FSIS11812551	GCA_008506055.1	SAMN09784442	2018	USA	GA	chicken	raw intact chicken
8.53914e+06	FSIS11812693	GCA_008539135.1	SAMN09784495	2018	USA	TN	chicken	animal-chicken-young chicken
8.50622e+06	FSIS11812744	GCA_008506215.1	SAMN09787877	2018	USA	TN	chicken	comminuted chicken
8.50645e+06	FSIS11812825	GCA_008506445.1	SAMN09788657	2018	USA	TN	chicken	raw intact chicken
8.53978e+06	FSIS31800832	GCA_008539775.1	SAMN09789501	2018	USA	PA	bovine	product-raw-intact-beef
8.5349e+06	FSIS11812995	GCA_008534895.1	SAMN09828496	2018	USA	AL	chicken	comminuted chicken
8.45929e+06	FSIS11812996	GCA_008459285.1	SAMN09828497	2018	USA	NC	turkey	Comminuted Turkey
8.53994e+06	FSIS21821924	GCA_008539935.1	SAMN09829992	2018	USA	TN	chicken	chicken carcass
8.45849e+06	FSIS21821932	GCA_008458485.1	SAMN09830000	2018	USA	MS	chicken	raw intact chicken
8.45845e+06	FSIS21821933	GCA_008458445.1	SAMN09830001	2018	USA	FL	chicken	comminuted chicken
8.50739e+06	FSIS31800863	GCA_008507385.1	SAMN09836315	2018	USA	OH	chicken	comminuted chicken
8.46079e+06	FSIS11813014	GCA_008460785.1	SAMN09849942	2018	USA	GA	chicken	raw intact chicken
8.53874e+06	FSIS21821959	GCA_008538735.1	SAMN09862975	2018	USA	OH	porcine	Product-Raw-Ground, Comminuted or Otherwise Nonintact-Pork
8.53903e+06	FSIS21821945	GCA_008539025.1	SAMN09862985	2018	USA	IL	chicken	comminuted chicken
8.5354e+06	FSIS11812974	GCA_008535395.1	SAMN09866426	2018	USA	CA	porcine	animal-swine-sow
8.53548e+06	FSIS11813211	GCA_008535475.1	SAMN09914096	2018	USA	GA	chicken	animal-chicken-young chicken
8.53578e+06	FSIS21821974	GCA_008535775.1	SAMN09917464	2018	USA	TN	chicken	raw intact chicken
8.46067e+06	FSIS21822008	GCA_008460665.1	SAMN09939170	2018	USA	MI	porcine	Product-Raw-Ground, Comminuted or Otherwise Nonintact-Pork
8.53468e+06	FSIS31800952	GCA_008534675.1	SAMN09950666	2018	USA	GA	chicken	comminuted chicken
8.46247e+06	FSIS21822021	GCA_008462465.1	SAMN09950679	2018	USA	NY	chicken	raw intact chicken
8.53602e+06	FSIS21822023	GCA_008536015.1	SAMN09950681	2018	USA	PA	chicken	raw intact chicken
8.46305e+06	FSIS21822034	GCA_008463045.1	SAMN09950687	2018	USA	NY	porcine	Product-Raw-Intact-Pork
8.5089e+06	FSIS11813417	GCA_008508895.1	SAMN09977274	2018	USA	GA	chicken	animal-chicken-young chicken
8.53652e+06	FSIS11813438	GCA_008536515.1	SAMN09980169	2018	USA	AL	chicken	chicken carcass
8.50916e+06	FSIS11813506	GCA_008509155.1	SAMN09980214	2018	USA	CO	chicken	comminuted chicken
8.46301e+06	FSIS11813517	GCA_008463005.1	SAMN09980221	2018	USA	TX	chicken	raw intact chicken
8.50854e+06	FSIS11813525	GCA_008508535.1	SAMN09980227	2018	USA	IL	chicken	raw intact chicken
8.46331e+06	FSIS21822050	GCA_008463305.1	SAMN09984127	2018	USA	NC	chicken	raw intact chicken
8.53618e+06	FSIS21822051	GCA_008536175.1	SAMN09984128	2018	USA	CA	turkey	Comminuted Turkey
8.46329e+06	FSIS21822054	GCA_008463285.1	SAMN09984131	2018	USA	GA	chicken	comminuted chicken
8.50926e+06	FSIS31801008	GCA_008509255.1	SAMN10027009	2018	USA	TX	turkey	Comminuted Turkey
8.46192e+06	FSIS11813792	GCA_008461915.1	SAMN10033102	2018	USA	IL	chicken	raw intact chicken
8.46231e+06	FSIS11813797	GCA_008462305.1	SAMN10033106	2018	USA	NC	chicken	comminuted chicken
8.50839e+06	FSIS11813806	GCA_008508385.1	SAMN10033114	2018	USA	IN	turkey	Comminuted Turkey
8.51016e+06	FSIS21822070	GCA_008510155.1	SAMN10038546	2018	USA	TN	chicken	raw intact chicken
8.53752e+06	FSIS21822076	GCA_008537515.1	SAMN10038548	2018	USA	GA	chicken	raw intact chicken
8.46367e+06	FSIS21822097	GCA_008463665.1	SAMN10038557	2018	USA	NC	chicken	raw intact chicken
8.5374e+06	FSIS31801010	GCA_008537395.1	SAMN10038567	2018	USA	GA	chicken	raw intact chicken
8.51106e+06	FSIS11813904	GCA_008511055.1	SAMN10064106	2018	USA	VA	porcine	animal-swine-market swine
7.01801e+06	592646	GCA_007018005.1	SAMN10067760	2018	United Kingdom	United Kingdom	human	human
6.98187e+06	586078	GCA_006981865.1	SAMN10067814	2018	United Kingdom	United Kingdom	human	human
7.01709e+06	598926	GCA_007017085.1	SAMN10067843	2018	United Kingdom	United Kingdom	human	human
7.29587e+06	265862	GCA_007295865.1	SAMN10076045	2016	United Kingdom	United Kingdom	human	human
7.29836e+06	602645	GCA_007298355.1	SAMN10076196	2018	United Kingdom	United Kingdom	human	human
3.60005e+06	MDH-1	GCA_003600045.1	SAMN10079816	2003	USA		human	blood
3.5988e+06	MDH-2	GCA_003598795.1	SAMN10079824	2003	USA		human	stool
3.59999e+06	MDH-3	GCA_003599985.1	SAMN10079835	2004	USA		human	stool
3.60017e+06	MDH-4	GCA_003600165.1	SAMN10079839	2004	USA		human	stool
3.60018e+06	MDH-5	GCA_003600175.1	SAMN10079856	2004	USA		human	stool
3.60007e+06	MDH-6	GCA_003600065.1	SAMN10079865	2005	USA		human	stool
7.30106e+06	575084	GCA_007301055.1	SAMN10080233	2018	United Kingdom	United Kingdom	human	human
6.98433e+06	596257	GCA_006984325.1	SAMN10080346	2018	United Kingdom	United Kingdom	human	human
3.6001e+06	MDH-7	GCA_003600095.1	SAMN10083766	2005	USA		human	stool
3.60011e+06	MDH-8	GCA_003600105.1	SAMN10083767	2006	USA		human	stool
3.59867e+06	MDH-9	GCA_003598665.1	SAMN10083768	2007	USA		human	stool
3.60022e+06	MDH-10	GCA_003600215.1	SAMN10083770	2007	USA		human	stool
3.59868e+06	MDH-11	GCA_003598675.1	SAMN10083775	2008	USA		human	stool
3.60013e+06	MDH-12	GCA_003600125.1	SAMN10086140	2009	USA		human	stool
3.59998e+06	MDH-13	GCA_003599975.1	SAMN10086141	2010	USA		human	stool
3.60001e+06	MDH-14	GCA_003600005.1	SAMN10086142	2011	USA		human	blood
3.60093e+06	MDH-15	GCA_003600925.1	SAMN10086248	2011	USA		human	stool
3.60028e+06	MDH-16	GCA_003600275.1	SAMN10086911	2012	USA		human	stool
3.59875e+06	MDH-17	GCA_003598745.1	SAMN10086933	2012	USA		human	stool
3.60004e+06	MDH-18	GCA_003600035.1	SAMN10086980	2013	USA		human	gallbladder
3.60033e+06	MDH-19	GCA_003600325.1	SAMN10086981	2013	USA		human	urine
3.60029e+06	MDH-20	GCA_003600285.1	SAMN10091242	2013	USA		human	subhepatic aspirate
3.60032e+06	MDH-25	GCA_003600315.1	SAMN10091755	2015	USA		human	stool
3.60096e+06	MDH-24	GCA_003600955.1	SAMN10091906	2014	USA		human	stool
3.59882e+06	MDH-23	GCA_003598815.1	SAMN10092028	2014	USA		human	urine
3.60092e+06	MDH-22	GCA_003600915.1	SAMN10092220	2014	USA		human	stool
3.59877e+06	MDH-21	GCA_003598765.1	SAMN10092270	2014	USA		human	stool
3.59888e+06	MDH-27	GCA_003598875.1	SAMN10092398	2016	USA		human	stool
3.59887e+06	MDH-26	GCA_003598865.1	SAMN10092407	2016	USA		human	urine
6.74555e+06	FSIS11814169	GCA_006745545.1	SAMN10097149	2018	USA	TN	chicken	raw intact chicken
7.30438e+06	155784	GCA_007304375.1	SAMN10097219	2015	United Kingdom	United Kingdom	human	human
7.30531e+06	586794	GCA_007305305.1	SAMN10098105	2018	United Kingdom	United Kingdom	human	human
4.26903e+06	419119	GCA_004269025.1	SAMN10104857	2017	United Kingdom	United Kingdom	human	human
7.31156e+06	578042	GCA_007311555.1	SAMN10104882	2018	United Kingdom	United Kingdom	human	human
7.31242e+06	FSIS11814094	GCA_007312415.1	SAMN10118326	2018	USA	MS	chicken	animal-chicken-young chicken
3.89636e+06	602734	GCA_003896355.1	SAMN10129544	2018	United Kingdom	United Kingdom	human	human
7.31834e+06	607306	GCA_007318335.1	SAMN10140046	2018	United Kingdom	United Kingdom	human	human
7.32194e+06	FSIS21822180	GCA_007321935.1	SAMN10141815	2018	USA	AR	turkey	Comminuted Turkey
7.32088e+06	FSIS21822183	GCA_007320875.1	SAMN10141818	2018	USA	AL	chicken	raw intact chicken
6.68187e+06	FSIS21822184	GCA_006681865.1	SAMN10141819	2018	USA	IL	chicken	raw intact chicken
7.32086e+06	FSIS11814286	GCA_007320855.1	SAMN10142612	2018	USA	GA	chicken	animal-chicken-young chicken
7.32048e+06	FSIS11814304	GCA_007320475.1	SAMN10142628	2018	USA	AL	chicken	animal-chicken-young chicken
7.3226e+06	FSIS11813787	GCA_007322595.1	SAMN10149753	2018	USA	TN	chicken	raw intact chicken
7.32274e+06	FSIS31801113	GCA_007322735.1	SAMN10161059	2018	USA	GA	chicken	chicken carcass
6.74551e+06	FSIS11814462	GCA_006745505.1	SAMN10165239	2018	USA	GA	chicken	animal-chicken-young chicken
7.32774e+06	FSIS21822262	GCA_007327735.1	SAMN10182862	2018	USA	GA	chicken	comminuted chicken
4.2156e+06	617878	GCA_004215595.1	SAMN10229236	2018	United Kingdom	United Kingdom	human	human
7.33026e+06	FSIS21822290	GCA_007330255.1	SAMN10230608	2018	USA	GA	chicken	raw intact chicken
7.33066e+06	FSIS31801143	GCA_007330655.1	SAMN10232948	2018	USA	SC	chicken	chicken carcass
6.80439e+06	FSIS21822319	GCA_006804385.1	SAMN10240994	2018	USA	GA	chicken	raw intact chicken
7.33052e+06	FSIS21822333	GCA_007330515.1	SAMN10248736	2018	USA	GA	chicken	chicken carcass
7.33194e+06	FSIS21822335	GCA_007331935.1	SAMN10248738	2018	USA	FL	chicken	raw intact chicken
7.33132e+06	FSIS21822345	GCA_007331315.1	SAMN10248748	2018	USA	AL	chicken	raw intact chicken
7.33212e+06	FSIS11814865	GCA_007332115.1	SAMN10258668	2018	USA	MI	chicken	comminuted chicken
6.80445e+06	FSIS11814671	GCA_006804445.1	SAMN10261128	2018	USA	AL	chicken	raw intact chicken
7.33274e+06	FSIS31801160	GCA_007332735.1	SAMN10269634	2018	USA	AL	chicken	chicken carcass
7.33774e+06	616271	GCA_007337735.1	SAMN10289924	2018	United Kingdom	United Kingdom	human	human
7.34676e+06	FSIS11815384	GCA_007346755.1	SAMN10367139	2018	USA	WI	bovine	comminuted beef
6.99191e+06	623447	GCA_006991905.1	SAMN10370120	2018	United Kingdom	United Kingdom	human	human
7.34726e+06	FSIS11815304	GCA_007347255.1	SAMN10389855	2018	USA	NJ	turkey	Comminuted Turkey
7.34758e+06	FSIS21822619	GCA_007347575.1	SAMN10390974	2018	USA	GA	chicken	raw intact chicken
7.34936e+06	FSIS11815503	GCA_007349355.1	SAMN10391072	2018	USA	GA	chicken	animal-chicken-young chicken
7.34824e+06	FSIS11815533	GCA_007348235.1	SAMN10392887	2018	USA	GA	chicken	animal-chicken-young chicken
7.35114e+06	FSIS21822681	GCA_007351135.1	SAMN10424391	2018	USA	SC	chicken	raw intact chicken
7.35242e+06	FSIS21822687	GCA_007352415.1	SAMN10424392	2018	USA	GA	chicken	comminuted chicken
6.74587e+06	FSIS21822688	GCA_006745865.1	SAMN10424393	2018	USA	MS	chicken	raw intact chicken
7.35122e+06	FSIS31801252	GCA_007351215.1	SAMN10431722	2018	USA	GA	chicken	raw intact chicken
4.26549e+06	638097	GCA_004265485.1	SAMN10437884	2018	United Kingdom	United Kingdom	human	human
7.35454e+06	FSIS11815715	GCA_007354535.1	SAMN10438125	2018	USA	MS	chicken	animal-chicken-young chicken
6.80371e+06	FSIS31801261	GCA_006803705.1	SAMN10440497	2018	USA	IL	chicken	comminuted chicken
7.35694e+06	FSIS21822751	GCA_007356935.1	SAMN10440511	2018	USA	GA	chicken	raw intact chicken
7.35722e+06	FSIS31801243	GCA_007357215.1	SAMN10456760	2018	USA	GA	chicken	chicken carcass
7.35796e+06	FSIS21822812	GCA_007357955.1	SAMN10459600	2018	USA	TX	chicken	comminuted chicken
4.27321e+06	639820	GCA_004273205.1	SAMN10473145	2018	United Kingdom	United Kingdom	human	human
7.3589e+06	FSIS11807454	GCA_007358895.1	SAMN10485400	2018	USA	SC	chicken	raw intact chicken
7.36208e+06	643206	GCA_007362075.1	SAMN10495102	2018	United Kingdom	United Kingdom	human	human
7.3627e+06	FSIS11816120	GCA_007362695.1	SAMN10499817	2018	USA	GA	chicken	animal-chicken-young chicken
7.36501e+06	FSIS21822876	GCA_007365005.1	SAMN10527231	2018	USA	GA	chicken	chicken carcass
6.99535e+06	650040	GCA_006995345.1	SAMN10535904	2018	United Kingdom	United Kingdom	human	human
7.37265e+06	FSIS11816326	GCA_007372645.1	SAMN10580141	2018	USA	MI	porcine	animal-swine-market swine
7.37461e+06	FSIS31801331	GCA_007374605.1	SAMN10581397	2018	USA	NE	bovine	comminuted beef
7.37249e+06	FSIS31801334	GCA_007372485.1	SAMN10584747	2018	USA	AL	chicken	chicken carcass
7.37761e+06	606132	GCA_007377605.1	SAMN10590580	2018	United Kingdom	United Kingdom	human	human
6.80777e+06	FSIS31801347	GCA_006807765.1	SAMN10604471	2018	USA	WA	chicken	comminuted chicken
7.37965e+06	591143	GCA_007379645.1	SAMN10604628	2018	United Kingdom	United Kingdom	human	human
7.38365e+06	654704	GCA_007383645.1	SAMN10638368	2018	United Kingdom	United Kingdom	human	human
7.38291e+06	588920	GCA_007382905.1	SAMN10638372	2018	United Kingdom	United Kingdom	human	human
1.72819e+07	FSIS11816556	GCA_017281945.1	SAMN10638611	2018	USA	AL	chicken	raw intact chicken
7.38471e+06	582818	GCA_007384705.1	SAMN10643324	2018	United Kingdom	United Kingdom	human	human
7.38711e+06	FSIS11807450	GCA_007387105.1	SAMN10656553	2018	USA	TN	chicken	chicken carcass
6.74675e+06	FSIS11816548	GCA_006746745.1	SAMN10656556	2018	USA	FL	chicken	raw intact chicken
7.38769e+06	FSIS31801363	GCA_007387685.1	SAMN10661696	2018	USA	AL	chicken	raw intact chicken
7.38935e+06	576397	GCA_007389345.1	SAMN10662924	2018	United Kingdom	United Kingdom	human	human
7.39023e+06	FSIS31801367	GCA_007390225.1	SAMN10664410	2018	USA	AL	chicken	raw intact chicken
7.39009e+06	660421	GCA_007390085.1	SAMN10666924	2018	United Kingdom	United Kingdom	human	human
6.80629e+06	FSIS21823122	GCA_006806285.1	SAMN10693241	2018	USA	GA	chicken	raw intact chicken
7.39263e+06	FSIS11816962	GCA_007392625.1	SAMN10695838	2018	USA	IL	chicken	raw intact chicken
7.39371e+06	659343	GCA_007393705.1	SAMN10698087	2018	United Kingdom	United Kingdom	human	human
7.39357e+06	FSIS21923136	GCA_007393565.1	SAMN10700154	2018	USA	IL	chicken	raw intact chicken
7.39676e+06	FSIS11816983	GCA_007396755.1	SAMN10724048	2018	USA	MS	chicken	raw intact chicken
7.39544e+06	FSIS11816970	GCA_007395435.1	SAMN10724059	2018	USA	AL	chicken	raw intact chicken
6.80621e+06	FSIS11817001	GCA_006806205.1	SAMN10724071	2018	USA	AL	chicken	raw intact chicken
7.39566e+06	FSIS11817004	GCA_007395655.1	SAMN10724074	2018	USA	IA	turkey	Animal-Turkey-Turkey Carcass Sponge
7.3961e+06	FSIS21923139	GCA_007396095.1	SAMN10724727	2018	USA	AR	turkey	Comminuted Turkey
7.39838e+06	FSIS21923225	GCA_007398375.1	SAMN10740500	2019	USA	IL	chicken	raw intact chicken
7.3984e+06	FSIS31901397	GCA_007398395.1	SAMN10741774	2018	USA	AR	chicken	comminuted chicken
7.39834e+06	FSIS31901433	GCA_007398335.1	SAMN10741779	2018	USA	IL	chicken	raw intact chicken
7.40085e+06	FSIS31901452	GCA_007400845.1	SAMN10779678	2019	USA	GA	chicken	raw intact chicken
7.40155e+06	FSIS21923255	GCA_007401545.1	SAMN10794750	2019	USA	VA	porcine	Product-Raw-Ground, Comminuted or Otherwise Nonintact-Pork
7.40251e+06	FSIS21923265	GCA_007402505.1	SAMN10794758	2019	USA	GA	chicken	raw intact chicken
6.80587e+06	FSIS21923268	GCA_006805865.1	SAMN10794761	2019	USA	GA	chicken	raw intact chicken
7.40407e+06	FSIS11816993	GCA_007404065.1	SAMN10821976	2018	USA	IL	chicken	raw intact chicken
7.40461e+06	FSIS11917223	GCA_007404605.1	SAMN10822001	2018	USA	IL	chicken	raw intact chicken
7.40513e+06	670196	GCA_007405125.1	SAMN10823774	2019	United Kingdom	United Kingdom	human	human
7.58384e+06	637881	GCA_007583835.1	SAMN10823864	2018	United Kingdom	United Kingdom	human	human
7.40965e+06	FSIS21923307	GCA_007409645.1	SAMN10830488	2019	USA	IL	chicken	comminuted chicken
7.40945e+06	FSIS21923273	GCA_007409445.1	SAMN10830502	2019	USA	IL	chicken	raw intact chicken
7.41038e+06	FSIS31901474	GCA_007410375.1	SAMN10835643	2019	USA	GA	chicken	raw intact chicken
7.40777e+06	FSIS31901476	GCA_007407765.1	SAMN10835645	2019	USA	AL	chicken	raw intact chicken
7.50271e+06	545308	GCA_007502705.1	SAMN10835961	2018	United Kingdom	United Kingdom	human	human
7.41115e+06	FSIS11917358	GCA_007411145.1	SAMN10841325	2019	USA	TN	chicken	raw intact chicken
7.41839e+06	478612	GCA_007418385.1	SAMN10855899	2018	United Kingdom	United Kingdom	human	human
7.5891e+06	461176	GCA_007589095.1	SAMN10866956	2017	United Kingdom	United Kingdom	human	human
7.50879e+06	495772	GCA_007508785.1	SAMN10866981	2018	United Kingdom	United Kingdom	human	human
7.58936e+06	490272	GCA_007589355.1	SAMN10867356	2018	United Kingdom	United Kingdom	human	human
7.41977e+06	437950	GCA_007419765.1	SAMN10867936	2017	United Kingdom	United Kingdom	human	human
7.58946e+06	445200	GCA_007589455.1	SAMN10868023	2017	United Kingdom	United Kingdom	human	human
6.74679e+06	FSIS31901521	GCA_006746785.1	SAMN10871251	2019	USA	TN	chicken	chicken carcass
7.42175e+06	FSIS21923399	GCA_007421745.1	SAMN10880132	2019	USA	GA	chicken	raw intact chicken
7.65706e+06	416024	GCA_007657055.1	SAMN10882259	2017	United Kingdom	United Kingdom	human	human
7.42219e+06	FSIS31901505	GCA_007422185.1	SAMN10887133	2019	USA	NC	porcine	Product-Raw-Ground, Comminuted or Otherwise Nonintact-Pork
7.42313e+06	FSIS31901535	GCA_007423125.1	SAMN10887137	2019	USA	NE	chicken	comminuted chicken
7.59149e+06	420570	GCA_007591485.1	SAMN10887238	2017	United Kingdom	United Kingdom	human	human
7.42336e+06	423116	GCA_007423355.1	SAMN10887396	2017	United Kingdom	United Kingdom	human	human
7.59247e+06	411444	GCA_007592465.1	SAMN10887580	2017	United Kingdom	United Kingdom	human	human
7.42393e+06	FSIS11917452	GCA_007423925.1	SAMN10895949	2019	USA	MN	chicken	comminuted chicken
7.42513e+06	389636	GCA_007425125.1	SAMN10907595	2017	United Kingdom	United Kingdom	human	human
6.74667e+06	FSIS21923478	GCA_006746665.1	SAMN10908977	2019	USA	AL	chicken	raw intact chicken
7.42479e+06	FSIS11917516	GCA_007424785.1	SAMN10912706	2019	USA	IL	turkey	Comminuted Turkey
7.42437e+06	FSIS11917532	GCA_007424365.1	SAMN10912728	2019	USA	GA	chicken	animal-chicken-young chicken
7.42734e+06	FSIS21923518	GCA_007427335.1	SAMN10954068	2019	USA	AR	chicken	raw intact chicken
6.68287e+06	FSIS31901583	GCA_006682865.1	SAMN10957079	2019	USA	MA	chicken	comminuted chicken
7.43017e+06	FSIS11917564	GCA_007430165.1	SAMN10967896	2019	USA	VA	porcine	animal-swine-market swine
7.42847e+06	FSIS11917595	GCA_007428465.1	SAMN10967921	2019	USA	AL	chicken	raw intact chicken
7.42813e+06	FSIS11917596	GCA_007428125.1	SAMN10967922	2019	USA	IL	chicken	raw intact chicken
6.83611e+06	FSIS11917526	GCA_006836105.1	SAMN10968458	2019	USA	MS	chicken	chicken carcass
7.42906e+06	FSIS11917600	GCA_007429055.1	SAMN10968498	2019	USA	CO	chicken	comminuted chicken
7.42999e+06	FSIS21923564	GCA_007429985.1	SAMN10984542	2019	USA	MS	chicken	comminuted chicken
7.42869e+06	FSIS11917866	GCA_007428685.1	SAMN10985273	2019	USA	NE	chicken	comminuted chicken
7.43159e+06	FSIS31901590	GCA_007431585.1	SAMN10996070	2019	USA	MA	chicken	raw intact chicken
7.43161e+06	690379	GCA_007431605.1	SAMN11024501	2019	United Kingdom	United Kingdom	human	human
7.43219e+06	FSIS31901614	GCA_007432185.1	SAMN11029854	2019	USA	SC	chicken	chicken carcass
7.51859e+06	335331	GCA_007518585.1	SAMN11038690	2017	United Kingdom	United Kingdom	food	food
7.43309e+06	FSIS11917537	GCA_007433085.1	SAMN11041594	2019	USA	TN	chicken	animal-chicken-young chicken
7.43321e+06	FSIS11918023	GCA_007433205.1	SAMN11041606	2019	USA	MS	chicken	animal-chicken-young chicken
7.43337e+06	FSIS21923595	GCA_007433365.1	SAMN11042571	2019	USA	CO	chicken	comminuted chicken
7.66469e+06	323111	GCA_007664685.1	SAMN11043706	2016	United Kingdom	United Kingdom	human	human
7.60052e+06	300749	GCA_007600515.1	SAMN11046566	2016	United Kingdom	United Kingdom	human	human
7.43695e+06	FSIS31901623	GCA_007436945.1	SAMN11051167	2019	USA	IN	bovine	comminuted beef
7.43573e+06	275790	GCA_007435725.1	SAMN11052219	2016	United Kingdom	United Kingdom	human	human
7.43699e+06	FSIS31901631	GCA_007436985.1	SAMN11056242	2019	USA	AL	chicken	raw intact chicken
7.52305e+06	253888	GCA_007523045.1	SAMN11079676	2016	United Kingdom	United Kingdom	human	human
7.44037e+06	FSIS11918289	GCA_007440365.1	SAMN11079905	2019	USA	CA	turkey	Animal-Turkey-Young Turkey
7.52303e+06	249359	GCA_007523025.1	SAMN11079928	2016	United Kingdom	United Kingdom	human	human
7.43891e+06	FSIS11918037	GCA_007438905.1	SAMN11082329	2019	USA	NC	chicken	animal-chicken-young chicken
7.43861e+06	231979	GCA_007438605.1	SAMN11086692	2016	United Kingdom	United Kingdom	human	human
7.52473e+06	282425	GCA_007524725.1	SAMN11086706	2016	United Kingdom	United Kingdom	human	human
7.52369e+06	314908	GCA_007523685.1	SAMN11086742	2016	United Kingdom	United Kingdom	human	human
7.43987e+06	FSIS21923663	GCA_007439865.1	SAMN11087726	2019	USA	VA	porcine	Product-Raw-Intact-Pork
7.60592e+06	180811	GCA_007605915.1	SAMN11096810	2015	United Kingdom	United Kingdom	human	human
7.44183e+06	FSIS11918585	GCA_007441825.1	SAMN11098969	2019	USA	AL	chicken	chicken carcass
7.44139e+06	FSIS11918334	GCA_007441385.1	SAMN11098977	2019	USA	CO	chicken	comminuted chicken
6.68299e+06	FSIS31901655	GCA_006682985.1	SAMN11099084	2019	USA	CA	chicken	comminuted chicken
6.83635e+06	FSIS11918669	GCA_006836345.1	SAMN11099169	2019	USA	MI	porcine	animal-swine-market swine
6.80657e+06	FSIS11918351	GCA_006806565.1	SAMN11115988	2019	USA	GA	chicken	raw intact chicken
6.80623e+06	FSIS11918019	GCA_006806225.1	SAMN11116051	2019	USA	WV	chicken	animal-chicken-young chicken
6.68333e+06	FSIS11918567	GCA_006683325.1	SAMN11116144	2019	USA	TX	chicken	chicken carcass
6.80663e+06	FSIS11918572	GCA_006806625.1	SAMN11116149	2019	USA	TN	chicken	raw intact chicken
7.61008e+06	123887	GCA_007610075.1	SAMN11124195	2015	United Kingdom	United Kingdom	human	human
6.21475e+06	SAL-18-VL-SD-MI-0028	GCA_006214745.1	SAMN11127358	2018	USA	MI	animal	feces aneater (Myrmecophaga tridactyla)
6.83665e+06	FSIS11918929	GCA_006836645.1	SAMN11129341	2019	USA	WV	chicken	animal-chicken-young chicken
6.7482e+06	FSIS11918944	GCA_006748195.1	SAMN11129356	2019	USA	AL	chicken	animal-chicken-young chicken
6.83523e+06	FSIS11918948	GCA_006835225.1	SAMN11129360	2019	USA	NE	bovine	animal-cattle-heifer
6.74813e+06	FSIS11918949	GCA_006748125.1	SAMN11129361	2019	USA	GA	chicken	animal-chicken-young chicken
7.53091e+06	105321	GCA_007530905.1	SAMN11129393	2015	United Kingdom	United Kingdom	human	human
6.74873e+06	FSIS11918504	GCA_006748725.1	SAMN11160894	2019	USA	MS	chicken	comminuted chicken
6.80591e+06	FSIS11918590	GCA_006805905.1	SAMN11160906	2019	USA	TN	turkey	Comminuted Turkey
6.80589e+06	FSIS21923714	GCA_006805885.1	SAMN11168258	2019	USA	MS	chicken	raw intact chicken
6.83689e+06	FSIS31901678	GCA_006836885.1	SAMN11168317	2019	USA	TX	chicken	chicken carcass
1.72819e+07	FSIS11919057	GCA_017281855.1	SAMN11173455	2019	USA	AL	chicken	raw intact chicken
6.80727e+06	FSIS11919068	GCA_006807265.1	SAMN11173480	2019	USA	AL	chicken	raw intact chicken
6.74786e+06	FSIS21923693	GCA_006747855.1	SAMN11231325	2019	USA	IA	porcine	Product-Raw-Intact-Pork
6.74867e+06	FSIS21923702	GCA_006748665.1	SAMN11231334	2019	USA	AR	chicken	raw intact chicken
6.74868e+06	FSIS21923707	GCA_006748675.1	SAMN11231339	2019	USA	IL	chicken	comminuted chicken
6.83711e+06	FSIS11919226	GCA_006837105.1	SAMN11234182	2019	USA	NY	turkey	Comminuted Turkey
6.7489e+06	FSIS21923763	GCA_006748895.1	SAMN11246960	2019	USA	GA	chicken	raw intact chicken
6.68499e+06	FSIS21923765	GCA_006684985.1	SAMN11246962	2019	USA	CA	chicken	comminuted chicken
6.80583e+06	FSIS31901689	GCA_006805825.1	SAMN11250914	2019	USA	WA	chicken	comminuted chicken
6.80713e+06	FSIS31901697	GCA_006807125.1	SAMN11250918	2019	USA	CO	chicken	comminuted chicken
6.83737e+06	FSIS11919285	GCA_006837365.1	SAMN11267705	2019	USA	PR	chicken	comminuted chicken
7.53361e+06	712508	GCA_007533605.1	SAMN11290925	2019	United Kingdom	United Kingdom	food	food
6.68529e+06	FSIS21923761	GCA_006685285.1	SAMN11301402	2019	USA	UT	chicken	raw intact chicken
6.68369e+06	FSIS21923831	GCA_006683685.1	SAMN11301420	2019	USA	TN	chicken	raw intact chicken
6.83777e+06	FSIS11919435	GCA_006837765.1	SAMN11306810	2019	USA	SC	turkey	Animal-Turkey-Young Turkey
7.61302e+06	715972	GCA_007613015.1	SAMN11320531	2019	United Kingdom	United Kingdom	human	human
7.53452e+06	715997	GCA_007534515.1	SAMN11320648	2019	United Kingdom	United Kingdom	human	human
6.74931e+06	FSIS11919525	GCA_006749305.1	SAMN11320671	2019	USA	GA	chicken	comminuted chicken
6.68591e+06	FSIS21923888	GCA_006685905.1	SAMN11322247	2019	USA	TN	chicken	raw intact chicken
6.80925e+06	FSIS31901792	GCA_006809245.1	SAMN11399027	2019	USA	AL	chicken	comminuted chicken
6.68649e+06	FSIS21923982	GCA_006686485.1	SAMN11417573	2019	USA	GA	chicken	raw intact chicken
6.80935e+06	FSIS21924003	GCA_006809345.1	SAMN11417580	2019	USA	TX	chicken	comminuted chicken
6.80905e+06	FSIS21923996	GCA_006809045.1	SAMN11440444	2019	USA	MS	chicken	chicken carcass
6.80993e+06	FSIS11919893	GCA_006809925.1	SAMN11456351	2019	USA	MS	chicken	comminuted chicken
6.81053e+06	FSIS11919977	GCA_006810525.1	SAMN11456477	2019	USA	MS	chicken	raw intact chicken
6.80969e+06	FSIS11920116	GCA_006809685.1	SAMN11456657	2019	USA	MD	chicken	animal-chicken-young chicken
6.68625e+06	FSIS11919912	GCA_006686245.1	SAMN11457988	2019	USA	AL	chicken	raw intact chicken
6.83847e+06	FSIS31901830	GCA_006838465.1	SAMN11465172	2019	USA	GA	chicken	raw intact chicken
6.68675e+06	FSIS31901834	GCA_006686745.1	SAMN11465176	2019	USA	KY	porcine	Product-Raw-Intact-Pork
6.80903e+06	FSIS21924054	GCA_006809025.1	SAMN11469252	2019	USA	AR	turkey	Comminuted Turkey
6.75141e+06	FSIS21924036	GCA_006751405.1	SAMN11477182	2019	USA	MS	chicken	comminuted chicken
6.81037e+06	FSIS21924045	GCA_006810365.1	SAMN11477187	2019	USA	VA	porcine	Product-Raw-Ground, Comminuted or Otherwise Nonintact-Pork
6.68679e+06	FSIS31901852	GCA_006686785.1	SAMN11477209	2019	USA	NC	turkey	Comminuted Turkey
6.68695e+06	FSIS21924121	GCA_006686945.1	SAMN11483366	2019	USA	GA	chicken	comminuted chicken
6.74945e+06	FSIS11920324	GCA_006749445.1	SAMN11491051	2019	USA	CA	porcine	animal-swine-market swine
6.81055e+06	FSIS11920168	GCA_006810545.1	SAMN11491680	2019	USA	SD	porcine	Product-Raw-Ground, Comminuted or Otherwise Nonintact-Pork
6.75107e+06	FSIS11920333	GCA_006751065.1	SAMN11491731	2019	USA	AL	chicken	animal-chicken-young chicken
6.83803e+06	FSIS21924038	GCA_006838025.1	SAMN11525677	2019	USA	NC	turkey	Comminuted Turkey
6.81039e+06	FSIS31901897	GCA_006810385.1	SAMN11536977	2019	USA	CA	chicken	raw intact chicken
6.68729e+06	FSIS31901902	GCA_006687285.1	SAMN11536979	2019	USA	NC	turkey	Comminuted Turkey
6.75173e+06	FSIS31901903	GCA_006751725.1	SAMN11536980	2019	USA	SC	chicken	raw intact chicken
6.75327e+06	FSIS11920523	GCA_006753265.1	SAMN11553520	2019	USA	MS	chicken	animal-chicken-young chicken
6.81077e+06	FSIS11920528	GCA_006810765.1	SAMN11553525	2019	USA	TN	chicken	animal-chicken-young chicken
6.81064e+06	FSIS11920530	GCA_006810635.1	SAMN11553527	2019	USA	AR	turkey	Animal-Turkey-Young Turkey
7.536e+06	730981	GCA_007535995.1	SAMN11553655	2019	United Kingdom	United Kingdom	human	human
6.83887e+06	FSIS11920564	GCA_006838865.1	SAMN11554176	2019	USA	TX	chicken	comminuted chicken
6.68737e+06	FSIS21924211	GCA_006687365.1	SAMN11581004	2019	USA	CO	chicken	comminuted chicken
7.90945e+06	FSIS11920792	GCA_007909445.1	SAMN11604213	2019	USA	CA	chicken	comminuted chicken
7.7901e+06	FSIS21924249	GCA_007790095.1	SAMN11609390	2019	USA	GA	chicken	raw intact chicken
7.82347e+06	FSIS31901930	GCA_007823465.1	SAMN11609396	2019	USA	GA	chicken	comminuted chicken
7.79236e+06	FSIS21924262	GCA_007792355.1	SAMN11634401	2019	USA	GA	chicken	comminuted chicken
6.75409e+06	FSIS21924265	GCA_006754085.1	SAMN11634404	2019	USA	MS	chicken	comminuted chicken
6.75345e+06	FSIS11920992	GCA_006753445.1	SAMN11637115	2019	USA	MS	chicken	animal-chicken-young chicken
7.82355e+06	FSIS11921001	GCA_007823545.1	SAMN11637123	2019	USA	VA	porcine	Product-Raw-Ground, Comminuted or Otherwise Nonintact-Pork
7.68865e+06	735569	GCA_007688645.1	SAMN11637200	2019	United Kingdom	United Kingdom	human	human
7.90961e+06	738687	GCA_007909605.1	SAMN11644896	2019	United Kingdom	United Kingdom	human	human
7.79286e+06	FSIS31901931	GCA_007792855.1	SAMN11775949	2019	USA	AR	turkey	Comminuted Turkey
7.82192e+06	FSIS31902004	GCA_007821915.1	SAMN11835624	2019	USA	NM	turkey	Comminuted Turkey
7.79338e+06	FSIS21924374	GCA_007793375.1	SAMN11843884	2019	USA	GA	chicken	raw intact chicken
6.68909e+06	FSIS21924376	GCA_006689085.1	SAMN11843886	2019	USA	OH	turkey	Comminuted Turkey
6.39514e+06	745246	GCA_006395135.1	SAMN11853923	2019	United Kingdom	United Kingdom	human	human
6.75215e+06	FSIS31901963	GCA_006752145.1	SAMN11860648	2019	USA	GA	chicken	raw intact chicken
7.82395e+06	FSIS11921356	GCA_007823945.1	SAMN11877168	2018	USA	MN	chicken	raw intact chicken
7.82393e+06	FSIS31902044	GCA_007823925.1	SAMN11881605	2019	USA	GA	chicken	raw intact chicken
6.75309e+06	FSIS21924443	GCA_006753085.1	SAMN11915529	2019	USA	WA	chicken	comminuted chicken
7.79522e+06	FSIS21924448	GCA_007795215.1	SAMN11915534	2019	USA	AL	chicken	raw intact chicken
6.21363e+06	AG19-0063	GCA_006213625.1	SAMN11918938	2016	USA	OH	bovine	small intestine (Bos taurus)
6.75279e+06	FSIS11921449	GCA_006752785.1	SAMN11940656	2019	USA	IL	chicken	comminuted chicken
7.79486e+06	FSIS11921595	GCA_007794855.1	SAMN11958826	2019	USA	NC	porcine	animal-swine-market swine
6.3392e+06	CVM N18S0694	GCA_006339195.2	SAMN11968069	2018	USA	TN	turkey	ground turkey
6.40438e+06	749410	GCA_006404375.1	SAMN12009575	2019	United Kingdom	United Kingdom	food	food
6.4233e+06	FDA1109935-C001-005	GCA_006423295.1	SAMN12035771	2019	Canada		food	canola meal
6.43008e+06	728710	GCA_006430075.1	SAMN12038988	2019	United Kingdom	United Kingdom	human	human
6.43188e+06	734507	GCA_006431875.1	SAMN12039687	2019	United Kingdom	United Kingdom	human	human
6.43272e+06	728708	GCA_006432715.1	SAMN12039796	2019	United Kingdom	United Kingdom	human	human
6.48917e+06	762276	GCA_006489165.1	SAMN12114125	2019	United Kingdom	United Kingdom	human	human
7.68877e+06	762278	GCA_007688765.1	SAMN12137472	2019	United Kingdom	United Kingdom	human	human
7.61686e+06	765605	GCA_007616855.1	SAMN12163208	2019	United Kingdom	United Kingdom	human	human
7.81204e+06	19SC05GT05-S1	GCA_007812035.1	SAMN12262282	2019	USA	SC	turkey	ground turkey
7.70733e+06	775108	GCA_007707325.1	SAMN12324847	2019	United Kingdom	United Kingdom	human	human
7.70737e+06	775096	GCA_007707365.1	SAMN12324905	2019	United Kingdom	United Kingdom	human	human
7.86223e+06	CVM N18S1602	GCA_007862225.2	SAMN12360201	2018	USA	TN	turkey	ground turkey
7.92969e+06	780435	GCA_007929685.1	SAMN12476077	2019	United Kingdom	United Kingdom	human	human
7.98207e+06	782007	GCA_007982065.1	SAMN12528702	2019	United Kingdom	United Kingdom	human	human
1.11782e+07	CVM N18S0010	GCA_011178175.1	SAMN12586928	2018	USA	IA	turkey	ground turkey
1.15501e+07	CVM N18S0012	GCA_011550115.1	SAMN12586929	2018	USA	IA	turkey	ground turkey
1.00065e+07	CVM N18S0039	GCA_010006485.1	SAMN12586938	2018	USA	NC	turkey	Turkey Patties
1.16377e+07	CVM N18S1326	GCA_011637675.1	SAMN12586963	2018	USA	GA	chicken	Chicken Breasts
1.09203e+07	CVM N18S1387	GCA_010920275.1	SAMN12586980	2018	USA	MD	turkey	ground turkey
1.14835e+07	CVM N18S2015	GCA_011483505.1	SAMN12587072	2018	USA	CA	turkey	ground turkey
1.11802e+07	CVM N18S2025	GCA_011180175.1	SAMN12587075	2018	USA	CA	chicken	Chicken Legs
1.14803e+07	CVM N18S2029	GCA_011480315.1	SAMN12587076	2018	USA	CA	chicken	Chicken Breasts
1.13119e+07	CVM N19S0080	GCA_011311935.1	SAMN12587226	2019	USA	GA	chicken	Chicken Breasts
8.17117e+06	19SC07GT15-S1	GCA_008171165.1	SAMN12614763	2019	USA	SC	turkey	turkey
8.30894e+06	796469	GCA_008308935.1	SAMN12663079	2019	United Kingdom	United Kingdom	human	human
8.34541e+06	799146	GCA_008345405.1	SAMN12673265	2019	United Kingdom	United Kingdom	human	human
8.33939e+06	797607	GCA_008339385.1	SAMN12686819	2019	United Kingdom	United Kingdom	human	human
8.35493e+06	797673	GCA_008354925.1	SAMN12702730	2019	United Kingdom	United Kingdom	human	human
8.55764e+06	801478	GCA_008557635.1	SAMN12730839	2019	United Kingdom	United Kingdom	human	human
8.5586e+06	801500	GCA_008558595.1	SAMN12739236	2019	United Kingdom	United Kingdom	human	human
8.60031e+06	804350	GCA_008600305.1	SAMN12776389	2019	United Kingdom	United Kingdom	human	human
8.83015e+06	SEWSLH-12	GCA_008830145.1	SAMN12830923	2016	USA		human	stool
8.8301e+06	SEWSLH-13	GCA_008830095.1	SAMN12830924	2016	USA		human	stool
8.83012e+06	SEWSLH-14	GCA_008830115.1	SAMN12830925	2016	USA		human	stool
8.83007e+06	SEWSLH-15	GCA_008830065.1	SAMN12830926	2015	USA		human	stool
8.83008e+06	SEWSLH-16	GCA_008830075.1	SAMN12830927	2015	USA		human	stool
8.83005e+06	SEWSLH-17	GCA_008830045.1	SAMN12830928	2015	USA		human	stool
8.83e+06	SEWSLH-18	GCA_008829995.1	SAMN12830929	2014	USA		human	blood
8.82998e+06	SEWSLH-19	GCA_008829975.1	SAMN12830930	2014	USA		human	urine
8.82999e+06	SEWSLH-20	GCA_008829985.1	SAMN12830931	2014	USA		human	stool
8.82997e+06	SEWSLH-25	GCA_008829965.1	SAMN12830932	2013	USA		human	stool
8.82995e+06	SEWSLH-26	GCA_008829945.1	SAMN12830933	2013	USA		human	stool
8.82991e+06	SEWSLH-27	GCA_008829905.1	SAMN12830934	2013	USA		human	urine
8.82992e+06	SEWSLH-28	GCA_008829915.1	SAMN12830935	2012	USA		human	stool
8.82987e+06	SEWSLH-29	GCA_008829865.1	SAMN12830936	2012	USA		human	urine
8.82988e+06	SEWSLH-30	GCA_008829875.1	SAMN12830937	2012	USA		human	stool
8.83938e+06	808252	GCA_008839375.1	SAMN12910820	2019	United Kingdom	United Kingdom	human	human
8.92119e+06	FDA1120634-C001-009	GCA_008921185.1	SAMN12984980	2019	Canada		animal feed	soybean meal
8.96228e+06	816247	GCA_008962275.1	SAMN12995354	2019	United Kingdom	United Kingdom	human	human
8.97197e+06	815615	GCA_008971965.1	SAMN13002564	2019	United Kingdom	United Kingdom	human	human
9.13731e+06	818934	GCA_009137305.1	SAMN13021944	2019	United Kingdom	United Kingdom	human	human
9.38819e+06	9355	GCA_009388185.1	SAMN13031563	2013	Brazil		chicken	cloacal swabs
9.3879e+06	12888	GCA_009387895.1	SAMN13031564	2013	Brazil		chicken	cloacal swabs
9.40713e+06	826376	GCA_009407125.1	SAMN13118806	2019	United Kingdom	United Kingdom	human	human
9.41819e+06	829066	GCA_009418185.1	SAMN13154240	2019	United Kingdom	United Kingdom	human	human
1.16003e+07	831361	GCA_011600295.1	SAMN13192351	2019	United Kingdom	United Kingdom	human	human
1.09517e+07	834850	GCA_010951655.1	SAMN13245151	2019	United Kingdom	United Kingdom	human	human
1.05216e+07	850282	GCA_010521575.1	SAMN13506117	2019	United Kingdom	United Kingdom	human	human
1.12687e+07	873471	GCA_011268705.1	SAMN13884588	2020	United Kingdom	United Kingdom	human	human
1.13556e+07	872131	GCA_011355625.1	SAMN13884605	2020	United Kingdom	United Kingdom	human	human
1.1355e+07	877361	GCA_011355025.1	SAMN13948286	2020	United Kingdom	United Kingdom	human	human
1.12503e+07	SAL-19-VL-LA-PA-Ryan-0002	GCA_011250295.1	SAMN13981356	2019	USA	PA	canine	Draining tract (Canis lupus familiaris)
1.16469e+07	SAL-19-VL-SD-MN-0023	GCA_011646885.1	SAMN14125585	2019	USA	MN	porcine	feces (Sus scrofa domesticus)
1.64542e+07	CVM 30168	GCA_016454205.1	SAMN14504815	2003	USA	NC	turkey	turkey
1.45872e+07	FSIS22027795	GCA_014587235.1	SAMN14608930	2020	USA	NE	porcine	Product-Raw-Ground, Comminuted or Otherwise Nonintact-Pork
1.45873e+07	FSIS22027797	GCA_014587275.1	SAMN14608932	2020	USA	GA	chicken	raw intact chicken
1.45872e+07	FSIS22027806	GCA_014587175.1	SAMN14608941	2020	USA	TX	chicken	raw intact chicken
1.45867e+07	FSIS12029987	GCA_014586695.1	SAMN14656719	2020	USA	TN	chicken	raw intact chicken
1.45868e+07	FSIS12029994	GCA_014586755.1	SAMN14656726	2020	USA	IL	chicken	raw intact chicken
1.45866e+07	FSIS12030003	GCA_014586635.1	SAMN14656735	2020	USA	AL	chicken	chicken carcass
1.45869e+07	FSIS22027867	GCA_014586935.1	SAMN14681145	2020	USA	GA	chicken	chicken carcass
1.4587e+07	FSIS22027868	GCA_014586955.1	SAMN14681146	2020	USA	FL	porcine	Product-Raw-Ground, Comminuted or Otherwise Nonintact-Pork
1.45228e+07	FSIS12030137	GCA_014522785.1	SAMN14738143	2020	USA	TX	chicken	animal-chicken-young chicken
1.45244e+07	FSIS12030193	GCA_014524415.1	SAMN14738152	2020	USA	MI	porcine	Product-Raw-Ground, Comminuted or Otherwise Nonintact-Pork
1.45226e+07	FSIS12030194	GCA_014522595.1	SAMN14738153	2020	USA	VA	chicken	comminuted chicken
1.45225e+07	FSIS12030156	GCA_014522465.1	SAMN14738165	2020	USA	MS	chicken	chicken carcass
1.45776e+07	CVM N19S1740	GCA_014577635.1	SAMN14754995	2019	USA	TX	chicken	Chicken Wings
1.45769e+07	CVM N19S1942	GCA_014576875.1	SAMN14755051	2019	USA	NY	turkey	ground turkey
1.45769e+07	CVM N19S1943	GCA_014576855.1	SAMN14755052	2019	USA	NY	turkey	ground turkey
1.45239e+07	FSIS12030007	GCA_014523925.1	SAMN14779595	2020	USA	MS	chicken	raw intact chicken
1.45238e+07	FSIS12030236	GCA_014523765.1	SAMN14779605	2020	USA	IA	porcine	Product-Raw-Intact-Pork
1.4524e+07	FSIS12030338	GCA_014523985.1	SAMN14779615	2020	USA	MO	porcine	Product-Raw-Ground, Comminuted or Otherwise Nonintact-Pork
1.29758e+07	FSIS22027911	GCA_012975785.1	SAMN14815062	2020	USA	CA	chicken	comminuted chicken
1.31313e+07	FSIS22027949	GCA_013131315.1	SAMN14841238	2020	USA	AL	porcine	Product-Raw-Ground, Comminuted or Otherwise Nonintact-Pork
1.31134e+07	FSIS22027947	GCA_013113355.1	SAMN14884465	2020	USA	TX	chicken	raw intact chicken
1.37301e+07	FSIS12030486	GCA_013730135.1	SAMN14891222	2020	USA	CA	chicken	raw intact chicken
1.31207e+07	FSIS22028070	GCA_013120735.1	SAMN14944023	2020	USA	UT	turkey	Comminuted Turkey
1.3148e+07	FSIS22028102	GCA_013148025.1	SAMN14994183	2020	USA	TX	chicken	comminuted chicken
1.37394e+07	FSIS12030504	GCA_013739355.1	SAMN15000225	2020	USA	TN	porcine	Product-Raw-Ground, Comminuted or Otherwise Nonintact-Pork
1.37381e+07	FSIS12030727	GCA_013738115.1	SAMN15000233	2020	USA	MA	chicken	raw intact chicken
1.38291e+07	FSIS22028124	GCA_013829145.1	SAMN15015172	2020	USA	PA	chicken	raw intact chicken
1.31712e+07	FSIS22028129	GCA_013171165.1	SAMN15015183	2020	USA	TN	chicken	chicken carcass
2.14695e+07	SS01	GCA_021469465.1	SAMN15041718	2000	Taiwan		avian	duck
2.14717e+07	SS02	GCA_021471665.1	SAMN15041719	2000	Taiwan		porcine	pig
2.14677e+07	SS03	GCA_021467665.1	SAMN15041720	2003	Taiwan		canine	dog
2.14677e+07	SS04	GCA_021467745.1	SAMN15041721	2003	Taiwan		porcine	pig
2.14678e+07	SS05	GCA_021467765.1	SAMN15041722	2005	Taiwan		chicken	Broiler
2.14678e+07	SS06	GCA_021467825.1	SAMN15041723	2006	Taiwan		porcine	pig
2.14716e+07	SS07	GCA_021471605.1	SAMN15041724	2008	Taiwan		chicken	Broiler
2.14716e+07	SS08	GCA_021471585.1	SAMN15041725	2008	Taiwan		chicken	Broiler
2.14716e+07	SS09	GCA_021471625.1	SAMN15041726	2008	Taiwan		chicken	Broiler
2.14716e+07	SS10	GCA_021471645.1	SAMN15041727	2008	Taiwan		animal feed	Pet food
2.14717e+07	SS11	GCA_021471725.1	SAMN15041728	2009	Taiwan		chicken	Broiler
2.14717e+07	SS12	GCA_021471705.1	SAMN15041729	2010	Taiwan		chicken	Broiler
2.14717e+07	SS13	GCA_021471685.1	SAMN15041730	2011	Taiwan		avian	Crested Goshawk
2.14675e+07	SS14	GCA_021467485.1	SAMN15041731	2011	Taiwan		avian	Moorhen
2.14675e+07	SS15	GCA_021467525.1	SAMN15041732	2012	Taiwan		turkey	turkey
2.14676e+07	SS16	GCA_021467565.1	SAMN15041733	2012	Taiwan		avian	duck
2.14675e+07	SS17	GCA_021467545.1	SAMN15041734	2012	Taiwan		porcine	pig
2.14676e+07	SS18	GCA_021467605.1	SAMN15041735	2012	Taiwan		porcine	pig
2.14676e+07	SS19	GCA_021467585.1	SAMN15041736	2012	Taiwan		turkey	turkey
2.14676e+07	SS20	GCA_021467625.1	SAMN15041737	2012	Taiwan		turkey	turkey
2.14676e+07	SS21	GCA_021467645.1	SAMN15041738	2013	Taiwan		porcine	pig
2.14677e+07	SS22	GCA_021467725.1	SAMN15041739	2014	Taiwan		chicken	Broiler
2.14677e+07	SS23	GCA_021467685.1	SAMN15041740	2015	Taiwan		porcine	pig
2.14677e+07	SS24	GCA_021467705.1	SAMN15041741	2018	Taiwan		chicken	Broiler
1.37368e+07	FSIS12030840	GCA_013736835.1	SAMN15060965	2020	USA	CA	chicken	raw intact chicken
1.37353e+07	FSIS12030842	GCA_013735255.1	SAMN15060967	2020	USA	IA	turkey	Animal-Turkey-Turkey Carcass Sponge
1.37766e+07	FSIS22028162	GCA_013776625.1	SAMN15071396	2020	USA	MS	chicken	chicken carcass
1.37354e+07	FSIS12030937	GCA_013735375.1	SAMN15077592	2020	USA	CA	turkey	Comminuted Turkey
1.37359e+07	FSIS12030944	GCA_013735875.1	SAMN15077599	2020	USA	TN	chicken	chicken carcass
1.37586e+07	FSIS12031044	GCA_013758635.1	SAMN15104115	2020	USA	UT	turkey	Comminuted Turkey
1.36617e+07	FSIS12030868	GCA_013661695.1	SAMN15147489	2020	USA	UT	turkey	Comminuted Turkey
1.36616e+07	FSIS12030871	GCA_013661605.1	SAMN15147492	2020	USA	AL	chicken	raw intact chicken
1.37341e+07	FSIS12031096	GCA_013734135.1	SAMN15187437	2020	USA	VA	chicken	comminuted chicken
1.36805e+07	FSIS12031322	GCA_013680495.1	SAMN15317623	2020	USA	UT	turkey	Comminuted Turkey
1.36805e+07	FSIS12031393	GCA_013680455.1	SAMN15317644	2020	USA	UT	turkey	Comminuted Turkey
1.36791e+07	FSIS22028358	GCA_013679095.1	SAMN15325602	2020	USA	CA	chicken	raw intact chicken
1.36687e+07	FSIS22028385	GCA_013668675.1	SAMN15345408	2020	USA	GA	porcine	Product-Raw-Ground, Comminuted or Otherwise Nonintact-Pork
1.36682e+07	FSIS22028388	GCA_013668175.1	SAMN15345432	2020	USA	MN	turkey	Animal-Turkey-Turkey Carcass Sponge
1.36693e+07	FSIS22028394	GCA_013669315.1	SAMN15345438	2020	USA	GA	chicken	raw intact chicken
1.36682e+07	FSIS22028395	GCA_013668195.1	SAMN15345439	2020	USA	GA	chicken	raw intact chicken
1.3659e+07	FSIS12031536	GCA_013658955.1	SAMN15369376	2020	USA	TN	chicken	chicken carcass
1.35685e+07	FSIS12031641	GCA_013568495.1	SAMN15430285	2020	USA	NC	turkey	Comminuted Turkey
1.34939e+07	FSIS22028574	GCA_013493915.1	SAMN15468492	2020	USA	TN	porcine	Product-Raw-Ground, Comminuted or Otherwise Nonintact-Pork
1.34965e+07	FSIS22028579	GCA_013496485.1	SAMN15468497	2020	USA	NC	turkey	Comminuted Turkey
1.35022e+07	FSIS12031716	GCA_013502215.1	SAMN15497641	2020	USA	CA	chicken	raw intact chicken
1.35003e+07	FSIS22028602	GCA_013500275.1	SAMN15497673	2020	USA	GA	chicken	raw intact chicken
1.35e+07	FSIS22028585	GCA_013500035.1	SAMN15497681	2020	USA	MO	turkey	Comminuted Turkey
1.35005e+07	FSIS22028586	GCA_013500515.1	SAMN15497682	2020	USA	CA	chicken	comminuted chicken
1.34979e+07	FSIS12031723	GCA_013497895.1	SAMN15502871	2020	USA	SC	chicken	raw intact chicken
1.81773e+07	20OH01GP04-S	GCA_018177315.1	SAMN15532346	2020	USA	OH	porcine	retail ground pork
1.35851e+07	FSIS12031825	GCA_013585135.1	SAMN15544581	2020	USA	KY	porcine	Product-Raw-Ground, Comminuted or Otherwise Nonintact-Pork
1.34481e+07	SAL-20-VL-LA-TX-0001	GCA_013448135.1	SAMN15569244	2020	USA	TX	canine	feces (Canis lupus familiaris)
1.34822e+07	FSIS32003619	GCA_013482205.1	SAMN15581485	2020	USA	NE	bovine	product-raw-intact-beef
1.35551e+07	FSIS12031914	GCA_013555075.1	SAMN15609921	2020	USA	MS	chicken	animal-chicken-young chicken
1.437e+07	FSIS32003654	GCA_014369985.1	SAMN15642239	2020	USA	TX	porcine	Product-Raw-Ground, Comminuted or Otherwise Nonintact-Pork
1.38759e+07	FSIS22028735	GCA_013875935.1	SAMN15662345	2020	USA	NC	turkey	Comminuted Turkey
1.43692e+07	FSIS22028782	GCA_014369185.1	SAMN15698578	2020	USA	IL	chicken	raw intact chicken
1.43685e+07	FSIS32003676	GCA_014368525.1	SAMN15717109	2020	USA	UT	turkey	Comminuted Turkey
1.40682e+07	FSIS12032040	GCA_014068205.1	SAMN15728634	2020	USA	TN	chicken	raw intact chicken
1.41505e+07	FSIS12032268	GCA_014150545.1	SAMN15776154	2020	USA	GA	chicken	raw intact chicken
1.41475e+07	FSIS12032362	GCA_014147525.1	SAMN15776837	2020	USA	SC	chicken	comminuted chicken
1.43654e+07	FSIS22028920	GCA_014365365.1	SAMN15824491	2020	USA	TX	chicken	Nonintact Chicken
1.43656e+07	FSIS22028916	GCA_014365585.1	SAMN15824500	2020	USA	GA	turkey	Comminuted Turkey
1.4247e+07	FSIS12032472	GCA_014246955.1	SAMN15851443	2020	USA	GA	chicken	comminuted chicken
1.42518e+07	FSIS12032233	GCA_014251835.1	SAMN15856869	2020	USA	MO	turkey	Comminuted Turkey
1.42591e+07	FSIS32003716	GCA_014259145.1	SAMN15867340	2020	USA	GA	chicken	chicken carcass
1.42573e+07	FSIS12032658	GCA_014257325.1	SAMN15869194	2020	USA	NC	porcine	animal-swine-market swine
1.42574e+07	FSIS12032661	GCA_014257365.1	SAMN15869203	2020	USA	MS	chicken	animal-chicken-young chicken
1.50466e+07	FSIS12032688	GCA_015046625.1	SAMN15878493	2020	USA	IL	chicken	raw intact chicken
1.42927e+07	FSIS22029021	GCA_014292675.1	SAMN15894671	2020	USA	KY	porcine	Product-Raw-Intact-Pork
1.42926e+07	FSIS22029074	GCA_014292555.1	SAMN15894735	2020	USA	AL	chicken	raw intact chicken
1.43949e+07	FSIS32003698	GCA_014394945.1	SAMN15927529	2020	USA	NE	bovine	comminuted beef
1.43426e+07	FSIS22029112	GCA_014342635.1	SAMN15946906	2020	USA	AL	chicken	chicken carcass
1.43448e+07	FSIS12032806	GCA_014344775.1	SAMN15948878	2020	USA	AL	chicken	chicken carcass
1.44534e+07	FSIS12032998	GCA_014453415.1	SAMN15969406	2020	USA	IN	turkey	Animal-Turkey-Young Turkey
1.45114e+07	FSIS22029191	GCA_014511385.1	SAMN16063865	2020	USA	AR	chicken	raw intact chicken
1.4511e+07	FSIS22029197	GCA_014511045.1	SAMN16063911	2020	USA	AL	chicken	raw intact chicken
1.45113e+07	FSIS22029198	GCA_014511315.1	SAMN16064428	2020	USA	AL	chicken	raw intact chicken
1.45084e+07	FSIS32003687	GCA_014508425.1	SAMN16069859	2020	USA	TX	chicken	raw intact chicken
1.45052e+07	FSIS32003751	GCA_014505205.1	SAMN16071533	2020	USA	IL	chicken	raw intact chicken
1.45195e+07	FSIS12033269	GCA_014519505.1	SAMN16091116	2020	USA	NC	porcine	Product-Raw-Intact-Pork
1.45557e+07	FSIS22029239	GCA_014555715.1	SAMN16094353	2020	USA	AL	chicken	comminuted chicken
1.45484e+07	FSIS12033222	GCA_014548385.1	SAMN16113724	2020	USA	NC	turkey	Animal-Turkey-Young Turkey
1.4548e+07	FSIS12033277	GCA_014548045.1	SAMN16113812	2020	USA	NC	turkey	Comminuted Turkey
1.45334e+07	FSIS32003771	GCA_014533435.1	SAMN16118306	2020	USA	NJ	turkey	Comminuted Turkey
1.45337e+07	FSIS22029260	GCA_014533675.1	SAMN16122014	2020	USA	MD	bovine	product-raw-intact-beef
1.45395e+07	FSIS22029256	GCA_014539525.1	SAMN16129424	2020	USA	MS	chicken	comminuted chicken
1.46004e+07	FSIS12033001	GCA_014600415.1	SAMN16171003	2020	USA	MS	chicken	animal-chicken-young chicken
1.46004e+07	FSIS12033011	GCA_014600425.1	SAMN16171013	2020	USA	GA	chicken	animal-chicken-young chicken
1.46e+07	FSIS12033513	GCA_014600015.1	SAMN16171055	2020	USA	GA	chicken	animal-chicken-young chicken
1.47234e+07	PNCS014061	GCA_014723375.1	SAMN16192655	2018	Canada		human	blood
1.46447e+07	FSIS32003880	GCA_014644695.1	SAMN16209022	2020	USA	IL	chicken	raw intact chicken
1.46677e+07	FSIS12033564	GCA_014667735.1	SAMN16212903	2020	USA	AL	chicken	raw intact chicken
1.46698e+07	FSIS12033507	GCA_014669755.1	SAMN16212985	2020	USA	AR	turkey	Animal-Turkey-Young Turkey
1.46815e+07	FSIS12033023	GCA_014681495.1	SAMN16231979	2020	USA	GA	chicken	animal-chicken-young chicken
1.46818e+07	FSIS12033642	GCA_014681845.1	SAMN16231999	2020	USA	TN	chicken	raw intact chicken
1.4719e+07	FSIS12033798	GCA_014719035.1	SAMN16249206	2020	USA	AL	chicken	animal-chicken-young chicken
1.47395e+07	FSIS12033894	GCA_014739495.1	SAMN16261139	2020	USA	TX	chicken	raw intact chicken
1.47384e+07	FSIS12033785	GCA_014738375.1	SAMN16261496	2020	USA	AL	chicken	animal-chicken-young chicken
1.47675e+07	FSIS22029292	GCA_014767515.1	SAMN16272188	2020	USA	NC	turkey	Comminuted Turkey
1.47673e+07	FSIS22029282	GCA_014767275.1	SAMN16272214	2020	USA	PA	porcine	Product-Raw-Ground, Comminuted or Otherwise Nonintact-Pork
1.47908e+07	FSIS12033753	GCA_014790825.1	SAMN16282571	2020	USA	AL	chicken	animal-chicken-young chicken
1.47828e+07	FSIS12034041	GCA_014782795.1	SAMN16283260	2020	USA	KY	porcine	animal-swine-market swine
1.47833e+07	FSIS12034043	GCA_014783255.1	SAMN16283262	2020	USA	IN	turkey	Animal-Turkey-Young Turkey
1.4783e+07	FSIS12034045	GCA_014783035.1	SAMN16283264	2020	USA	GA	chicken	animal-chicken-young chicken
1.51873e+07	FSIS22029324	GCA_015187345.1	SAMN16351466	2020	USA	NC	porcine	Product-Raw-Ground, Comminuted or Otherwise Nonintact-Pork
1.51862e+07	FSIS32003981	GCA_015186185.1	SAMN16352145	2020	USA	GA	chicken	raw intact chicken
1.51531e+07	FSIS22029338	GCA_015153055.1	SAMN16357024	2020	USA	WI	bovine	Animal-Cattle-Heifer (lymph node)
1.51533e+07	FSIS22029341	GCA_015153275.1	SAMN16357036	2020	USA	GA	porcine	Product-Raw-Ground, Comminuted or Otherwise Nonintact-Pork
1.51536e+07	FSIS22029347	GCA_015153615.1	SAMN16357112	2020	USA	MS	chicken	chicken carcass
1.50992e+07	995274	GCA_015099235.1	SAMN16376543	2020	United Kingdom	United Kingdom	human	human
1.5091e+07	FSIS12034172	GCA_015091035.1	SAMN16381010	2020	USA	MO	turkey	Comminuted Turkey
1.50864e+07	FSIS12033599	GCA_015086375.1	SAMN16382870	2020	USA	FL	bovine	comminuted beef
1.5086e+07	FSIS12034323	GCA_015086035.1	SAMN16383004	2020	USA	TX	chicken	animal-chicken-young chicken
1.50129e+07	FSIS22029372	GCA_015012895.1	SAMN16400808	2020	USA	IL	chicken	raw intact chicken
1.50132e+07	FSIS22029361	GCA_015013175.1	SAMN16400870	2020	USA	GA	porcine	Product-Raw-Ground, Comminuted or Otherwise Nonintact-Pork
1.50131e+07	FSIS22029364	GCA_015013075.1	SAMN16400874	2020	USA	TN	chicken	raw intact chicken
1.49174e+07	FSIS12034315	GCA_014917395.1	SAMN16411140	2020	USA	NE	bovine	animal-cattle-heifer
1.49174e+07	FSIS12034319	GCA_014917375.1	SAMN16411148	2020	USA	TX	bovine	animal-cattle-dairy cow
1.49139e+07	FSIS32004041	GCA_014913885.1	SAMN16421010	2020	USA	AL	chicken	raw intact chicken
1.48922e+07	FSIS12034459	GCA_014892155.1	SAMN16428284	2020	USA	NC	chicken	raw intact chicken
1.4987e+07	FSIS12034466	GCA_014987045.1	SAMN16450786	2020	USA	AL	chicken	raw intact chicken
1.49272e+07	FSIS22029413	GCA_014927205.1	SAMN16522251	2020	USA	NC	porcine	Product-Raw-Ground, Comminuted or Otherwise Nonintact-Pork
1.49712e+07	FSIS22029463	GCA_014971245.1	SAMN16538510	2020	USA	AL	chicken	comminuted chicken
1.51654e+07	FSIS12034614	GCA_015165375.1	SAMN16597394	2020	USA	KY	chicken	animal-chicken-young chicken
1.51655e+07	FSIS12034646	GCA_015165535.1	SAMN16597413	2020	USA	AL	chicken	raw intact chicken
1.51326e+07	FSIS12035140	GCA_015132625.1	SAMN16597979	2020	USA	WI	bovine	animal-cattle-steer
1.51704e+07	FSIS12035100	GCA_015170395.1	SAMN16598132	2020	USA	VA	porcine	animal-swine-market swine
1.51759e+07	FSIS12035114	GCA_015175865.1	SAMN16611446	2020	USA	VA	porcine	animal-swine-market swine
1.51746e+07	FSIS32004112	GCA_015174585.1	SAMN16615706	2020	USA	KY	porcine	Product-Raw-Ground, Comminuted or Otherwise Nonintact-Pork
1.52236e+07	FSIS12035326	GCA_015223645.1	SAMN16634411	2020	USA	NC	turkey	Animal-Turkey-Young Turkey
1.52241e+07	FSIS12035331	GCA_015224065.1	SAMN16634416	2020	USA	NC	porcine	animal-swine-market swine
1.52251e+07	FSIS12035198	GCA_015225125.1	SAMN16650674	2020	USA	WI	turkey	Comminuted Turkey
1.52269e+07	FSIS22029462	GCA_015226925.1	SAMN16656930	2020	USA	GA	chicken	comminuted chicken
1.52261e+07	FSIS22029509	GCA_015226145.1	SAMN16656944	2020	USA	MS	chicken	raw intact chicken
1.52266e+07	FSIS32004120	GCA_015226625.1	SAMN16657002	2020	USA	GA	porcine	Product-Raw-Ground, Comminuted or Otherwise Nonintact-Pork
1.52259e+07	FSIS32004123	GCA_015225925.1	SAMN16657006	2020	USA	GA	chicken	raw intact chicken
1.52824e+07	FSIS22029525	GCA_015282425.1	SAMN16690202	2020	USA	AL	chicken	raw intact chicken
1.5283e+07	FSIS32004133	GCA_015283005.1	SAMN16703279	2020	USA	GA	turkey	Comminuted Turkey
1.5315e+07	FSIS22029534	GCA_015314995.1	SAMN16705052	2020	USA	MN	turkey	Comminuted Turkey
1.5688e+07	PNCS013248	GCA_015688015.1	SAMN16710202	2017	Canada		human	stool
1.72238e+07	PNCS013284	GCA_017223835.1	SAMN16710226	2017	Canada		human	stool
1.53765e+07	FSIS12035156	GCA_015376465.1	SAMN16722601	2020	USA	GA	bovine	comminuted beef
1.54413e+07	FSIS12035397	GCA_015441305.1	SAMN16785156	2020	USA	MO	turkey	Comminuted Turkey
1.54405e+07	FSIS12035499	GCA_015440525.1	SAMN16785192	2020	USA	MO	turkey	Comminuted Turkey
1.54838e+07	FSIS22029638	GCA_015483825.1	SAMN16794504	2020	USA	TN	chicken	comminuted chicken
1.54832e+07	FSIS22029640	GCA_015483185.1	SAMN16794611	2020	USA	NE	porcine	Product-Raw-Ground, Comminuted or Otherwise Nonintact-Pork
1.55199e+07	FSIS22029648	GCA_015519885.1	SAMN16810484	2020	USA	GA	chicken	raw intact chicken
1.55828e+07	FSIS32004181	GCA_015582795.1	SAMN16825940	2020	USA	MO	turkey	Comminuted Turkey
1.59543e+07	FSIS12035637	GCA_015954325.1	SAMN16852677	2020	USA	MI	turkey	Animal-Turkey-Young Turkey
1.56535e+07	FSIS12035668	GCA_015653495.1	SAMN16853040	2020	USA	AL	chicken	animal-chicken-young chicken
1.58699e+07	PNCS013649	GCA_015869925.1	SAMN16929632	2017	Canada		human	stool
1.5851e+07	PNCS011251	GCA_015850975.1	SAMN16940833	2017	Canada		human	blood
1.58759e+07	FSIS22029750	GCA_015875885.1	SAMN16956026	2020	USA	AL	chicken	raw intact chicken
1.58761e+07	FSIS22029749	GCA_015876065.1	SAMN16956027	2020	USA	AL	chicken	raw intact chicken
1.57409e+07	FSIS12035970	GCA_015740885.1	SAMN16989322	2020	USA	GA	chicken	raw intact chicken
1.58541e+07	FSIS22029796	GCA_015854105.1	SAMN17004436	2020	USA	TN	chicken	chicken carcass
1.62693e+07	FSIS22029794	GCA_016269325.1	SAMN17004438	2020	USA	GA	chicken	raw intact chicken
1.58523e+07	FSIS12036264	GCA_015852255.1	SAMN17006567	2020	USA	SC	chicken	raw intact chicken
1.58395e+07	FSIS12035956	GCA_015839535.1	SAMN17015605	2020	USA	NC	porcine	Animal-Swine-Market Swine (cecal)
1.58639e+07	FSIS12036140	GCA_015863925.1	SAMN17027980	2020	USA	GA	porcine	Product-Raw-Ground, Comminuted or Otherwise Nonintact-Pork
1.58886e+07	FSIS22029804	GCA_015888605.1	SAMN17035897	2020	USA	IN	turkey	Comminuted Turkey
1.60566e+07	FSIS12035935	GCA_016056565.1	SAMN17052367	2020	USA	GA	chicken	Animal-Chicken-Young Chicken (cecal)
1.60579e+07	FSIS32004294	GCA_016057855.1	SAMN17079999	2020	USA	NC	turkey	Comminuted Turkey
1.60893e+07	FSIS32004334	GCA_016089275.1	SAMN17083234	2020	USA	CA	chicken	raw intact chicken
1.66071e+07	PNCS014193	GCA_016607085.1	SAMN17086006	2018	Canada		human	stool
1.67375e+07	PNCS014260	GCA_016737485.1	SAMN17094839	2018	Canada		human	stool
1.6146e+07	FSIS32004356	GCA_016146035.1	SAMN17118169	2020	USA	GA	chicken	raw intact chicken
1.61451e+07	FSIS32004406	GCA_016145135.1	SAMN17118178	2020	USA	ME	chicken	chicken carcass
1.61298e+07	FSIS32004415	GCA_016129765.1	SAMN17125804	2020	USA	TX	chicken	Nonintact Chicken
1.64142e+07	FSIS32004428	GCA_016414185.1	SAMN17125814	2020	USA	GA	chicken	chicken carcass
1.63511e+07	FSIS12036503	GCA_016351085.1	SAMN17147194	2020	USA	CA	chicken	comminuted chicken
1.63494e+07	FSIS12036605	GCA_016349405.1	SAMN17147206	2020	USA	AR	turkey	Animal-Turkey-Young Turkey (cecal)
1.64398e+07	FSIS12036531	GCA_016439845.1	SAMN17169605	2020	USA	MO	turkey	Comminuted Turkey
1.64395e+07	FSIS12036518	GCA_016439545.1	SAMN17169621	2020	USA	WI	bovine	comminuted beef
1.64413e+07	FSIS22030014	GCA_016441345.1	SAMN17172356	2020	USA	GA	chicken	raw intact chicken
1.6434e+07	FSIS32004458	GCA_016433965.1	SAMN17176570	2020	USA	CA	chicken	raw intact chicken
1.64502e+07	FSIS22030052	GCA_016450165.1	SAMN17188041	2020	USA	MO	turkey	Comminuted Turkey
1.64599e+07	FSIS12036795	GCA_016459865.1	SAMN17191741	2020	USA	CA	bovine	Animal-Calf-Bob Veal (cecal)
1.64598e+07	FSIS12036799	GCA_016459845.1	SAMN17191745	2020	USA	NC	porcine	Animal-Swine-Market Swine (cecal)
1.64598e+07	FSIS12036822	GCA_016459805.1	SAMN17191749	2020	USA	IN	turkey	Comminuted Turkey
1.64597e+07	FSIS12036823	GCA_016459685.1	SAMN17191750	2020	USA	IL	chicken	raw intact chicken
1.64668e+07	FSIS22030061	GCA_016466755.1	SAMN17198797	2020	USA	GA	chicken	raw intact chicken
1.64658e+07	FSIS22030075	GCA_016465815.1	SAMN17198800	2020	USA	AR	chicken	raw intact chicken
1.64945e+07	FSIS12036697	GCA_016494505.1	SAMN17212224	2020	USA	CA	turkey	Comminuted Turkey
1.6494e+07	FSIS12036656	GCA_016494045.1	SAMN17212357	2020	USA	IN	turkey	Comminuted Turkey
1.65902e+07	FSIS12036957	GCA_016590155.1	SAMN17250330	2020	USA	OK	bovine	comminuted beef
1.6589e+07	FSIS12036982	GCA_016589015.1	SAMN17252150	2020	USA	AL	chicken	raw intact chicken
1.6737e+07	FSIS12036968	GCA_016736955.1	SAMN17285235	2020	USA	GA	chicken	raw intact chicken
1.66269e+07	FSIS12036804	GCA_016626905.1	SAMN17298191	2020	USA	GA	chicken	Animal-Chicken-Young Chicken (cecal)
1.66267e+07	FSIS12036814	GCA_016626745.1	SAMN17298201	2020	USA	IN	turkey	Animal-Turkey-Young Turkey (cecal)
1.66266e+07	FSIS12036818	GCA_016626645.1	SAMN17298205	2020	USA	TN	chicken	Animal-Chicken-Young Chicken (cecal)
1.68578e+07	1069085	GCA_016857845.1	SAMN17384703	2021	United Kingdom	United Kingdom	human	human
1.72476e+07	FSIS22130253	GCA_017247575.1	SAMN17478678	2021	USA	AL	chicken	chicken carcass
1.72475e+07	FSIS22130251	GCA_017247495.1	SAMN17478680	2021	USA	AL	chicken	raw intact chicken
1.72367e+07	FSIS22130259	GCA_017236655.1	SAMN17504654	2021	USA	IN	turkey	Comminuted Turkey
1.72367e+07	FSIS22130261	GCA_017236695.1	SAMN17504784	2021	USA	NE	bovine	Animal-Cattle-Steer (lymph node)
1.72366e+07	FSIS22130266	GCA_017236575.1	SAMN17504805	2021	USA	CA	chicken	raw intact chicken
1.72364e+07	FSIS32104560	GCA_017236435.1	SAMN17505196	2020	USA	AR	turkey	Comminuted Turkey
1.7233e+07	1070519	GCA_017233035.1	SAMN17516875	2021	United Kingdom	United Kingdom	human	human
1.72332e+07	1070563	GCA_017233195.1	SAMN17516891	2021	United Kingdom	United Kingdom	human	human
1.72271e+07	FSIS32104575	GCA_017227135.1	SAMN17530188	2021	USA	GA	chicken	Nonintact Chicken
1.72245e+07	FSIS12137053	GCA_017224515.1	SAMN17576166	2020	USA	NJ	porcine	Product-Raw-Ground, Comminuted or Otherwise Nonintact-Pork
1.72061e+07	FSIS32104588	GCA_017206095.1	SAMN17601994	2021	USA	AZ	chicken	comminuted chicken
1.71939e+07	FSIS12137332	GCA_017193855.1	SAMN17616248	2021	USA	NC	porcine	Animal-Swine-Market Swine (cecal)
1.71935e+07	FSIS12137414	GCA_017193475.1	SAMN17616266	2021	USA	IL	chicken	raw intact chicken
1.71831e+07	FSIS32104631	GCA_017183055.1	SAMN17709536	2021	USA	NC	chicken	comminuted chicken
1.71829e+07	FSIS32104636	GCA_017182935.1	SAMN17709541	2021	USA	CA	chicken	raw intact chicken
1.71818e+07	FSIS12137350	GCA_017181795.1	SAMN17717551	2021	USA	CA	turkey	Comminuted Turkey
1.71733e+07	FSIS12137355	GCA_017173275.1	SAMN17730267	2021	USA	GA	chicken	raw intact chicken
1.70807e+07	PNCS009594	GCA_017080695.1	SAMN17808940	2017	Canada		human	stool
1.71207e+07	FSIS12137614	GCA_017120725.1	SAMN17815071	2021	USA	IN	turkey	Comminuted Turkey
1.71009e+07	FSIS11925832	GCA_017100895.1	SAMN17815200	2019	USA	TX	chicken	raw intact chicken
1.70424e+07	PNCS010767	GCA_017042355.1	SAMN17840457	2018	Canada		human	urine
1.70368e+07	FSIS12137575	GCA_017036775.1	SAMN17868394	2021	USA	IN	turkey	Animal-Turkey-Young Turkey (cecal)
1.70312e+07	FSIS12137751	GCA_017031235.1	SAMN17897950	2021	USA	CA	chicken	comminuted chicken
1.70305e+07	FSIS22130491	GCA_017030475.1	SAMN17898385	2021	USA	CA	chicken	raw intact chicken
1.70249e+07	FSIS22130504	GCA_017024875.1	SAMN17901137	2021	USA	TX	chicken	raw intact chicken
1.69866e+07	FSIS22130540	GCA_016986575.1	SAMN17979617	2021	USA	IN	turkey	Comminuted Turkey
1.69863e+07	FSIS22130550	GCA_016986275.1	SAMN17979718	2021	USA	WA	chicken	comminuted chicken
1.69761e+07	FSIS12137584	GCA_016976095.1	SAMN18003863	2021	USA	GA	chicken	Animal-Chicken-Young Chicken (cecal)
1.69644e+07	FSIS32104750	GCA_016964375.1	SAMN18027944	2021	USA	TN	chicken	chicken carcass
1.69627e+07	FSIS22130563	GCA_016962735.1	SAMN18028009	2021	USA	MS	chicken	chicken carcass
1.70202e+07	FSIS22130582	GCA_017020195.1	SAMN18058560	2021	USA	TX	chicken	raw intact chicken
1.70193e+07	FSIS22130576	GCA_017019295.1	SAMN18058624	2021	USA	MS	chicken	comminuted chicken
1.71048e+07	FSIS11917994	GCA_017104845.1	SAMN18077762	2019	USA	TN	chicken	Animal-Chicken-Young Chicken (cecal)
1.71041e+07	FSIS12138057	GCA_017104105.1	SAMN18077824	2021	USA	GA	chicken	Animal-Chicken-Young Chicken (cecal)
1.7182e+07	FSIS22130637	GCA_017181995.1	SAMN18092224	2021	USA	FL	chicken	comminuted chicken
1.71819e+07	FSIS22130634	GCA_017181855.1	SAMN18092227	2021	USA	AL	chicken	raw intact chicken
1.72643e+07	FSIS12138089	GCA_017264295.1	SAMN18098489	2021	USA	GA	chicken	raw intact chicken
1.72838e+07	FSIS12138080	GCA_017283835.1	SAMN18106661	2021	USA	TX	chicken	raw intact chicken
1.72974e+07	FSIS12138200	GCA_017297355.1	SAMN18140969	2021	USA	GA	chicken	Animal-Chicken-Young Chicken (cecal)
1.72973e+07	FSIS12138204	GCA_017297255.1	SAMN18141156	2021	USA	IL	turkey	Comminuted Turkey
1.72972e+07	FSIS12138211	GCA_017297215.1	SAMN18141163	2021	USA	TN	chicken	raw intact chicken
1.72952e+07	FSIS22130656	GCA_017295225.1	SAMN18142983	2021	USA	NY	turkey	Comminuted Turkey
1.72952e+07	FSIS22130655	GCA_017295155.1	SAMN18142984	2021	USA	GA	chicken	chicken carcass
1.73597e+07	PNCS004535	GCA_017359705.1	SAMN18148575	2017	Canada		human	stool
1.7324e+07	FSIS32104792	GCA_017324005.1	SAMN18172725	2021	USA	GA	chicken	raw intact chicken
1.7324e+07	FSIS32104796	GCA_017323985.1	SAMN18172768	2021	USA	GA	chicken	chicken carcass
1.733e+07	FSIS22130667	GCA_017330045.1	SAMN18203636	2021	USA	GA	chicken	comminuted chicken
1.73298e+07	FSIS22130663	GCA_017329825.1	SAMN18203640	2021	USA	GA	chicken	raw intact chicken
1.73306e+07	FSIS22130669	GCA_017330625.1	SAMN18203644	2021	USA	MO	turkey	Comminuted Turkey
1.73526e+07	FSIS12138229	GCA_017352635.1	SAMN18243659	2021	USA	TX	chicken	Nonintact Chicken
1.7334e+07	FSIS12138369	GCA_017333965.1	SAMN18269505	2021	USA	GA	chicken	raw intact chicken
1.7334e+07	FSIS12138278	GCA_017333985.1	SAMN18269755	2021	USA	TN	chicken	raw intact chicken
1.73772e+07	FSIS12138428	GCA_017377155.1	SAMN18285204	2021	USA	GA	chicken	raw intact chicken
1.75307e+07	PNCS004565	GCA_017530665.1	SAMN18289950	2017	Canada		human	stool
1.7361e+07	FSIS22130770	GCA_017361005.1	SAMN18299439	2021	USA	TX	chicken	raw intact chicken
1.74909e+07	FSIS22130759	GCA_017490925.1	SAMN18318703	2021	USA	NY	chicken	raw intact chicken
1.74939e+07	FSIS12138523	GCA_017493865.1	SAMN18350681	2021	USA	AL	chicken	raw intact chicken
1.75234e+07	FSIS22130805	GCA_017523415.1	SAMN18379546	2021	USA	MS	chicken	raw intact chicken
1.75798e+07	FSIS32104875	GCA_017579785.1	SAMN18449442	2021	USA	AL	chicken	comminuted chicken
1.75878e+07	FSIS32104897	GCA_017587795.1	SAMN18497922	2021	USA	MS	chicken	raw intact chicken
1.75874e+07	FSIS22130864	GCA_017587395.1	SAMN18497952	2021	USA	TX	chicken	raw intact chicken
1.76062e+07	FSIS12138382	GCA_017606185.1	SAMN18511322	2021	USA	GA	chicken	comminuted chicken
1.76057e+07	FSIS12138391	GCA_017605705.1	SAMN18511372	2021	USA	GA	chicken	raw intact chicken
1.76055e+07	FSIS12138385	GCA_017605545.1	SAMN18511384	2021	USA	CA	chicken	raw intact chicken
1.76054e+07	FSIS12138578	GCA_017605425.1	SAMN18511401	2021	USA	NC	chicken	raw intact chicken
1.76698e+07	FSIS32104920	GCA_017669785.1	SAMN18578762	2021	USA	GA	chicken	Nonintact Chicken
1.76905e+07	FSIS12138671	GCA_017690495.1	SAMN18589518	2021	USA	GA	chicken	raw intact chicken
1.76899e+07	FSIS12138703	GCA_017689895.1	SAMN18589619	2021	USA	TN	chicken	Nonintact Chicken
1.78246e+07	FSIS32104939	GCA_017824555.1	SAMN18620507	2021	USA	VA	chicken	comminuted chicken
1.7809e+07	FSIS32104938	GCA_017809015.1	SAMN18620508	2021	USA	MS	chicken	chicken carcass
1.78431e+07	FSIS12138979	GCA_017843055.1	SAMN18649577	2021	USA	GA	porcine	Product-Raw-Ground, Comminuted or Otherwise Nonintact-Pork
1.79226e+07	PNCS005864	GCA_017922595.1	SAMN18675256	2018	Canada		human	stool
1.79088e+07	FSIS22130984	GCA_017908755.1	SAMN18683408	2021	USA	NC	turkey	Comminuted Turkey
1.80969e+07	PNCS006480	GCA_018096865.1	SAMN18743021	2018	Canada		human	stool
1.81054e+07	PNCS006506	GCA_018105445.1	SAMN18743051	2018	Canada		human	stool
1.81886e+07	PNCS006564	GCA_018188595.1	SAMN18743284	2018	Canada		human	stool
1.79684e+07	FSIS32104965	GCA_017968405.1	SAMN18743616	2021	USA	OH	porcine	Product-Raw-Ground, Comminuted or Otherwise Nonintact-Pork
1.80395e+07	FSIS22131062	GCA_018039505.1	SAMN18754261	2021	USA	UT	turkey	Comminuted Turkey
1.80773e+07	FSIS12139022	GCA_018077325.1	SAMN18779611	2021	USA	TN	chicken	raw intact chicken
1.80756e+07	FSIS12139171	GCA_018075645.1	SAMN18780034	2021	USA	GA	chicken	comminuted chicken
1.80992e+07	FSIS22131075	GCA_018099165.1	SAMN18790687	2021	USA	NC	chicken	chicken carcass
1.81784e+07	FSIS22131115	GCA_018178375.1	SAMN18870617	2021	USA	GA	chicken	comminuted chicken
1.81828e+07	FSIS12139331	GCA_018182815.1	SAMN18872380	2021	USA	IN	turkey	Animal-Turkey-Young Turkey (cecal)
1.81828e+07	FSIS12139335	GCA_018182755.1	SAMN18872399	2021	USA	MS	chicken	Animal-Chicken-Young Chicken (cecal)
1.81927e+07	FSIS12139300	GCA_018192735.1	SAMN18880448	2021	USA	TX	chicken	raw intact chicken
1.82988e+07	PNCS004484	GCA_018298765.1	SAMN18905924	2017	Canada		human	urine
1.82078e+07	FSIS22131176	GCA_018207815.1	SAMN18918134	2021	USA	GA	chicken	raw intact chicken
1.82299e+07	FSIS12139400	GCA_018229865.1	SAMN18938121	2021	USA	GA	chicken	raw intact chicken
1.82767e+07	FSIS12139535	GCA_018276705.1	SAMN19015177	2021	USA	MI	bovine	Animal-Cattle-Dairy Cow (cecal)
1.8277e+07	FSIS12139534	GCA_018276965.1	SAMN19015178	2021	USA	KY	porcine	Animal-Swine-Market Swine (cecal)
1.83007e+07	FSIS22131241	GCA_018300685.1	SAMN19064802	2021	USA	MS	chicken	raw intact chicken
1.84814e+07	FSIS22131249	GCA_018481385.1	SAMN19094154	2021	USA	CA	chicken	comminuted chicken
1.84822e+07	FSIS22131285	GCA_018482185.1	SAMN19094487	2021	USA	TX	chicken	raw intact chicken
1.89798e+07	FSIS22131338	GCA_018979825.1	SAMN19195810	2021	USA	AL	chicken	raw intact chicken
1.89349e+07	FSIS32105095	GCA_018934855.1	SAMN19222435	2021	USA	CA	chicken	raw intact chicken
1.83862e+07	FSIS32105097	GCA_018386185.1	SAMN19222439	2021	USA	GA	chicken	raw intact chicken
1.85586e+07	FSIS32105121	GCA_018558565.1	SAMN19232349	2021	USA	AL	chicken	raw intact chicken
1.83937e+07	FSIS32105131	GCA_018393655.1	SAMN19232392	2021	USA	AL	chicken	raw intact chicken
1.84172e+07	FSIS32105141	GCA_018417215.1	SAMN19272664	2021	USA	GA	chicken	raw intact chicken
1.84262e+07	FSIS32105175	GCA_018426245.1	SAMN19281623	2021	USA	GA	chicken	raw intact chicken
1.84558e+07	FSIS22131413	GCA_018455785.1	SAMN19296150	2021	USA	MS	chicken	raw intact chicken
1.84501e+07	FSIS12139878	GCA_018450085.1	SAMN19302429	2021	USA	GA	chicken	raw intact chicken
1.84502e+07	FSIS12139876	GCA_018450185.1	SAMN19302431	2021	USA	IN	turkey	Comminuted Turkey
1.8809e+07	FSIS32105223	GCA_018809005.1	SAMN19406448	2021	USA	GA	chicken	raw intact chicken
1.86013e+07	FSIS22131531	GCA_018601335.1	SAMN19414260	2021	USA	IN	turkey	Comminuted Turkey
1.862e+07	FSIS22131497	GCA_018619985.1	SAMN19473456	2021	USA	MO	turkey	Comminuted Turkey
1.87238e+07	FSIS12139967	GCA_018723765.1	SAMN19514761	2021	USA	IN	turkey	Animal-Turkey-Young Turkey (cecal)
1.87491e+07	FSIS12139947	GCA_018749145.1	SAMN19573663	2021	USA	IN	turkey	Animal-Turkey-Young Turkey (cecal)
1.87493e+07	FSIS12140075	GCA_018749305.1	SAMN19573685	2021	USA	NY	turkey	Comminuted Turkey
1.88434e+07	FSIS22131609	GCA_018843365.1	SAMN19659088	2021	USA	GA	chicken	comminuted chicken
1.89593e+07	FSIS12140306	GCA_018959295.1	SAMN19764008	2021	USA	TN	chicken	raw intact chicken
1.8959e+07	FSIS12140310	GCA_018959015.1	SAMN19764271	2021	USA	NC	porcine	Product-Raw-Ground, Comminuted or Otherwise Nonintact-Pork
1.89946e+07	FSIS32105313	GCA_018994625.1	SAMN19798234	2021	USA	GA	chicken	raw intact chicken
1.90221e+07	FSIS22131741	GCA_019022105.1	SAMN19835094	2021	USA	NC	turkey	Comminuted Turkey
1.90211e+07	FSIS12140327	GCA_019021125.1	SAMN19840678	2021	USA	UT	turkey	Comminuted Turkey
1.90434e+07	FSIS22131792	GCA_019043445.1	SAMN19896652	2021	USA	WA	chicken	comminuted chicken
1.90439e+07	FSIS22131788	GCA_019043865.1	SAMN19896659	2021	USA	NJ	chicken	comminuted chicken
1.90453e+07	FSIS22131786	GCA_019045265.1	SAMN19896661	2021	USA	AR	turkey	Comminuted Turkey
1.90681e+07	FSIS32105327	GCA_019068065.1	SAMN19915534	2021	USA	GA	chicken	raw intact chicken
1.90819e+07	FSIS32105293	GCA_019081945.1	SAMN19960836	2021	USA	NC	chicken	raw intact chicken
1.92229e+07	FSIS12140379	GCA_019222905.1	SAMN20034995	2021	USA	AL	chicken	Animal-Chicken-Young Chicken (cecal)
2.06732e+07	13-1507-2s	GCA_020673185.1	SAMN20150091	2013	Canada	Guelph	animal	raccoon
1.91984e+07	FSIS12139789	GCA_019198395.1	SAMN20153891	2021	USA	GA	chicken	Animal-Chicken-Young Chicken (cecal)
1.91952e+07	SAL-20-VL-NY-MS-0014	GCA_019195195.1	SAMN20163940	2020	USA	MS	chicken	Pooled organs (Gallus gallus domesticus)
1.9281e+07	FSIS22132004	GCA_019281015.1	SAMN20304971	2021	USA	MS	chicken	comminuted chicken
1.92925e+07	FSIS22131955	GCA_019292505.1	SAMN20305131	2021	USA	TX	chicken	comminuted chicken
1.99157e+07	CVM N17S1304	GCA_019915685.1	SAMN20351464	2017	USA	GA	turkey	ground turkey
1.93568e+07	FSIS12141338	GCA_019356755.1	SAMN20400454	2021	USA	KS	bovine	Animal-Cattle-Steer (cecal)
1.93558e+07	FSIS12141302	GCA_019355825.1	SAMN20407791	2021	USA	MS	chicken	raw intact chicken
1.93828e+07	FSIS12141417	GCA_019382815.1	SAMN20423380	2021	USA	AL	chicken	chicken carcass
1.94364e+07	FSIS22132253	GCA_019436405.1	SAMN20518227	2021	USA	SC	chicken	comminuted chicken
1.95644e+07	FSIS22132310	GCA_019564355.1	SAMN20527257	2021	USA	AL	chicken	raw intact chicken
1.95635e+07	FSIS22132318	GCA_019563475.1	SAMN20527488	2021	USA	MO	turkey	Comminuted Turkey
1.94754e+07	637771	GCA_019475385.1	SAMN20603589	2018	United Kingdom	United Kingdom	unknown	other
1.94854e+07	FSIS32105441	GCA_019485445.1	SAMN20604080	2021	USA	TN	chicken	raw intact chicken
1.95948e+07	FSIS22132342	GCA_019594765.1	SAMN20751998	2021	USA	GA	chicken	chicken carcass
1.95984e+07	FSIS12141754	GCA_019598385.1	SAMN20771776	2021	USA	MS	chicken	chicken carcass
1.96681e+07	FSIS32105474	GCA_019668085.1	SAMN20835335	2021	USA	TN	chicken	raw intact chicken
1.97075e+07	FSIS12141936	GCA_019707515.1	SAMN20888905	2021	USA	MO	turkey	Comminuted Turkey
1.97101e+07	FSIS12141938	GCA_019710095.1	SAMN20888907	2021	USA	AR	chicken	Nonintact Chicken
1.97979e+07	S16	GCA_019797945.1	SAMN20892915	2021	South Korea		chicken	chicken feces
1.97728e+07	FSIS12142017	GCA_019772815.1	SAMN20977403	2021	USA	ID	bovine	Animal-Calf-Bob Veal (cecal)
1.98098e+07	FSIS22132593	GCA_019809795.1	SAMN21038309	2021	USA	VA	chicken	comminuted chicken
1.98188e+07	FSIS12142183	GCA_019818825.1	SAMN21088042	2021	USA	GA	chicken	comminuted chicken
1.9829e+07	FSIS12142184	GCA_019828965.1	SAMN21088053	2021	USA	NC	turkey	Comminuted Turkey
1.9829e+07	FSIS12142190	GCA_019828985.1	SAMN21091265	2021	USA	WI	bovine	comminuted beef
1.98176e+07	FSIS12142191	GCA_019817645.1	SAMN21091298	2021	USA	WI	bovine	comminuted beef
1.98176e+07	FSIS12142192	GCA_019817565.1	SAMN21091381	2021	USA	WI	bovine	comminuted beef
1.98423e+07	FSIS12142204	GCA_019842345.1	SAMN21162554	2021	USA	GA	chicken	Animal-Chicken-Young Chicken (cecal)
1.98742e+07	SAL-20-VL-NY-MS-0041	GCA_019874245.1	SAMN21215542	2020	USA	MS	chicken	Pool of organs (Gallus gallus domesticus)
1.98973e+07	FSIS22132586	GCA_019897265.1	SAMN21250514	2021	USA	AL	chicken	raw intact chicken
1.98981e+07	FSIS22132627	GCA_019898145.1	SAMN21250515	2021	USA	GA	chicken	raw intact chicken
1.98972e+07	FSIS32105528	GCA_019897185.1	SAMN21250558	2021	USA	NC	turkey	Comminuted Turkey
1.99672e+07	FSIS22132760	GCA_019967175.1	SAMN21404520	2021	USA	IN	turkey	Comminuted Turkey
2.00418e+07	FSIS22132832	GCA_020041765.1	SAMN21464977	2021	USA	NE	bovine	comminuted beef
2.00664e+07	FSIS22132850	GCA_020066365.1	SAMN21523088	2021	USA	NC	turkey	Comminuted Turkey
2.01245e+07	FSIS22132883	GCA_020124515.1	SAMN21582151	2021	USA	NE	bovine	product-raw-intact-beef
2.0154e+07	FSIS12142922	GCA_020154025.1	SAMN21601396	2021	USA	MS	chicken	Animal-Chicken-Young Chicken (cecal)
2.01573e+07	FSIS12142936	GCA_020157255.1	SAMN21604924	2021	USA	GA	chicken	Animal-Chicken-Young Chicken (cecal)
2.0207e+07	FSIS32105633	GCA_020207035.1	SAMN21857303	2021	USA	NC	turkey	Comminuted Turkey
2.02575e+07	FSIS22105700	GCA_020257545.1	SAMN22028772	2021	USA	IN	turkey	Comminuted Turkey
2.02531e+07	FSIS22105698	GCA_020253125.1	SAMN22028775	2021	USA	AZ	chicken	raw intact chicken
2.03542e+07	FSIS12143017	GCA_020354245.1	SAMN22066102	2021	USA	GA	chicken	raw intact chicken
2.03959e+07	FSIS12105850	GCA_020395865.1	SAMN22132156	2021	USA	GA	chicken	raw intact chicken
2.03967e+07	FSIS32105866	GCA_020396715.1	SAMN22142229	2021	USA	GA	chicken	chicken carcass
2.04141e+07	FSIS32105867	GCA_020414105.1	SAMN22168553	2021	USA	WA	chicken	Nonintact Chicken
2.04137e+07	FSIS32105872	GCA_020413745.1	SAMN22168557	2021	USA	NC	turkey	Comminuted Turkey
2.04959e+07	FSIS12105864	GCA_020495865.1	SAMN22228187	2021	USA	CA	turkey	Comminuted Turkey
2.04873e+07	FSIS12105996	GCA_020487345.1	SAMN22247135	2021	USA	MS	chicken	Animal-Chicken-Young Chicken (cecal)
2.05054e+07	1497681	GCA_020505445.1	SAMN22308451	2021	United Kingdom	United Kingdom	human	human
2.05101e+07	1497704	GCA_020510145.1	SAMN22308469	2021	United Kingdom	United Kingdom	human	human
2.05105e+07	1497703	GCA_020510495.1	SAMN22308763	2021	United Kingdom	United Kingdom	human	human
2.05109e+07	FSIS32105871	GCA_020510905.1	SAMN22314574	2021	USA	SC	chicken	comminuted chicken
2.07149e+07	Articuno	GCA_020714885.1	SAMN22446299	2015	Taiwan		human	Taiwan
2.07147e+07	Zapdos	GCA_020714705.1	SAMN22446300	2015	Taiwan		human	Taiwan
2.07148e+07	Moltres	GCA_020714825.1	SAMN22446301	2015	Taiwan		human	Taiwan
2.06006e+07	FSIS32105955	GCA_020600615.1	SAMN22549194	2021	USA	UT	turkey	Comminuted Turkey
2.06098e+07	FSIS12106186	GCA_020609835.1	SAMN22560401	2021	USA	IL	chicken	comminuted chicken
2.06507e+07	1498972	GCA_020650695.1	SAMN22575461	2021	United Kingdom	United Kingdom	human	human
2.06536e+07	FSIS12106003	GCA_020653635.1	SAMN22591486	2021	USA	GA	chicken	Animal-Chicken-Young Chicken (cecal)
2.06528e+07	FSIS12106014	GCA_020652795.1	SAMN22591526	2021	USA	TX	chicken	Animal-Chicken-Young Chicken (cecal)
2.07006e+07	FSIS32105986	GCA_020700635.1	SAMN22665435	2021	USA	FL	porcine	Product-Raw-Ground, Comminuted or Otherwise Nonintact-Pork
2.07018e+07	FSIS12106388	GCA_020701815.1	SAMN22784560	2021	USA	NJ	bovine	Animal-Calf-Bob Veal (cecal)
2.06892e+07	FSIS22106057	GCA_020689225.1	SAMN22812122	2021	USA	CA	chicken	raw intact chicken
2.0761e+07	FSIS32106011	GCA_020760955.1	SAMN22876139	2021	USA	AZ	chicken	raw intact chicken
2.08054e+07	FSIS12106719	GCA_020805365.1	SAMN22984497	2021	USA	TN	chicken	Animal-Chicken-Young Chicken (cecal)
2.08078e+07	FSIS12106636	GCA_020807825.1	SAMN22990315	2021	USA	AL	chicken	raw intact chicken
2.08149e+07	FSIS22106133	GCA_020814915.1	SAMN23009177	2021	USA	TX	chicken	raw intact chicken
2.0817e+07	FSIS22106115	GCA_020816975.1	SAMN23009496	2021	USA	GA	chicken	chicken carcass
2.08395e+07	1521281	GCA_020839505.1	SAMN23038604	2021	United Kingdom	United Kingdom	human	human
2.08659e+07	FSIS12106751	GCA_020865945.1	SAMN23099004	2021	USA	NE	bovine	comminuted beef
2.3395e+07	FSIS22106217	GCA_023394975.1	SAMN23166453	2021	USA	IL	chicken	Nonintact Chicken
2.09506e+07	1525910	GCA_020950585.1	SAMN23167954	2021	United Kingdom	United Kingdom	human	human
2.09503e+07	FSIS22106154	GCA_020950295.1	SAMN23176085	2021	USA	MO	turkey	Comminuted Turkey
2.0919e+07	FSIS12106998	GCA_020918955.1	SAMN23244483	2021	USA	SC	chicken	comminuted chicken
2.08955e+07	FSIS22106254	GCA_020895535.1	SAMN23285412	2021	USA	MO	turkey	Comminuted Turkey
2.09097e+07	FSIS22106284	GCA_020909745.1	SAMN23375443	2021	USA	TX	chicken	raw intact chicken
2.09093e+07	FSIS12106975	GCA_020909285.1	SAMN23376028	2021	USA	NJ	turkey	Comminuted Turkey
2.09515e+07	FSIS32106139	GCA_020951455.1	SAMN23385285	2021	USA	VA	chicken	comminuted chicken
2.09965e+07	FSIS32106143	GCA_020996535.1	SAMN23385292	2021	USA	FL	chicken	raw intact chicken
2.09782e+07	IDR2100097377-01	GCA_020978165.1	SAMN23425959	1987	USA	NY	chicken	chicken intestine
2.09874e+07	FSIS32106150	GCA_020987385.1	SAMN23451838	2021	USA	FL	chicken	comminuted chicken
2.10004e+07	FSIS22106340	GCA_021000355.1	SAMN23489661	2021	USA	FL	porcine	Product-Raw-Ground, Comminuted or Otherwise Nonintact-Pork
2.09989e+07	FSIS22106343	GCA_020998915.1	SAMN23489664	2021	USA	GA	chicken	comminuted chicken
2.09988e+07	FSIS22106351	GCA_020998845.1	SAMN23489715	2021	USA	IN	turkey	Comminuted Turkey
2.10057e+07	FSIS12106922	GCA_021005735.1	SAMN23492364	2021	USA	AL	chicken	Animal-Chicken-Young Chicken (cecal)
2.10577e+07	FSIS12107283	GCA_021057685.1	SAMN23603501	2021	USA	GA	chicken	Animal-Chicken-Young Chicken (cecal)
2.10499e+07	1538743	GCA_021049855.1	SAMN23606333	2021	United Kingdom	United Kingdom	human	human
2.10884e+07	1539437	GCA_021088405.1	SAMN23708004	2021	United Kingdom	United Kingdom	human	human
2.1117e+07	FSIS12107317	GCA_021117015.1	SAMN23738059	2021	USA	GA	chicken	raw intact chicken
2.11049e+07	FSIS12107322	GCA_021104915.1	SAMN23738064	2021	USA	GA	bovine	comminuted beef
2.11255e+07	FSIS32106231	GCA_021125475.1	SAMN23789268	2021	USA	GA	chicken	raw intact chicken
2.11707e+07	FSIS12107488	GCA_021170705.1	SAMN23958435	2021	USA	GA	chicken	Animal-Chicken-Young Chicken (cecal)
2.11692e+07	FSIS12107418	GCA_021169205.1	SAMN23958450	2021	USA	LA	chicken	chicken carcass
2.11695e+07	FSIS12107479	GCA_021169525.1	SAMN23958496	2021	USA	NC	porcine	Animal-Swine-Market Swine (cecal)
2.11835e+07	FSIS22106497	GCA_021183505.1	SAMN24010577	2021	USA	GA	chicken	comminuted chicken
2.11914e+07	FSIS12107607	GCA_021191355.1	SAMN24038884	2021	USA	TN	porcine	Animal-Swine-Sow (cecal)
2.12191e+07	FSIS32106260	GCA_021219075.1	SAMN24119020	2021	USA	MI	chicken	comminuted chicken
2.12235e+07	FSIS22106535	GCA_021223495.1	SAMN24146866	2021	USA	CA	chicken	raw intact chicken
2.12539e+07	1545506	GCA_021253945.1	SAMN24252410	2021	United Kingdom	United Kingdom	human	human
2.12745e+07	FSIS22106583	GCA_021274485.1	SAMN24320444	2021	USA	MS	chicken	chicken carcass
2.12804e+07	1551408	GCA_021280385.1	SAMN24369672	2021	United Kingdom	United Kingdom	human	human
2.1309e+07	FSIS12107987	GCA_021308955.1	SAMN24466555	2021	USA	SC	chicken	comminuted chicken
2.13106e+07	FSIS22106657	GCA_021310605.1	SAMN24467927	2021	USA	PA	porcine	Product-Raw-Ground, Comminuted or Otherwise Nonintact-Pork
2.13362e+07	1553652	GCA_021336215.1	SAMN24498149	2021	United Kingdom	United Kingdom	human	human
2.13473e+07	FSIS22106668	GCA_021347265.1	SAMN24582842	2021	USA	IN	turkey	Comminuted Turkey
2.13512e+07	FSIS12108080	GCA_021351195.1	SAMN24592045	2021	USA	NC	porcine	Product-Raw-Ground, Comminuted or Otherwise Nonintact-Pork
2.13513e+07	FSIS12107993	GCA_021351295.1	SAMN24592179	2021	USA	TX	bovine	Animal-Cattle-Steer (cecal)
2.13842e+07	FSIS32106300	GCA_021384225.1	SAMN24706810	2021	USA	CO	bovine	comminuted beef
2.14005e+07	FSIS12208130	GCA_021400455.1	SAMN24725767	2021	USA	SC	chicken	comminuted chicken
2.14277e+07	FSIS22206716	GCA_021427665.1	SAMN24794017	2021	USA	OK	chicken	raw intact chicken
2.14443e+07	FSIS12208202	GCA_021444285.1	SAMN24850550	2021	USA	AR	turkey	Animal-Turkey-Young Turkey (cecal)
2.14878e+07	FSIS12208255	GCA_021487795.1	SAMN25003516	2021	USA	SC	chicken	raw intact chicken
2.15006e+07	FSIS12208490	GCA_021500555.1	SAMN25048660	2022	USA	CA	chicken	comminuted chicken
2.15147e+07	FSIS12208144	GCA_021514695.1	SAMN25076977	2021	USA	GA	bovine	comminuted beef
2.15239e+07	FSIS12107832	GCA_021523875.1	SAMN25078338	2021	USA	KY	porcine	Animal-Swine-Market Swine (cecal)
2.1612e+07	FSIS12107834	GCA_021612015.1	SAMN25078340	2021	USA	WV	chicken	Animal-Chicken-Young Chicken (cecal)
2.15571e+07	1562991	GCA_021557095.1	SAMN25182297	2020	United Kingdom	United Kingdom	human	human
2.17176e+07	FSIS22206765	GCA_021717575.1	SAMN25330569	2022	USA	GA	chicken	raw intact chicken
2.17174e+07	FSIS22206798	GCA_021717415.1	SAMN25330592	2022	USA	IL	chicken	raw intact chicken
2.17148e+07	FSIS12208671	GCA_021714835.1	SAMN25337626	2022	USA	TN	chicken	Animal-Chicken-Young Chicken (cecal)
2.17538e+07	FSIS12208745	GCA_021753845.1	SAMN25375973	2022	USA	NC	porcine	Animal-Swine-Market Swine (cecal)
2.17538e+07	FSIS12208746	GCA_021753805.1	SAMN25375974	2022	USA	NC	chicken	Animal-Chicken-Young Chicken (cecal)
2.17487e+07	FSIS22206879	GCA_021748725.1	SAMN25512526	2022	USA	AL	chicken	raw intact chicken
2.17577e+07	FSIS32206419	GCA_021757725.1	SAMN25517830	2021	USA	AL	chicken	raw intact chicken
2.1868e+07	FSIS12208829	GCA_021868015.1	SAMN25562412	2022	USA	AR	turkey	Comminuted Turkey
2.20467e+07	FSIS12208930	GCA_022046685.1	SAMN25705141	2022	USA	CA	chicken	raw intact chicken
2.20518e+07	FSIS12208938	GCA_022051755.1	SAMN25710989	2022	USA	GA	chicken	raw intact chicken
2.20527e+07	FSIS12208954	GCA_022052725.1	SAMN25715624	2022	USA	AL	chicken	raw intact chicken
2.22155e+07	FSIS22206795	GCA_022215505.1	SAMN25884602	2022	USA	GA	chicken	raw intact chicken
2.22156e+07	FSIS22206985	GCA_022215605.1	SAMN25889872	2022	USA	TX	chicken	raw intact chicken
2.23346e+07	FSIS12209206	GCA_022334645.1	SAMN25943309	2022	USA	NC	turkey	Comminuted Turkey
2.23625e+07	FSIS22207003	GCA_022362535.1	SAMN26084915	2022	USA	GA	chicken	comminuted chicken
2.23753e+07	FSIS22207001	GCA_022375275.1	SAMN26084917	2022	USA	IL	chicken	raw intact chicken
2.23752e+07	FSIS22207009	GCA_022375235.1	SAMN26084925	2022	USA	CA	chicken	raw intact chicken
2.23665e+07	FSIS22207017	GCA_022366495.1	SAMN26175409	2022	USA	MN	turkey	Comminuted Turkey
2.23651e+07	FSIS12209382	GCA_022365135.1	SAMN26176212	2022	USA	NC	turkey	Comminuted Turkey
2.23795e+07	FSIS22207102	GCA_022379515.1	SAMN26200247	2022	USA	TX	chicken	chicken carcass
2.23797e+07	FSIS22207117	GCA_022379735.1	SAMN26200257	2022	USA	VA	chicken	comminuted chicken
2.23887e+07	FSIS22206977	GCA_022388655.1	SAMN26218007	2022	USA	IL	chicken	Nonintact Chicken
2.24015e+07	FSIS22207161	GCA_022401545.1	SAMN26264219	2022	USA	CA	chicken	comminuted chicken
2.24014e+07	FSIS22207162	GCA_022401385.1	SAMN26264264	2022	USA	CA	chicken	raw intact chicken
2.24014e+07	FSIS22207163	GCA_022401405.1	SAMN26264265	2022	USA	AR	chicken	raw intact chicken
2.24368e+07	FSIS22207153	GCA_022436775.1	SAMN26343970	2022	USA	TN	chicken	chicken carcass
2.24808e+07	FSIS22207025	GCA_022480765.1	SAMN26434184	2022	USA	AL	chicken	raw intact chicken
2.2481e+07	FSIS22207028	GCA_022480965.1	SAMN26434188	2022	USA	IN	turkey	Comminuted Turkey
2.24809e+07	FSIS22207235	GCA_022480875.1	SAMN26434196	2022	USA	IL	turkey	Comminuted Turkey
2.24926e+07	FSIS12209693	GCA_022492575.1	SAMN26441663	2022	USA	IL	chicken	raw intact chicken
2.24919e+07	FSIS12209708	GCA_022491915.1	SAMN26442349	2022	USA	MD	bovine	Animal-Cattle-Steer (cecal)
2.25802e+07	FSIS12209723	GCA_022580225.1	SAMN26567234	2022	USA	GA	chicken	Animal-Chicken-Young Chicken (cecal)
2.26179e+07	FSIS12209893	GCA_022617855.1	SAMN26657684	2022	USA	SD	turkey	Animal-Turkey-Young Turkey (cecal)
2.2584e+07	FSIS22207071	GCA_022584035.1	SAMN26660308	2022	USA	GA	chicken	raw intact chicken
2.26051e+07	FSIS32206547	GCA_022605105.1	SAMN26725506	2022	USA	NE	chicken	Nonintact Chicken
2.26377e+07	FSIS22207403	GCA_022637695.1	SAMN26800585	2022	USA	NC	turkey	Comminuted Turkey
2.26604e+07	FSIS12210151	GCA_022660375.1	SAMN26816093	2022	USA	CA	turkey	Animal-Turkey-Young Turkey (cecal)
2.26676e+07	FSIS12210173	GCA_022667635.1	SAMN26851322	2022	USA	NJ	chicken	raw intact chicken
2.26738e+07	FSIS12210131	GCA_022673765.1	SAMN26857398	2022	USA	GA	chicken	Animal-Chicken-Young Chicken (cecal)
2.29502e+07	FSIS22207429	GCA_022950215.1	SAMN27016952	2022	USA	GA	chicken	raw intact chicken
2.29389e+07	FSIS12210317	GCA_022938945.1	SAMN27062117	2022	USA	TN	chicken	Animal-Chicken-Young Chicken (cecal)
2.29329e+07	FSIS32206598	GCA_022932875.1	SAMN27097580	2022	USA	CA	chicken	comminuted chicken
2.29282e+07	FSIS12210409	GCA_022928205.1	SAMN27111570	2022	USA	GA	chicken	comminuted chicken
2.29149e+07	FSIS22207495	GCA_022914915.1	SAMN27186072	2022	USA	AL	chicken	raw intact chicken
2.29225e+07	FSIS12210725	GCA_022922455.1	SAMN27522853	2022	USA	NC	porcine	Animal-Swine-Market Swine (cecal)
2.30008e+07	FSIS22207632	GCA_023000775.1	SAMN27579020	2022	USA	NE	chicken	Nonintact Chicken
2.29949e+07	FSIS22207631	GCA_022994885.1	SAMN27582452	2022	USA	AL	chicken	raw intact chicken
2.3045e+07	FSIS12210784	GCA_023044995.1	SAMN27603942	2022	USA	KS	bovine	Animal-Cattle-Dairy Cow (cecal)
2.30181e+07	FSIS12210533	GCA_023018125.1	SAMN27605728	2022	USA	GA	chicken	Animal-Chicken-Young Chicken (cecal)
2.30448e+07	FSIS12210535	GCA_023044755.1	SAMN27605731	2022	USA	MS	chicken	Animal-Chicken-Young Chicken (cecal)
2.30206e+07	FSIS22207699	GCA_023020625.1	SAMN27609585	2022	USA	GA	chicken	raw intact chicken
2.3042e+07	FSIS22207680	GCA_023041995.1	SAMN27617097	2022	USA	TX	chicken	raw intact chicken
2.30409e+07	FSIS22207686	GCA_023040855.1	SAMN27617103	2022	USA	GA	chicken	comminuted chicken
2.30467e+07	FSIS12210895	GCA_023046715.1	SAMN27621007	2022	USA	NE	chicken	Nonintact Chicken
2.30467e+07	FSIS12210896	GCA_023046695.1	SAMN27621009	2022	USA	TN	chicken	chicken carcass
2.31073e+07	FSIS12211060	GCA_023107335.1	SAMN27768002	2022	USA	KY	porcine	Animal-Swine-Market Swine (cecal)
2.35086e+07	FSIS12210907	GCA_023508625.1	SAMN27923415	2022	USA	VA	chicken	comminuted chicken
2.35087e+07	FSIS12210909	GCA_023508665.1	SAMN27923417	2022	USA	AL	chicken	raw intact chicken
2.32031e+07	FSIS22207826	GCA_023203055.1	SAMN27993006	2022	USA	MN	chicken	raw intact chicken
2.32018e+07	FSIS32206775	GCA_023201835.1	SAMN28014414	2022	USA	CA	porcine	Product-Raw-Ground, Comminuted or Otherwise Nonintact-Pork
2.32014e+07	FSIS32206819	GCA_023201395.1	SAMN28014424	2022	USA	OK	porcine	Product-Raw-Ground, Comminuted or Otherwise Nonintact-Pork
2.32232e+07	FSIS22207942	GCA_023223195.1	SAMN28041100	2022	USA	KY	porcine	Product-Raw-Ground, Comminuted or Otherwise Nonintact-Pork
2.32227e+07	FSIS22207839	GCA_023222715.1	SAMN28041188	2022	USA	IL	porcine	Product-Raw-Ground, Comminuted or Otherwise Nonintact-Pork
2.32404e+07	FSIS12211251	GCA_023240395.1	SAMN28093228	2022	USA	GA	chicken	raw intact chicken
2.32404e+07	FSIS12211252	GCA_023240415.1	SAMN28093229	2022	USA	GA	chicken	comminuted chicken
2.33605e+07	FSIS12210947	GCA_023360475.1	SAMN28093404	2022	USA	NE	chicken	chicken - young chicken carcass rinse (post-chill)
2.32832e+07	FSIS22207973	GCA_023283235.1	SAMN28160861	2022	USA	VA	chicken	comminuted chicken
2.32908e+07	FSIS12211414	GCA_023290845.1	SAMN28162714	2022	USA	TN	chicken	Animal-Chicken-Young Chicken (cecal)
2.33292e+07	FSIS12211428	GCA_023329185.1	SAMN28178918	2022	USA	NE	porcine	Product-Raw-Ground, Comminuted or Otherwise Nonintact-Pork
2.33561e+07	FSIS12211500	GCA_023356115.1	SAMN28207077	2022	USA	VA	chicken	comminuted chicken
2.33584e+07	FSIS22208031	GCA_023358355.1	SAMN28209755	2022	USA	TX	chicken	comminuted chicken
2.33726e+07	FSIS22208055	GCA_023372625.1	SAMN28391579	2022	USA	KY	chicken	raw intact chicken
2.34936e+07	FSIS12211608	GCA_023493565.1	SAMN28498893	2022	USA	AL	chicken	chicken - young chicken carcass rinse (pre-evisceration)
2.34949e+07	FSIS12211609	GCA_023494925.1	SAMN28498954	2022	USA	GA	chicken	chicken - young chicken carcass rinse (pre-evisceration)
2.34931e+07	FSIS32206989	GCA_023493145.1	SAMN28511924	2022	USA	VA	chicken	comminuted chicken
2.35131e+07	FSIS12211583	GCA_023513065.1	SAMN28553692	2022	USA	GA	chicken	Animal-Chicken-Young Chicken (cecal)
2.35196e+07	FSIS32206975	GCA_023519555.1	SAMN28577300	2022	USA	TX	chicken	comminuted chicken
2.35287e+07	FSIS12211700	GCA_023528655.1	SAMN28600656	2022	USA	GA	chicken	Animal-Chicken-Young Chicken (cecal)
2.35282e+07	FSIS12211712	GCA_023528175.1	SAMN28600749	2022	USA	TX	chicken	raw intact chicken
2.353e+07	FSIS12211714	GCA_023530015.1	SAMN28600751	2022	USA	NY	turkey	Comminuted Turkey
2.35297e+07	FSIS12211737	GCA_023529715.1	SAMN28606786	2022	USA	TX	chicken	chicken - young chicken carcass rinse (pre-evisceration)
2.35496e+07	FSIS12211630	GCA_023549555.1	SAMN28659558	2022	USA	GA	chicken	chicken - young chicken carcass rinse (pre-evisceration)
2.3562e+07	FSIS12211776	GCA_023562035.1	SAMN28681436	2022	USA	AL	chicken	chicken - young chicken carcass rinse (pre-evisceration)
2.35649e+07	FSIS22208191	GCA_023564905.1	SAMN28686078	2022	USA	MS	chicken	chicken - young chicken carcass rinse (pre-evisceration)
2.35642e+07	FSIS12211809	GCA_023564205.1	SAMN28686371	2022	USA	CA	porcine	Product-Raw-Ground, Comminuted or Otherwise Nonintact-Pork
2.36152e+07	FSIS22208183	GCA_023615155.1	SAMN28789716	2022	USA	MS	chicken	chicken - young chicken carcass rinse (pre-evisceration)
2.36188e+07	FSIS12211903	GCA_023618795.1	SAMN28794833	2022	USA	TX	bovine	Animal-Cattle-Dairy Cow (cecal)
2.36883e+07	FSIS12211940	GCA_023688345.1	SAMN28794841	2022	USA	MS	chicken	raw intact chicken
2.36204e+07	FSIS12211949	GCA_023620395.1	SAMN28795142	2022	USA	AL	chicken	chicken - young chicken carcass rinse (pre-evisceration)
2.36304e+07	FSIS12211892	GCA_023630385.1	SAMN28813348	2022	USA	WI	bovine	Animal-Cattle-Dairy Cow (cecal)
2.36345e+07	FSIS12211924	GCA_023634505.1	SAMN28814437	2022	USA	GA	chicken	raw intact chicken
2.3766e+07	FSIS12212133	GCA_023765975.1	SAMN28885438	2022	USA	MS	chicken	chicken - young chicken carcass rinse (pre-evisceration)
2.36787e+07	FSIS12212116	GCA_023678745.1	SAMN28885576	2022	USA	MS	chicken	chicken - young chicken carcass rinse (pre-evisceration)
2.36794e+07	FSIS32207123	GCA_023679395.1	SAMN28886811	2022	USA	NE	chicken	comminuted chicken
2.37665e+07	FSIS32206988	GCA_023766535.1	SAMN28887039	2022	USA	WI	turkey	Comminuted Turkey
2.36945e+07	FSIS12212157	GCA_023694485.1	SAMN28922351	2022	USA	KY	porcine	Product-Raw-Ground, Comminuted or Otherwise Nonintact-Pork
2.36989e+07	FSIS12212169	GCA_023698905.1	SAMN28922384	2022	USA	TX	chicken	chicken - young chicken carcass rinse (pre-evisceration)
2.37306e+07	FSIS12212166	GCA_023730615.1	SAMN28922386	2022	USA	AL	chicken	chicken - young chicken carcass rinse (pre-evisceration)
2.38287e+07	FSIS32207156	GCA_023828675.1	SAMN28950382	2022	USA	TX	chicken	chicken - young chicken carcass rinse (pre-evisceration)
2.38026e+07	FSIS12212259	GCA_023802595.1	SAMN29012116	2022	USA	GA	chicken	chicken - young chicken carcass rinse (pre-evisceration)
2.38038e+07	FSIS22208322	GCA_023803795.1	SAMN29043586	2022	USA	GA	chicken	chicken - young chicken carcass rinse (pre-evisceration)
2.37243e+07	FSIS12212271	GCA_023724345.1	SAMN29046735	2022	USA	AL	chicken	chicken - young chicken carcass rinse (pre-evisceration)
2.3726e+07	FSIS12212269	GCA_023726025.1	SAMN29046736	2022	USA	GA	chicken	chicken - young chicken carcass rinse (pre-evisceration)
2.38384e+07	FSIS12212340	GCA_023838375.1	SAMN29096659	2022	USA	CA	turkey	Comminuted Turkey
2.40124e+07	FSIS22208313	GCA_024012355.1	SAMN29229974	2022	USA	SC	chicken	chicken - young chicken carcass rinse (pre-evisceration)
2.40134e+07	FSIS22208578	GCA_024013355.1	SAMN29230585	2022	USA	CA	turkey	Comminuted Turkey
2.41193e+07	FSIS22208401	GCA_024119335.1	SAMN29244807	2022	USA	GA	chicken	chicken - young chicken carcass rinse (pre-evisceration)
2.41181e+07	FSIS22208581	GCA_024118095.1	SAMN29245208	2022	USA	GA	chicken	Nonintact Chicken
2.41191e+07	FSIS32207154	GCA_024119135.1	SAMN29246358	2022	USA	MS	chicken	chicken - young chicken carcass rinse (pre-evisceration)
2.40066e+07	FSIS22208443	GCA_024006615.1	SAMN29252844	2022	USA	TX	chicken	chicken - young chicken carcass rinse (pre-evisceration)
2.40065e+07	FSIS22208454	GCA_024006495.1	SAMN29252851	2022	USA	TN	chicken	chicken - young chicken carcass rinse (pre-evisceration)
2.40018e+07	FSIS12212479	GCA_024001785.1	SAMN29269631	2022	USA	MO	turkey	Comminuted Turkey
2.40003e+07	FSIS12212502	GCA_024000295.1	SAMN29269648	2022	USA	SC	porcine	Product-Raw-Ground, Comminuted or Otherwise Nonintact-Pork
2.40005e+07	FSIS12212467	GCA_024000495.1	SAMN29270160	2022	USA	KY	porcine	Animal-Swine-Market Swine (cecal)
2.40001e+07	FSIS12212464	GCA_024000135.1	SAMN29270162	2022	USA	NC	porcine	Animal-Swine-Market Swine (cecal)
2.39765e+07	FSIS22208389	GCA_023976515.1	SAMN29374462	2022	USA	GA	chicken	chicken - young chicken carcass rinse (pre-evisceration)
2.397e+07	FSIS32207203	GCA_023969965.1	SAMN29378543	2022	USA	TX	chicken	chicken - young chicken carcass rinse (pre-evisceration)
2.39701e+07	FSIS32207207	GCA_023970085.1	SAMN29378544	2022	USA	KY	porcine	Product-Raw-Ground, Comminuted or Otherwise Nonintact-Pork
2.39698e+07	FSIS32207192	GCA_023969785.1	SAMN29378684	2022	USA	CA	turkey	Comminuted Turkey
2.39683e+07	FSIS12212570	GCA_023968335.1	SAMN29379240	2022	USA	FL	chicken	comminuted chicken
2.3969e+07	FSIS12212569	GCA_023969045.1	SAMN29379244	2022	USA	GA	chicken	chicken - young chicken carcass rinse (pre-evisceration)
2.41097e+07	FSIS22208787	GCA_024109675.1	SAMN29446192	2022	USA	WA	chicken	Nonintact Chicken
2.41096e+07	FSIS12212724	GCA_024109575.1	SAMN29446253	2022	USA	UT	turkey	Comminuted Turkey
2.42303e+07	FSIS12211815	GCA_024230255.1	SAMN29507120	2022	USA	SC	chicken	chicken - young chicken carcass rinse (pre-evisceration)
2.41619e+07	FSIS22208690	GCA_024161945.1	SAMN29512567	2022	USA	CA	turkey	Comminuted Turkey
2.41899e+07	FSIS22208809	GCA_024189875.1	SAMN29577957	2022	USA	KY	porcine	Product-Raw-Ground, Comminuted or Otherwise Nonintact-Pork
2.41958e+07	FSIS12212894	GCA_024195825.1	SAMN29594696	2022	USA	AL	chicken	chicken - young chicken carcass rinse (pre-evisceration)
2.4196e+07	FSIS12212895	GCA_024196035.1	SAMN29594697	2022	USA	AL	chicken	chicken - young chicken carcass rinse (pre-evisceration)
2.41959e+07	FSIS12212898	GCA_024195875.1	SAMN29594699	2022	USA	TX	chicken	chicken - young chicken carcass rinse (pre-evisceration)
2.42037e+07	FSIS22208466	GCA_024203745.1	SAMN29609457	2022	USA	MS	chicken	chicken - young chicken carcass rinse (pre-evisceration)
2.42005e+07	FSIS22208888	GCA_024200505.1	SAMN29623742	2022	USA	KY	porcine	Product-Raw-Ground, Comminuted or Otherwise Nonintact-Pork
2.42565e+07	FSIS12213008	GCA_024256545.1	SAMN29657646	2022	USA	AL	chicken	raw intact chicken
2.42416e+07	FSIS12213012	GCA_024241595.1	SAMN29657669	2022	USA	AL	chicken	chicken - young chicken carcass rinse (pre-evisceration)
2.42421e+07	FSIS12213013	GCA_024242055.1	SAMN29657672	2022	USA	TN	chicken	chicken - young chicken carcass rinse (pre-evisceration)
2.42308e+07	FSIS12212929	GCA_024230795.1	SAMN29659647	2022	USA	KY	porcine	Product-Raw-Intact-Pork
2.42644e+07	FSIS12213046	GCA_024264405.1	SAMN29716443	2022	USA	AL	chicken	chicken - young chicken carcass rinse (pre-evisceration)
2.42915e+07	FSIS32207358	GCA_024291455.1	SAMN29758166	2022	USA	SC	chicken	chicken - young chicken carcass rinse (pre-evisceration)
2.4335e+07	FSIS12213184	GCA_024334985.1	SAMN29808534	2022	USA	TX	chicken	chicken - young chicken carcass rinse (pre-evisceration)
2.44165e+07	SAL-21-VL-ON-MB-0027	GCA_024416515.1	SAMN29828279	2021	Canada	Manitoba	porcine	Intestine (Sus scrofa domesticus)
2.43664e+07	FSIS12213226	GCA_024366355.1	SAMN29855561	2022	USA	MS	chicken	chicken - young chicken carcass rinse (pre-evisceration)
2.43732e+07	FSIS32207369	GCA_024373165.1	SAMN29877078	2022	USA	TX	chicken	chicken - young chicken carcass rinse (pre-evisceration)
2.4541e+07	FSIS12213348	GCA_024540955.1	SAMN30024478	2022	USA	GA	chicken	chicken - young chicken carcass rinse (pre-evisceration)
2.4737e+07	FSIS22209173	GCA_024736965.1	SAMN30050955	2022	USA	GA	chicken	chicken - young chicken carcass rinse (post-chill)
2.45658e+07	FSIS32207455	GCA_024565765.1	SAMN30077552	2022	USA	SC	porcine	Product-Raw-Ground, Comminuted or Otherwise Nonintact-Pork
2.45657e+07	FSIS32207462	GCA_024565665.1	SAMN30077624	2022	USA	GA	chicken	chicken - young chicken carcass rinse (pre-evisceration)
2.45517e+07	FSIS12213446	GCA_024551715.1	SAMN30086225	2022	USA	AL	chicken	chicken - young chicken carcass rinse (pre-evisceration)
2.4736e+07	FSIS12213507	GCA_024735985.1	SAMN30126291	2022	USA	GA	chicken	chicken - young chicken carcass rinse (pre-evisceration)
2.45762e+07	FSIS12213513	GCA_024576175.1	SAMN30126321	2022	USA	NC	turkey	Comminuted Turkey
2.45765e+07	FSIS12213524	GCA_024576515.1	SAMN30127749	2022	USA	KY	chicken	chicken - young chicken carcass rinse (pre-evisceration)
2.45954e+07	FSIS12213563	GCA_024595395.1	SAMN30155454	2022	USA	NC	turkey	Comminuted Turkey
2.46983e+07	FSIS22208495	GCA_024698265.1	SAMN30168075	2022	USA	GA	chicken	chicken - young chicken carcass rinse (pre-evisceration)
2.4727e+07	FSIS22208542	GCA_024727025.1	SAMN30168086	2022	USA	AL	chicken	chicken - young chicken carcass rinse (pre-evisceration)
2.45991e+07	FSIS12213660	GCA_024599055.1	SAMN30196106	2022	USA	GA	chicken	Animal-Chicken-Young Chicken (cecal)
2.46593e+07	FSIS22208552	GCA_024659335.1	SAMN30221117	2022	USA	KY	chicken	chicken - young chicken carcass rinse (pre-evisceration)
2.46293e+07	FSIS12213687	GCA_024629295.1	SAMN30242965	2022	USA	GA	chicken	chicken - young chicken carcass rinse (post-chill)
2.46374e+07	FSIS12213729	GCA_024637435.1	SAMN30248027	2022	USA	TN	chicken	chicken - young chicken carcass rinse (pre-evisceration)
2.47765e+07	FSIS12213725	GCA_024776545.1	SAMN30248031	2022	USA	TN	chicken	chicken - young chicken carcass rinse (pre-evisceration)
2.50253e+07	FSIS22209429	GCA_025025255.1	SAMN30281379	2022	USA	IN	turkey	Comminuted Turkey
2.50219e+07	FSIS12213757	GCA_025021945.1	SAMN30282436	2022	USA	GA	chicken	chicken - young chicken carcass rinse (pre-evisceration)
2.50219e+07	FSIS12213759	GCA_025021885.1	SAMN30282450	2022	USA	MS	chicken	chicken - young chicken carcass rinse (pre-evisceration)
2.5021e+07	FSIS12213816	GCA_025020965.1	SAMN30282641	2022	USA	AR	chicken	chicken - young chicken carcass rinse (pre-evisceration)
2.50186e+07	FSIS32207545	GCA_025018625.1	SAMN30283018	2022	USA	AR	chicken	chicken - young chicken carcass rinse (pre-evisceration)
2.50185e+07	FSIS32207546	GCA_025018545.1	SAMN30283019	2022	USA	GA	chicken	chicken - young chicken carcass rinse (pre-evisceration)
2.49871e+07	FSIS12213955	GCA_024987095.1	SAMN30315003	2022	USA	AL	chicken	chicken - young chicken carcass rinse (pre-evisceration)
2.49791e+07	FSIS32207553	GCA_024979095.1	SAMN30324845	2022	USA	GA	chicken	chicken - young chicken carcass rinse (pre-evisceration)
2.4979e+07	FSIS32207555	GCA_024979035.1	SAMN30324847	2022	USA	KY	porcine	Product-Raw-Ground, Comminuted or Otherwise Nonintact-Pork
2.4974e+07	FSIS12213710	GCA_024973995.1	SAMN30345583	2022	USA	AL	chicken	chicken - young chicken carcass rinse (pre-evisceration)
2.49533e+07	FSIS12214026	GCA_024953285.1	SAMN30379435	2022	USA	GA	chicken	chicken - young chicken carcass rinse (pre-evisceration)
2.49531e+07	FSIS12214028	GCA_024953125.1	SAMN30379438	2022	USA	TN	chicken	chicken - young chicken carcass rinse (pre-evisceration)
2.49535e+07	FSIS12214029	GCA_024953545.1	SAMN30379439	2022	USA	AL	chicken	chicken - young chicken carcass rinse (pre-evisceration)
2.49512e+07	FSIS12213975	GCA_024951205.1	SAMN30379494	2022	USA	PA	turkey	Comminuted Turkey
2.49212e+07	FSIS12214094	GCA_024921185.1	SAMN30398154	2022	USA	MS	chicken	raw intact chicken
2.489e+07	FSIS12214230	GCA_024889995.1	SAMN30446333	2022	USA	MS	chicken	chicken - young chicken carcass rinse (pre-evisceration)
2.48829e+07	FSIS22209506	GCA_024882935.1	SAMN30469491	2022	USA	AL	chicken	chicken - young chicken carcass rinse (post-chill)
2.48588e+07	FSIS12214376	GCA_024858825.1	SAMN30501150	2022	USA	PA	turkey	Comminuted Turkey
2.48593e+07	FSIS12214377	GCA_024859345.1	SAMN30501151	2022	USA	GA	chicken	raw intact chicken
2.48448e+07	FSIS12214361	GCA_024844825.1	SAMN30524880	2022	USA	NE	chicken	chicken - young chicken carcass rinse (pre-evisceration)
2.48422e+07	FSIS12214474	GCA_024842225.1	SAMN30525051	2022	USA	NC	turkey	Animal-Turkey-Young Turkey (cecal)
2.48334e+07	FSIS22209266	GCA_024833405.1	SAMN30526325	2022	USA	WA	chicken	Nonintact Chicken
2.48311e+07	FSIS22209612	GCA_024831065.1	SAMN30526327	2022	USA	MO	turkey	Comminuted Turkey
2.4782e+07	FSIS32207659	GCA_024782045.1	SAMN30566567	2022	USA	TN	chicken	chicken - young chicken carcass rinse (pre-evisceration)
2.49202e+07	FSIS22208617	GCA_024920225.1	SAMN30618441	2022	USA	MO	chicken	chicken - young chicken carcass rinse (pre-evisceration)
2.49106e+07	FSIS22208621	GCA_024910555.1	SAMN30618445	2022	USA	AL	chicken	chicken - young chicken carcass rinse (pre-evisceration)
2.49099e+07	FSIS22208633	GCA_024909915.1	SAMN30618593	2022	USA	MO	chicken	chicken - young chicken carcass rinse (pre-evisceration)
2.50094e+07	FSIS22208976	GCA_025009445.1	SAMN30648320	2022	USA	AR	chicken	chicken - young chicken carcass rinse (pre-evisceration)
2.50094e+07	FSIS22208987	GCA_025009385.1	SAMN30648322	2022	USA	TX	chicken	chicken - young chicken carcass rinse (pre-evisceration)
2.49324e+07	FSIS22208842	GCA_024932365.1	SAMN30648427	2022	USA	TN	chicken	chicken - young chicken carcass rinse (pre-evisceration)
2.49292e+07	FSIS12214602	GCA_024929245.1	SAMN30651311	2022	USA	TN	chicken	chicken - young chicken carcass rinse (pre-evisceration)
2.49248e+07	FSIS12214708	GCA_024924845.1	SAMN30661241	2022	USA	AL	chicken	chicken - young chicken carcass rinse (pre-evisceration)
2.49241e+07	FSIS12214705	GCA_024924105.1	SAMN30661244	2022	USA	GA	chicken	chicken - young chicken carcass rinse (pre-evisceration)
2.49239e+07	FSIS22209001	GCA_024923905.1	SAMN30661299	2022	USA	AL	chicken	chicken - young chicken carcass rinse (pre-evisceration)
2.49237e+07	FSIS22209014	GCA_024923705.1	SAMN30661308	2022	USA	AL	chicken	chicken - young chicken carcass rinse (pre-evisceration)
2.49237e+07	FSIS22209013	GCA_024923745.1	SAMN30661310	2022	USA	GA	chicken	chicken - young chicken carcass rinse (pre-evisceration)
2.50407e+07	FSIS12214727	GCA_025040655.1	SAMN30689803	2022	USA	TX	chicken	chicken - young chicken carcass rinse (pre-evisceration)
2.50327e+07	FSIS12214728	GCA_025032735.1	SAMN30689805	2022	USA	AL	chicken	chicken - young chicken carcass rinse (pre-evisceration)
2.50899e+07	FSIS22209302	GCA_025089905.1	SAMN30721993	2022	USA	TN	chicken	chicken - young chicken carcass rinse (pre-evisceration)
2.50891e+07	FSIS22209304	GCA_025089085.1	SAMN30721995	2022	USA	TN	chicken	chicken - young chicken carcass rinse (pre-evisceration)
2.51146e+07	FSIS12214748	GCA_025114585.1	SAMN30730241	2022	USA	AL	chicken	chicken - young chicken carcass rinse (pre-evisceration)
2.51148e+07	FSIS12214749	GCA_025114845.1	SAMN30730244	2022	USA	GA	chicken	chicken - young chicken carcass rinse (pre-evisceration)
2.51414e+07	FSIS22209340	GCA_025141435.1	SAMN30755203	2022	USA	AL	chicken	chicken - young chicken carcass rinse (pre-evisceration)
2.51688e+07	FSIS12214800	GCA_025168815.1	SAMN30812042	2022	USA	GA	chicken	raw intact chicken
2.51687e+07	FSIS12214799	GCA_025168695.1	SAMN30812047	2022	USA	MO	turkey	Comminuted Turkey
2.51715e+07	FSIS22209696	GCA_025171455.1	SAMN30812485	2022	USA	AL	chicken	chicken - young chicken carcass rinse (pre-evisceration)
2.5215e+07	FSIS22209682	GCA_025215015.1	SAMN30839557	2022	USA	FL	chicken	raw intact chicken
2.52045e+07	FSIS22209681	GCA_025204495.1	SAMN30839562	2022	USA	AL	chicken	raw intact chicken
2.52089e+07	FSIS32207732	GCA_025208905.1	SAMN30839725	2022	USA	GA	chicken	raw intact chicken
2.52213e+07	FSIS32207750	GCA_025221335.1	SAMN30859111	2022	USA	PA	bovine	product-raw-intact-beef
2.52242e+07	FSIS12214899	GCA_025224155.1	SAMN30863680	2022	USA	MO	turkey	Comminuted Turkey
2.52231e+07	FSIS12214912	GCA_025223115.1	SAMN30863691	2022	USA	GA	chicken	chicken - young chicken carcass rinse (pre-evisceration)
2.53087e+07	FSIS12215155	GCA_025308715.1	SAMN30899943	2022	USA	AL	chicken	chicken - young chicken carcass rinse (pre-evisceration)
2.53084e+07	FSIS12215161	GCA_025308395.1	SAMN30901676	2022	USA	AR	chicken	chicken - young chicken carcass rinse (pre-evisceration)
2.53084e+07	FSIS22209759	GCA_025308435.1	SAMN30901700	2022	USA	MS	chicken	chicken - young chicken carcass rinse (post-chill)
2.52482e+07	FSIS22209794	GCA_025248225.1	SAMN30914733	2022	USA	TN	chicken	raw intact chicken
2.53385e+07	FSIS12215177	GCA_025338485.1	SAMN30941692	2022	USA	AL	chicken	chicken - young chicken carcass rinse (pre-evisceration)
2.5338e+07	FSIS12215213	GCA_025337965.1	SAMN30942186	2022	USA	AL	chicken	chicken - young chicken carcass rinse (pre-evisceration)
2.5338e+07	FSIS12215214	GCA_025337985.1	SAMN30942187	2022	USA	TN	chicken	chicken - young chicken carcass rinse (pre-evisceration)
2.53647e+07	FSIS12215240	GCA_025364655.1	SAMN30952864	2022	USA	GA	chicken	chicken - young chicken carcass rinse (pre-evisceration)
2.53686e+07	FSIS12215224	GCA_025368635.1	SAMN30953429	2022	USA	TN	chicken	raw intact chicken
2.53879e+07	FSIS12215191	GCA_025387905.1	SAMN30985879	2022	USA	NE	chicken	chicken - young chicken carcass rinse (pre-evisceration)
2.54012e+07	FSIS12215198	GCA_025401155.1	SAMN30987985	2022	USA	MS	chicken	chicken - young chicken carcass rinse (pre-evisceration)
2.54333e+07	FSIS12215263	GCA_025433255.1	SAMN30988220	2022	USA	AL	chicken	chicken - young chicken carcass rinse (pre-evisceration)
2.54455e+07	FSIS12215471	GCA_025445475.1	SAMN31045350	2022	USA	SC	chicken	chicken - young chicken carcass rinse (pre-evisceration)
2.5446e+07	FSIS12215485	GCA_025445955.1	SAMN31045508	2022	USA	GA	chicken	chicken - young chicken carcass rinse (pre-evisceration)
2.54699e+07	FSIS12215452	GCA_025469895.1	SAMN31064132	2022	USA	GA	chicken	chicken - young chicken carcass rinse (pre-evisceration)
2.54698e+07	FSIS12215472	GCA_025469775.1	SAMN31064277	2022	USA	AL	chicken	chicken - young chicken carcass rinse (pre-evisceration)
[truncated: 60 more rows]

## Sheet: AMR
Table S2: AMR Gene Analyses (1=present, 2=absent)
Key	Collection year	Geographic location	Source Type	aac(3)-IId	aac(3)-IIe	aac(3)-IVa	aac(3)-VIa	aac(6')-Ib4	aac(6')-Ib-cr4	aac(6')-Ib-cr5	aadA1	aadA12	aadA13	aadA15	aadA16	aadA2	aadA22	aadA4	aadA5	aadA7	aadA8	ampC(HMM)	ant(2'')-Ia	aph(3')-Ia	aph(3'')-Ib	aph(3')-IIa	aph(4)-Ia	aph(6)-Ic	aph(6)-Id	arr-2	arr-3	bla(HMM)	blaCARB-2	blaCMY	blaCMY-2	blaCTX-M	blaCTX-M-14	blaCTX-M-15	blaCTX-M-2	blaCTX-M-3	blaCTX-M-55	blaCTX-M-65	blaCTX-M-8	blaCTX-M-9	blaEC	blaHER	blaHER-3	blaLAP-2	blaOXA
1.14625e+07	2010	Morocco	food	0	0	0	0	0	0	0	0	0	0	0	0	0	0	0	0	0	0	0	0	0	0	0	0	0	0	0	0	0	0	0	0	0	0	0	0	0	0	0	0	0	0	0	0	0	0
6.69111e+06	2010	Morocco	food	0	0	0	0	0	0	0	0	0	0	0	0	0	0	0	0	0	0	0	0	0	0	0	0	0	0	0	0	0	0	0	0	0	0	0	0	0	0	0	0	0	0	0	0	0	0
6.63191e+06	2015	United Kingdom	human	0	0	0	0	0	0	0	0	0	0	0	0	0	0	0	0	0	0	0	0	0	0	0	0	0	0	0	0	0	0	0	0	0	0	0	0	0	0	0	0	0	0	0	0	0	0
8.80812e+06	2009	USA	environmental	0	0	0	0	0	0	0	0	0	0	0	0	0	0	0	0	0	0	0	0	0	0	0	0	0	0	0	0	0	0	0	0	0	0	0	0	0	0	0	0	0	0	0	0	0	0
8.91147e+06	2014	USA	chicken	0	0	0	0	0	0	0	0	0	0	0	0	0	0	0	0	0	0	0	0	0	0	0	0	0	0	0	0	0	0	0	0	0	0	0	0	0	0	0	0	0	0	0	0	0	0
8.58297e+06	2014	United Kingdom	human	0	0	0	0	0	0	0	0	0	0	0	0	0	0	0	0	0	0	0	0	0	0	0	0	0	0	0	0	0	0	0	0	0	0	0	0	0	0	0	0	0	0	0	0	0	0
8.83717e+06	2007	USA	environmental	0	0	0	0	0	0	0	0	0	0	0	0	0	0	0	0	0	0	0	0	0	0	0	0	0	0	0	0	0	0	0	0	0	0	0	0	0	0	0	0	0	0	0	0	0	0
9.3371e+06	2010	Viet Nam	fish	0	0	0	0	0	0	0	0	0	0	0	0	0	0	0	0	0	0	0	0	0	0	0	0	0	0	0	0	0	0	0	0	0	0	0	0	0	0	0	0	0	0	0	0	0	0
7.77129e+06	2006	India	food	0	0	0	0	0	0	0	0	0	0	0	0	0	0	0	0	0	0	0	0	0	0	0	0	0	0	0	0	0	0	0	0	0	0	0	0	0	0	0	0	0	0	0	0	0	0
8.91137e+06	2014	USA	chicken	0	0	0	0	0	0	0	0	0	0	0	0	0	0	0	0	0	0	0	1	0	0	0	0	0	0	0	0	0	0	0	0	0	0	0	0	0	0	0	0	0	0	0	0	0	0
2.10884e+07	2021	United Kingdom	human	0	0	0	0	0	0	0	0	0	0	0	0	0	0	0	0	0	0	0	0	0	0	0	0	0	0	0	0	0	0	0	0	0	0	0	0	0	0	0	0	0	0	0	0	0	0
4.27337e+06	2014	United Kingdom	human	0	0	0	0	0	0	0	0	0	0	0	0	0	0	0	0	0	0	0	0	0	0	0	0	0	0	0	0	0	0	0	0	0	0	0	0	0	0	0	0	0	0	0	0	0	0
8.19969e+06	2014	United Kingdom	human	0	0	0	0	0	0	0	0	0	0	0	0	0	0	0	0	0	0	0	0	0	0	0	0	0	0	0	0	0	0	0	0	0	0	0	0	0	0	0	0	0	0	0	0	0	0
6.98433e+06	2018	United Kingdom	human	0	0	0	0	0	0	0	0	0	0	0	0	0	0	0	0	0	0	0	0	0	0	0	0	0	0	0	0	0	0	0	0	0	0	0	0	0	0	0	0	0	0	0	0	0	0
8.83008e+06	2015	USA	human	0	0	0	0	0	0	0	0	0	0	0	0	0	0	0	0	0	0	0	0	0	0	0	0	0	0	0	0	0	0	0	0	0	0	0	0	0	0	0	0	0	0	0	0	0	0
9.13731e+06	2019	United Kingdom	human	0	0	0	0	0	0	0	0	0	0	0	0	0	0	0	0	0	0	0	0	0	0	0	0	0	0	0	0	0	0	0	0	0	0	0	0	0	0	0	0	0	0	0	0	0	0
7.42336e+06	2017	United Kingdom	human	0	0	0	0	0	0	0	0	0	0	0	0	0	0	0	0	0	0	0	0	0	0	0	0	0	0	0	0	0	0	0	0	0	0	0	0	0	0	0	0	0	0	0	0	0	0
8.82988e+06	2012	USA	human	0	0	0	0	0	0	0	0	0	0	0	0	0	0	0	0	0	0	0	0	0	0	0	0	0	0	0	0	0	0	0	0	0	0	0	0	0	0	0	0	0	0	0	0	0	0
6.99191e+06	2018	United Kingdom	human	0	0	0	0	0	0	0	0	0	0	0	0	0	0	0	0	0	0	0	0	0	0	0	0	0	0	0	0	0	0	0	0	0	0	0	0	0	0	0	0	0	0	0	0	0	0
7.24292e+06	2017	United Kingdom	human	0	0	0	0	0	0	0	0	0	0	0	0	0	0	0	0	0	0	0	0	0	0	0	0	0	0	0	0	0	0	0	0	0	0	0	0	0	0	0	0	0	0	0	0	0	0
1.08859e+07	2014	United Kingdom	human	0	0	0	0	0	0	0	0	0	0	0	0	0	0	0	0	0	0	0	0	0	0	0	0	0	0	0	0	0	0	0	0	0	0	0	0	0	0	0	0	0	0	0	0	0	0
1.09517e+07	2019	United Kingdom	human	0	0	0	0	0	0	0	0	0	0	0	0	0	0	0	0	0	0	0	0	0	0	0	0	0	0	0	0	0	0	0	0	0	0	0	0	0	0	0	0	0	0	0	0	0	0
3.89824e+06	2016	United Kingdom	human	0	0	0	0	0	0	0	0	0	0	0	0	0	0	0	0	0	0	0	0	0	0	0	0	0	0	0	0	0	0	0	0	0	0	0	0	0	0	0	0	0	0	0	0	0	0
8.09649e+06	2014	United Kingdom	human	0	0	0	0	0	0	0	0	0	0	0	0	0	0	0	0	0	0	0	0	0	0	0	0	0	0	0	0	0	0	0	0	0	0	0	0	0	0	0	0	0	0	0	0	0	0
7.60052e+06	2016	United Kingdom	human	0	0	0	0	0	0	0	0	0	0	0	0	0	0	0	0	0	0	0	0	0	0	0	0	0	0	0	0	0	0	0	0	0	0	0	0	0	0	0	0	0	0	0	0	0	0
4.2156e+06	2018	United Kingdom	human	0	0	0	0	0	0	0	0	0	0	0	0	0	0	0	0	0	0	0	0	0	0	0	0	0	0	0	0	0	0	0	0	0	0	0	0	0	0	0	0	0	0	0	0	0	0
4.27321e+06	2018	United Kingdom	human	0	0	0	0	0	0	0	0	0	0	0	0	0	0	0	0	0	0	0	0	0	0	0	0	0	0	0	0	0	0	0	0	0	0	0	0	0	0	0	0	0	0	0	0	0	0
7.38365e+06	2018	United Kingdom	human	0	0	0	0	0	0	0	0	0	0	0	0	0	0	0	0	0	0	0	0	0	0	0	0	0	0	0	0	0	0	0	0	0	0	0	0	0	0	0	0	0	0	0	0	0	0
6.65555e+06	2001	USA	animal feed	0	0	0	0	0	0	0	0	0	0	0	0	0	0	0	0	0	0	0	0	0	0	0	0	0	0	0	0	0	0	0	0	0	0	0	0	0	0	0	0	0	0	0	0	0	0
8.91885e+06	2008	Argentina	bovine	0	0	0	0	0	0	0	0	0	0	0	0	0	0	0	0	0	0	0	0	0	0	0	0	0	0	0	0	0	0	0	0	0	0	0	0	0	0	0	0	0	0	0	0	0	0
1.11457e+07	2016	Brazil	chicken	0	0	0	1	0	0	0	1	0	0	0	0	0	0	0	0	0	0	0	0	0	0	0	0	0	0	0	0	0	0	0	0	0	0	0	1	0	0	0	0	0	0	0	0	0	0
7.31156e+06	2018	United Kingdom	human	0	0	0	0	0	0	0	0	0	0	0	0	0	0	0	0	0	0	0	0	0	0	0	0	0	0	0	0	0	0	0	0	0	0	0	0	0	0	0	0	0	0	0	0	0	0
1.10906e+07	2006	Viet Nam	fish	0	0	0	0	0	0	0	0	0	0	0	0	0	0	0	0	0	0	0	0	0	0	0	0	0	0	0	0	0	0	0	0	0	0	0	0	0	0	0	0	0	0	0	0	0	0
1.08689e+07	2006	India	turkey	0	0	0	0	0	0	0	0	0	0	0	0	0	0	0	0	0	0	0	0	0	0	0	0	0	0	0	0	0	0	0	0	0	0	0	0	0	0	0	0	0	0	0	0	0	0
6.21475e+06	2018	USA	animal	0	0	0	0	0	0	0	0	0	0	0	0	0	0	0	0	0	0	0	0	0	0	0	0	0	0	0	0	0	0	0	0	0	0	0	0	0	0	0	0	0	0	0	0	0	0
6.71243e+06	2015	USA	environmental	0	0	0	1	0	0	0	1	0	0	0	0	0	0	0	0	0	0	0	0	0	0	0	0	0	0	0	0	0	0	0	0	0	0	0	0	0	0	0	0	0	0	0	0	0	0
6.20925e+06	2016	Brazil	chicken	0	0	0	0	0	0	0	0	0	0	0	0	0	0	0	0	0	0	0	0	0	0	0	0	0	0	0	0	0	0	0	1	0	0	0	0	0	0	0	0	0	0	0	0	0	0
3.87704e+06	2016	Brazil	chicken	0	0	0	0	0	0	0	0	0	0	0	0	0	0	0	0	0	0	0	0	0	0	0	0	0	0	0	0	0	0	0	1	0	0	0	0	0	0	0	0	0	0	0	0	0	0
1.09328e+07	2016	Brazil	chicken	0	0	0	0	0	0	0	0	0	0	0	0	0	0	0	0	0	0	0	0	0	0	0	0	0	0	0	0	0	0	0	1	0	0	0	0	0	0	0	0	0	0	0	0	0	0
1.15786e+07	2016	Brazil	chicken	0	0	0	0	0	0	0	0	0	0	0	0	0	0	0	0	0	0	0	0	0	0	0	0	0	0	0	0	0	0	0	1	0	0	0	0	0	0	0	0	0	0	0	0	0	0
1.15328e+07	2018	USA	human	0	0	0	0	0	0	0	0	0	0	0	0	0	0	0	0	0	0	0	0	0	0	0	0	0	0	0	0	0	0	0	0	0	0	0	0	0	0	0	0	0	0	0	0	0	0
6.76993e+06	2015	USA	chicken	0	0	0	0	0	0	0	0	0	0	0	0	0	0	0	0	0	0	0	0	0	0	0	0	0	0	0	0	0	0	0	0	0	0	0	0	0	0	0	0	0	0	0	0	0	0
2.06393e+06	2002	Thailand	human	0	0	0	0	0	0	0	0	0	0	0	0	0	0	0	0	0	0	0	0	0	0	0	0	0	0	0	0	0	0	0	0	0	0	0	0	0	0	0	0	0	0	0	0	0	0
2.06392e+06	2003	Thailand	human	0	0	0	0	0	0	0	0	0	0	0	0	0	0	0	0	0	0	0	0	0	0	0	0	0	0	0	0	0	0	0	0	0	0	0	0	0	0	0	0	0	0	0	0	0	0
8.47059e+06	2014	USA	chicken	0	0	0	0	0	0	0	0	0	0	0	0	0	0	0	0	0	0	0	0	0	0	0	0	0	0	0	0	0	0	0	0	0	0	0	0	0	0	0	0	0	0	0	0	0	0
9.04337e+06	2016	USA	human	0	0	0	0	0	0	0	0	0	0	0	0	0	0	0	0	0	0	0	0	0	0	0	0	0	0	0	0	0	0	0	0	0	0	0	0	0	0	0	0	0	0	0	0	0	0
1.80756e+07	2021	USA	chicken	0	0	0	0	0	0	0	0	0	0	0	0	0	0	0	0	0	0	0	0	0	1	0	0	0	0	0	0	0	0	0	0	0	0	0	0	0	0	0	0	0	0	0	0	0	0
1.29758e+07	2020	USA	chicken	0	0	0	0	0	0	0	0	0	0	0	0	0	0	0	0	0	0	0	0	0	1	0	0	0	0	0	0	0	0	0	0	0	0	0	0	0	0	0	0	0	0	0	0	0	0
2.17487e+07	2022	USA	chicken	0	0	0	0	0	0	0	0	0	0	0	0	0	0	0	0	0	0	0	0	0	1	0	0	0	0	0	0	0	0	0	0	0	0	0	0	0	0	0	0	0	0	0	0	0	0
2.46293e+07	2022	USA	chicken	0	0	0	0	0	0	0	0	0	0	0	0	0	0	0	0	0	0	0	0	0	1	0	0	0	0	0	0	0	0	0	0	0	0	0	0	0	0	0	0	0	0	0	0	0	0
9.56815e+06	2017	USA	chicken	0	0	0	0	0	0	0	0	0	0	0	0	0	0	0	0	0	0	0	0	0	1	0	0	0	0	0	0	0	0	0	0	0	0	0	0	0	0	0	0	0	0	0	0	0	0
1.70305e+07	2021	USA	chicken	0	0	0	0	0	0	0	0	0	0	0	0	0	0	0	0	0	0	0	0	0	1	0	0	0	0	0	0	0	0	0	0	0	0	0	0	0	0	0	0	0	0	0	0	0	0
2.11049e+07	2021	USA	bovine	0	0	0	0	0	0	0	0	0	0	0	0	0	0	0	0	0	0	0	0	0	1	0	0	0	0	0	0	0	0	0	0	0	0	0	0	0	0	0	0	0	0	0	0	0	0
2.35131e+07	2022	USA	chicken	0	0	0	0	0	0	0	0	0	0	0	0	0	0	0	0	0	0	0	0	0	1	0	0	0	0	0	0	0	0	0	0	0	0	0	0	0	0	0	0	0	0	0	0	0	0
2.4737e+07	2022	USA	chicken	0	0	0	0	0	0	0	0	0	0	0	0	0	0	0	0	0	0	0	0	0	0	0	0	0	0	0	0	0	0	0	0	0	0	0	0	0	0	0	0	0	0	0	0	0	0
2.56914e+07	2022	USA	chicken	0	0	0	0	0	0	0	0	0	0	0	0	0	0	0	0	0	0	0	0	0	0	0	0	0	0	0	0	0	0	0	0	0	0	0	0	0	0	0	0	0	0	0	0	0	0
1.42591e+07	2020	USA	chicken	0	0	0	0	0	0	0	0	0	0	0	0	0	0	0	0	0	0	0	0	0	1	0	0	0	0	0	0	0	0	0	0	0	0	0	0	0	0	0	0	0	0	0	0	0	0
6.63231e+06	2014	United Kingdom	human	0	0	0	0	0	0	0	0	0	0	0	0	0	0	0	0	0	0	0	0	0	0	0	0	0	0	0	0	0	0	0	0	0	0	0	0	0	0	0	0	0	0	0	0	0	0
7.37965e+06	2018	United Kingdom	human	0	0	0	0	0	0	0	0	0	0	0	0	0	0	0	0	0	0	0	0	0	0	0	0	0	0	0	0	0	0	0	0	0	0	0	0	0	0	0	0	0	0	0	0	0	0
1.09475e+07	2014	United Kingdom	human	0	0	0	0	0	0	0	0	0	0	0	0	0	0	0	0	0	0	0	0	0	0	0	0	0	0	0	0	0	0	0	0	0	0	0	0	0	0	0	0	0	0	0	0	0	0
1.49174e+07	2020	USA	bovine	0	0	0	0	0	0	0	0	0	0	0	0	0	0	0	0	0	0	0	0	0	0	0	0	0	0	0	0	0	0	0	0	0	0	0	0	0	0	0	0	0	0	0	0	0	0
7.00735e+06	2018	United Kingdom	human	0	0	0	0	0	0	0	0	0	0	0	0	0	0	0	0	0	0	0	0	0	1	0	0	0	0	0	0	0	0	0	0	0	0	0	0	0	0	0	0	0	0	0	0	0	0
7.38935e+06	2018	United Kingdom	human	1	0	0	0	0	0	0	0	0	0	0	0	1	0	0	0	0	0	0	0	0	0	0	0	0	1	0	0	0	0	0	0	0	0	0	0	0	0	0	0	0	0	0	0	0	0
2.14716e+07	2008	Taiwan	animal feed	0	0	0	0	0	0	0	1	0	0	0	0	1	0	0	0	0	0	0	0	0	1	0	0	0	0	0	0	0	0	0	0	0	0	0	0	0	0	0	0	0	0	0	0	0	0
7.52369e+06	2016	United Kingdom	human	0	0	0	0	0	0	0	0	0	0	0	0	0	0	0	0	0	0	0	0	0	0	0	0	0	0	0	0	0	0	0	0	0	0	0	0	0	0	0	0	0	0	0	0	0	0
4.27185e+06	2017	United Kingdom	human	1	0	0	0	0	0	0	0	0	0	0	0	1	0	0	0	0	0	0	0	0	0	0	0	0	1	0	0	0	0	0	0	0	0	0	0	0	0	0	0	0	0	0	0	0	0
2.07006e+07	2021	USA	porcine	0	0	0	0	0	0	0	0	0	0	0	0	0	0	0	0	0	0	0	0	0	0	0	0	0	0	0	0	0	0	0	0	0	0	0	0	0	0	0	0	0	0	0	0	0	0
2.48588e+07	2022	USA	turkey	0	0	0	0	0	0	0	0	0	0	0	0	0	0	0	0	0	0	0	0	0	0	0	0	0	0	0	0	0	0	0	0	0	0	0	0	0	0	0	0	0	0	0	0	0	0
1.45337e+07	2020	USA	bovine	0	0	0	0	0	0	0	0	0	0	0	0	0	0	0	0	0	0	0	0	0	0	0	0	0	0	0	0	0	0	0	0	0	0	0	0	0	0	0	0	0	0	0	0	0	0
2.05101e+07	2021	United Kingdom	human	0	0	0	0	0	0	0	0	0	0	0	0	0	0	0	0	0	0	0	0	0	0	0	0	0	0	0	0	0	0	0	0	0	0	0	0	0	0	0	0	0	0	0	0	0	0
2.55297e+07	2022	USA	bovine	0	0	0	0	0	0	0	0	0	0	0	0	0	0	0	0	0	0	0	0	0	0	0	0	0	0	0	0	0	0	0	0	0	0	0	0	0	0	0	0	0	0	0	0	0	0
2.32014e+07	2022	USA	porcine	0	0	0	0	0	0	0	0	0	0	0	0	0	0	0	0	0	0	0	0	0	0	0	0	0	0	0	0	0	0	0	0	0	0	0	0	0	0	0	0	0	0	0	0	0	0
6.91838e+06	2016	United Kingdom	human	0	0	0	0	0	0	0	0	0	0	0	0	0	0	0	0	0	0	0	0	0	0	0	0	0	0	0	0	0	0	0	0	0	0	0	0	0	0	0	0	0	0	0	0	0	0
3.59887e+06	2016	USA	human	0	0	0	0	0	0	0	0	0	0	0	0	0	0	0	0	0	0	0	0	0	0	0	0	0	0	0	0	0	0	0	0	0	0	0	0	0	0	0	0	0	0	0	0	0	0
1.15501e+07	2018	USA	turkey	0	0	0	0	0	0	0	0	0	0	0	0	0	0	0	0	0	0	0	0	0	0	0	0	0	0	0	0	0	0	0	0	0	0	0	0	0	0	0	0	0	0	0	0	0	0
9.24453e+06	2017	USA	human	0	0	0	0	0	0	0	0	0	0	0	0	0	0	0	0	0	0	0	0	0	0	0	0	0	0	0	0	0	0	0	0	0	0	0	0	0	0	0	0	0	0	0	0	0	0
2.13512e+07	2021	USA	porcine	0	0	0	0	0	0	0	0	0	0	0	0	0	0	0	0	0	0	0	0	0	0	0	0	0	0	0	0	0	0	0	0	0	0	0	0	0	0	0	0	0	0	0	0	0	0
1.4587e+07	2020	USA	porcine	0	0	0	0	0	0	0	0	0	0	0	0	0	0	0	0	0	0	0	0	0	0	0	0	0	0	0	0	0	0	0	0	0	0	0	0	0	0	0	0	0	0	0	0	0	0
8.43157e+06	2006	USA	human	0	0	0	0	0	0	0	0	0	0	0	0	0	0	0	0	0	0	0	0	0	0	0	0	0	1	0	0	0	0	0	0	0	0	0	0	0	0	0	0	0	0	0	0	0	0
2.11914e+07	2021	USA	porcine	0	0	0	0	0	0	0	0	0	0	0	0	0	0	0	0	0	0	0	0	0	0	0	0	0	0	0	0	0	0	0	0	0	0	0	0	0	0	0	0	0	0	0	0	0	0
2.45762e+07	2022	USA	turkey	0	0	0	0	0	0	0	0	0	0	0	0	0	0	0	0	0	0	0	0	0	0	0	0	0	0	0	0	0	0	0	0	0	0	0	0	0	0	0	0	0	0	0	0	0	0
7.43573e+06	2016	United Kingdom	human	0	0	0	0	0	0	0	0	0	0	0	0	0	0	0	0	0	0	0	0	0	0	0	0	0	0	0	0	0	0	0	0	0	0	0	0	0	0	0	0	0	0	0	0	0	0
1.81054e+07	2018	Canada	human	0	0	0	0	0	0	0	0	0	0	0	0	0	0	0	0	0	0	0	0	0	0	0	0	0	0	0	0	0	0	0	0	0	0	0	0	0	0	0	0	0	0	0	0	0	0
1.64598e+07	2020	USA	porcine	0	0	0	0	0	0	0	0	0	0	0	0	0	0	0	0	0	0	0	0	0	0	0	0	0	0	0	0	0	0	0	0	0	0	0	0	0	0	0	0	0	0	0	0	0	0
7.42513e+06	2017	United Kingdom	human	0	0	0	0	0	0	0	0	0	0	0	0	0	0	0	0	0	0	0	0	0	0	0	0	0	1	0	0	0	0	0	0	0	0	0	0	0	0	0	0	0	0	0	0	0	0
6.98187e+06	2018	United Kingdom	human	0	0	0	0	0	0	0	0	0	0	0	0	0	0	0	0	0	0	0	0	0	0	0	0	0	0	0	0	0	0	0	0	0	0	0	0	0	0	0	0	0	0	0	0	0	0
7.38471e+06	2018	United Kingdom	human	0	0	0	0	0	0	0	0	0	0	0	0	0	0	0	0	0	0	0	0	0	0	0	0	0	0	0	0	0	0	0	0	0	0	0	0	0	0	0	0	0	0	0	0	0	0
1.01351e+07	2017	USA	human	0	0	0	0	0	0	0	0	0	0	0	0	0	0	0	0	0	0	0	0	0	0	0	0	0	0	0	0	0	0	0	0	0	0	0	0	0	0	0	0	0	0	0	0	0	0
2.20581e+06	2015	Brazil	avian	0	0	0	0	0	0	0	0	0	0	0	0	0	0	0	0	0	0	0	0	0	0	0	0	0	0	0	0	0	0	0	0	0	0	0	0	0	0	0	0	0	0	0	0	0	0
3.8785e+06	2008	USA	animal feed	0	0	0	0	0	0	0	0	0	0	0	0	0	0	0	0	0	0	0	0	0	0	0	0	0	0	0	0	0	0	0	0	0	0	0	0	0	0	0	0	0	0	0	0	0	0
1.49272e+07	2020	USA	porcine	0	0	0	0	0	0	0	0	0	0	0	0	0	0	0	0	0	0	0	0	0	0	0	0	0	0	0	0	0	0	0	0	0	0	0	0	0	0	0	0	0	0	0	0	0	0
8.48495e+06	2016	USA	human	0	0	0	0	0	0	0	0	0	0	0	0	0	0	0	0	0	0	0	0	0	0	0	0	0	0	0	0	0	0	0	0	0	0	0	0	0	0	0	0	0	0	0	0	0	0
8.48839e+06	2017	USA	porcine	0	0	0	0	0	0	0	0	0	0	0	0	0	0	0	0	0	0	0	0	0	0	0	0	0	0	0	0	0	0	0	0	0	0	0	0	0	0	0	0	0	0	0	0	0	0
2.08659e+07	2021	USA	bovine	0	0	0	0	0	0	0	0	0	0	0	0	0	0	0	0	0	0	0	0	0	0	0	0	0	0	0	0	0	0	0	0	0	0	0	0	0	0	0	0	0	0	0	0	0	0
7.7418e+06	2003	USA	chicken	0	0	0	0	0	0	0	0	0	0	0	0	0	0	0	0	0	0	0	0	0	0	0	0	0	0	0	0	0	0	0	0	0	0	0	0	0	0	0	0	0	0	0	0	0	0
1.45334e+07	2020	USA	turkey	0	0	0	0	0	0	0	0	0	0	0	0	0	0	0	0	0	0	0	0	0	0	0	0	0	0	0	0	0	0	0	0	0	0	0	0	0	0	0	0	0	0	0	0	0	0
3.60011e+06	2006	USA	human	0	0	0	0	0	0	0	0	0	0	0	0	0	0	0	0	0	0	0	0	0	1	0	0	0	1	0	0	0	0	0	0	0	0	0	0	0	0	0	0	0	0	0	0	0	0
6.97665e+06	2017	United Kingdom	human	0	0	0	0	0	0	0	0	0	0	0	0	0	0	0	0	0	0	0	0	0	0	0	0	0	1	0	0	0	0	0	0	0	0	0	0	0	0	0	0	0	0	0	0	0	0
7.53091e+06	2015	United Kingdom	human	1	0	0	0	0	0	0	0	0	0	0	0	1	0	0	0	0	0	0	0	0	0	0	0	0	1	0	0	0	0	0	0	0	0	0	0	0	0	0	0	0	0	0	0	0	0
8.55764e+06	2019	United Kingdom	human	0	0	0	0	0	0	0	0	0	0	0	0	0	0	0	0	0	0	0	0	0	0	0	0	0	0	0	0	0	0	0	0	0	0	0	0	0	0	0	0	0	0	0	0	0	0
2.32018e+07	2022	USA	porcine	0	0	0	0	0	0	0	0	0	0	0	0	0	0	0	0	0	0	0	0	0	0	0	0	0	0	0	0	0	0	0	0	0	0	0	0	0	0	0	0	0	0	0	0	0	0
9.3879e+06	2013	Brazil	chicken	0	0	1	0	0	0	0	1	0	0	0	0	0	0	0	0	0	0	0	0	1	1	0	1	0	1	0	0	0	0	0	0	0	0	0	1	0	0	0	0	0	0	0	0	0	0
8.17117e+06	2019	USA	turkey	0	0	0	0	0	0	0	0	0	0	0	0	0	0	0	0	0	0	0	0	0	0	0	0	0	0	0	0	0	0	0	0	0	0	0	0	0	0	0	0	0	0	0	0	0	0
6.98533e+06	2017	United Kingdom	food	0	0	0	0	0	0	0	0	0	0	0	0	0	0	0	0	0	0	0	0	0	0	0	0	0	0	0	0	0	0	0	0	0	0	0	0	0	0	0	0	0	0	0	0	0	0
9.41819e+06	2019	United Kingdom	human	0	0	0	0	0	0	0	0	0	0	0	0	0	0	0	0	0	0	0	0	0	0	0	0	0	0	0	0	0	0	0	0	0	0	0	0	0	0	0	0	0	0	0	0	0	0
2.52213e+07	2022	USA	bovine	0	0	0	0	0	0	0	0	0	0	0	0	0	0	0	0	0	0	0	0	0	0	0	0	0	0	0	0	0	0	0	0	0	0	0	0	0	0	0	0	0	0	0	0	0	0
6.80591e+06	2019	USA	turkey	0	0	0	0	0	0	0	0	0	0	0	0	0	0	0	0	0	0	0	0	0	0	0	0	0	0	0	0	0	0	0	0	0	0	0	0	0	0	0	0	0	0	0	0	0	0
1.11456e+07	2016	Brazil	chicken	0	0	1	0	0	0	0	1	0	0	0	0	0	0	0	0	0	0	0	0	0	1	0	1	0	1	0	0	0	0	0	0	0	0	0	1	0	0	0	0	0	0	0	0	0	0
8.30894e+06	2019	United Kingdom	human	0	0	0	0	0	0	0	0	0	0	0	0	0	0	0	0	0	0	0	0	0	0	0	0	0	0	0	0	0	0	0	0	0	0	0	0	0	0	0	0	0	0	0	0	0	0
1.09846e+07	2018	USA	chicken	0	0	0	0	0	0	0	0	0	0	0	0	0	0	0	0	0	0	0	0	0	0	0	0	0	0	0	0	0	0	0	0	0	0	0	0	0	0	0	0	0	0	0	0	0	0
2.44165e+07	2021	Canada	porcine	0	0	0	0	0	0	0	0	0	0	0	0	0	0	1	0	0	0	0	0	0	0	0	0	0	0	0	0	0	0	0	0	0	0	0	0	0	0	0	0	0	0	0	0	0	0
8.82999e+06	2014	USA	human	0	0	0	0	0	0	0	0	0	0	0	0	0	0	0	0	0	0	0	0	0	0	0	0	0	0	0	0	0	0	0	0	0	0	0	0	0	0	0	0	0	0	0	0	0	0
7.27376e+06	2017	United Kingdom	human	0	0	0	0	0	0	0	0	0	0	0	0	0	0	0	0	0	0	0	0	0	0	0	0	0	0	0	0	0	0	0	0	0	0	0	0	0	0	0	0	0	0	0	0	0	0
1.0925e+07	2016	Brazil	food	0	0	1	0	0	0	0	1	0	0	0	0	0	0	0	0	0	0	0	0	0	1	0	1	0	1	0	0	0	0	0	0	0	0	0	1	0	0	0	0	0	0	0	0	0	0
6.98259e+06	2017	United Kingdom	human	0	0	0	0	0	0	0	0	0	0	0	0	0	0	0	0	0	0	0	0	0	0	0	0	0	1	0	0	0	0	0	0	0	0	0	0	0	0	0	0	0	0	0	0	0	0
7.42479e+06	2019	USA	turkey	0	0	0	0	0	0	0	0	0	0	0	0	0	0	0	0	0	0	0	0	0	0	0	0	0	0	0	0	0	0	0	0	0	0	0	0	0	0	0	0	0	0	0	0	0	0
9.47463e+06	2017	USA	bovine	0	0	0	0	0	0	0	0	0	0	0	0	0	0	0	0	0	0	0	0	0	0	0	0	0	0	0	0	0	0	0	0	0	0	0	0	0	0	0	0	0	0	0	0	0	0
7.61008e+06	2015	United Kingdom	human	0	0	0	0	0	0	0	0	0	0	0	0	0	0	0	0	0	0	0	0	0	1	0	0	0	0	0	0	0	0	0	0	0	0	0	0	0	0	0	0	0	0	0	0	0	0
8.4456e+06	2018	USA	porcine	0	0	0	0	0	0	0	0	0	0	0	0	0	0	0	0	0	0	0	0	0	0	0	0	0	0	0	0	0	0	0	0	0	0	0	0	0	0	0	0	0	0	0	0	0	0
7.81556e+06	2009	USA	turkey	0	0	0	0	0	0	0	0	0	0	0	0	0	0	0	0	0	0	0	0	0	0	0	0	0	0	0	0	0	0	0	0	0	0	0	0	0	0	0	0	0	0	0	0	0	0
8.55016e+06	2018	USA	porcine	0	0	0	0	0	0	0	0	0	0	0	0	0	0	0	0	0	0	0	0	0	0	0	0	0	0	0	0	0	0	0	0	0	0	0	0	0	0	0	0	0	0	0	0	0	0
8.43581e+06	2017	USA	human	0	0	0	0	0	0	0	0	0	0	0	0	0	0	0	0	0	0	0	0	0	0	0	0	0	0	0	0	0	0	0	0	0	0	0	0	0	0	0	0	0	0	0	0	0	0
3.59877e+06	2014	USA	human	0	0	0	0	0	0	0	0	0	0	0	0	0	0	0	0	0	0	0	0	0	0	0	0	0	0	0	0	0	0	0	0	0	0	0	0	0	0	0	0	0	0	0	0	0	0
9.5487e+06	2011	Brazil	animal feed	0	0	0	0	0	0	0	0	0	0	0	0	0	0	0	0	0	0	0	0	0	0	0	0	0	0	0	0	0	0	0	0	0	0	0	0	0	0	0	0	0	0	0	0	0	0
6.40438e+06	2019	United Kingdom	food	0	0	0	0	0	0	0	0	0	0	0	0	0	0	0	0	0	0	0	0	0	0	0	0	0	0	0	0	0	0	0	1	0	0	0	0	0	0	0	0	0	0	0	0	0	0
7.21216e+06	2015	United Kingdom	human	1	0	0	0	0	0	0	0	0	0	0	0	1	0	0	0	0	0	0	0	0	0	0	0	0	1	0	0	0	0	0	0	0	0	0	0	0	0	0	0	0	0	0	0	0	0
2.14717e+07	2010	Taiwan	chicken	0	0	1	0	0	0	0	1	0	0	0	0	1	0	0	0	0	0	0	0	0	0	0	1	0	0	0	0	0	0	0	0	0	0	0	0	0	0	0	0	0	0	0	0	0	0
9.20009e+06	2016	USA	human	0	0	0	0	0	0	0	0	0	0	0	0	0	0	0	0	0	0	0	0	0	0	0	0	0	0	0	0	0	0	0	0	0	0	0	0	0	0	0	0	0	0	0	0	0	0
2.14717e+07	2009	Taiwan	chicken	0	0	1	0	0	0	0	1	0	0	0	0	1	0	0	0	0	0	0	0	0	0	0	1	0	0	0	0	0	0	0	0	0	0	0	0	0	0	0	0	0	0	0	0	0	0
8.54954e+06	2018	USA	turkey	0	0	0	0	0	0	0	0	0	0	0	0	0	0	0	0	0	0	0	0	0	0	0	0	0	0	0	0	0	0	0	0	0	0	0	0	0	0	0	0	0	0	0	0	0	0
2.09503e+07	2021	USA	turkey	0	0	0	0	0	0	0	0	0	0	0	0	0	0	0	0	0	0	0	0	0	0	0	0	0	0	0	0	0	0	0	0	0	0	0	0	0	0	0	0	0	0	0	0	0	0
7.15379e+06	2016	United Kingdom	human	0	0	0	0	0	0	0	0	0	0	0	0	0	0	0	0	0	0	0	0	0	0	0	0	0	0	0	0	0	0	0	0	0	0	0	0	0	0	0	0	0	0	0	0	0	0
9.38819e+06	2013	Brazil	chicken	0	0	1	0	0	0	0	1	0	0	0	0	0	0	0	0	0	0	0	0	1	1	0	1	0	1	0	0	0	0	0	0	0	0	0	1	0	0	0	0	0	0	0	0	0	0
8.92119e+06	2019	Canada	animal feed	0	0	0	0	0	0	0	0	0	0	0	0	0	0	0	0	0	0	0	0	0	0	0	0	0	0	0	0	0	0	0	0	0	0	0	0	0	0	0	0	0	0	0	0	0	0
9.03285e+06	2016	USA	chicken	0	0	0	0	0	0	0	0	0	0	0	0	0	0	0	0	0	0	0	0	0	0	0	0	0	0	0	0	0	0	0	0	0	0	0	0	0	0	0	0	0	0	0	0	0	0
1.0978e+07	2018	USA	chicken	0	0	0	0	0	0	0	0	0	0	0	0	0	0	0	0	0	0	0	0	0	0	0	0	0	0	0	0	0	0	0	0	0	0	0	0	0	0	0	0	0	0	0	0	0	0
1.1568e+07	2016	Brazil	chicken	0	0	0	0	0	0	0	0	0	0	0	0	0	0	0	0	0	0	0	0	0	0	0	0	0	0	0	0	0	0	0	0	0	0	0	0	0	0	0	0	0	0	0	0	0	0
6.68963e+06	2003	USA	canine	0	0	0	0	0	0	0	0	0	0	0	0	0	0	1	0	0	0	0	0	0	0	0	0	0	0	0	0	0	0	0	0	0	0	0	0	0	0	0	0	0	0	0	0	0	0
3.90696e+06	2017	United Kingdom	human	0	0	0	0	0	0	0	0	0	0	0	0	0	0	0	0	0	0	0	0	0	0	0	0	0	1	0	0	0	0	0	0	0	0	0	0	0	0	0	0	0	0	0	0	0	0
6.83777e+06	2019	USA	turkey	0	0	0	0	0	0	0	0	0	0	0	0	0	0	0	0	0	0	0	0	0	0	0	0	0	0	0	0	0	0	0	0	0	0	0	0	0	0	0	0	0	0	0	0	0	0
9.03239e+06	2015	United Kingdom	human	0	0	0	0	0	0	0	0	0	0	0	0	0	0	0	0	0	0	0	0	0	0	0	0	0	0	0	0	0	0	0	0	0	0	0	0	0	0	0	0	0	0	0	0	0	0
3.90902e+06	2017	United Kingdom	human	0	0	0	0	0	0	0	0	0	0	0	0	1	0	0	0	0	0	0	0	0	0	0	0	0	0	0	0	0	0	0	0	0	0	0	0	0	0	0	0	0	0	0	0	0	0
6.75751e+06	2006	USA	turkey	0	0	0	0	0	0	0	0	0	0	0	0	0	0	0	0	0	0	0	0	0	0	0	0	0	0	0	0	0	0	0	0	0	0	0	0	0	0	0	0	0	0	0	0	0	0
1.01575e+07	2017	USA	human	0	0	0	0	0	0	0	0	0	0	0	0	0	0	0	0	0	0	0	0	0	0	0	0	0	0	0	0	0	0	0	0	0	0	0	0	0	0	0	0	0	0	0	0	0	0
1.146e+07	2008	USA	canine	0	0	0	0	0	0	0	0	0	0	0	0	0	0	0	0	0	0	0	0	0	0	0	0	0	0	0	0	0	0	0	0	0	0	0	0	0	0	0	0	0	0	0	0	0	0
8.94661e+06	2016	USA	bovine	0	0	0	0	0	0	0	0	0	0	0	0	0	0	0	0	0	0	0	0	0	0	0	0	0	0	0	0	0	0	0	0	0	0	0	0	0	0	0	0	0	0	0	0	0	0
1.14616e+07	2010	USA	turkey	0	0	0	0	0	0	0	0	0	0	0	0	0	0	0	0	0	0	0	0	0	0	0	0	0	0	0	0	0	0	0	0	0	0	0	0	0	0	0	0	0	0	0	0	0	0
1.61407e+06	2006	France	environmental	0	0	0	0	0	0	0	0	0	0	0	0	0	0	0	1	0	0	0	0	0	0	0	0	0	0	0	0	0	0	0	0	0	0	0	0	0	0	0	0	0	0	0	0	0	0
9.07973e+06	2016	USA	human	0	0	0	0	0	0	0	0	0	0	0	0	0	0	0	0	0	0	0	0	1	1	0	0	0	1	0	0	0	0	0	0	0	0	0	0	0	0	0	0	0	0	0	0	0	0
1.51759e+07	2020	USA	porcine	0	0	0	0	0	0	0	0	0	0	0	0	0	0	0	0	0	0	0	0	0	0	0	0	0	0	0	0	0	0	0	0	0	0	0	0	0	0	0	0	0	0	0	0	0	0
2.13842e+07	2021	USA	bovine	0	0	0	0	0	0	0	0	0	0	0	0	0	0	0	0	0	0	0	0	0	0	0	0	0	0	0	0	0	0	0	0	0	0	0	0	0	0	0	0	0	0	0	0	0	0
2.12539e+07	2021	United Kingdom	human	0	0	0	0	0	0	0	0	0	0	0	0	0	0	0	0	0	0	0	0	0	0	0	0	0	0	0	0	0	0	0	0	0	0	0	0	0	0	0	0	0	0	0	0	0	0
9.58459e+06	2016	USA	turkey	0	0	0	0	0	0	0	0	0	0	0	0	0	0	0	0	0	0	0	0	0	0	0	0	0	0	0	0	0	0	0	0	0	0	0	0	0	0	0	0	0	0	0	0	0	0
8.04669e+06	2003	USA	porcine	0	0	0	0	0	0	0	0	0	0	0	0	0	0	0	0	0	0	0	0	0	0	0	0	0	0	0	0	0	0	0	0	0	0	0	0	0	0	0	0	0	0	0	0	0	0
7.43987e+06	2019	USA	porcine	0	0	0	0	0	0	0	0	0	0	0	0	0	0	0	0	0	0	0	0	0	0	0	0	0	0	0	0	0	0	0	0	0	0	0	0	0	0	0	0	0	0	0	0	0	0
1.11465e+07	2016	Brazil	chicken	0	0	1	0	0	0	0	1	0	0	0	0	0	0	0	0	0	0	0	0	1	1	0	1	0	1	0	0	0	0	0	0	0	0	0	0	0	0	0	0	0	0	0	0	0	0
2.57301e+07	2022	USA	bovine	0	0	0	0	0	0	0	0	0	0	0	0	0	0	0	0	0	0	0	0	0	0	0	0	0	0	0	0	0	0	0	0	0	0	0	0	0	0	0	0	0	0	0	0	0	0
1.01462e+07	2017	USA	human	0	0	0	0	0	0	0	0	0	0	0	0	0	0	0	0	0	0	0	0	0	0	0	0	0	0	0	0	0	0	0	0	0	0	0	0	0	0	0	0	0	0	0	0	0	0
8.51106e+06	2018	USA	porcine	0	0	0	0	0	0	0	0	0	0	0	0	0	0	0	0	0	0	0	0	0	0	0	0	0	0	0	0	0	0	0	0	0	0	0	0	0	0	0	0	0	0	0	0	0	0
1.81773e+07	2020	USA	porcine	0	0	0	0	0	0	0	0	0	0	0	0	0	0	0	0	0	0	0	0	0	0	0	0	0	0	0	0	0	0	0	1	0	0	0	0	0	0	0	0	0	0	0	0	0	0
6.99358e+06	2017	United Kingdom	human	0	0	0	0	0	0	0	0	0	0	0	0	0	0	0	0	0	0	0	0	0	0	0	0	0	1	0	0	0	0	0	0	0	0	0	0	0	0	0	0	0	0	0	0	0	0
9.51696e+06	2017	USA	porcine	0	0	0	0	0	0	0	0	0	0	0	0	0	0	0	0	0	0	0	0	0	0	0	0	0	0	0	0	0	0	0	0	0	0	0	0	0	0	0	0	0	0	0	0	0	0
1.58886e+07	2020	USA	turkey	0	0	0	0	0	0	0	0	0	0	0	0	0	0	0	0	0	0	0	0	0	0	0	0	0	0	0	0	0	0	0	0	0	0	0	0	0	0	0	0	0	0	0	0	0	0
1.15865e+07	2018	USA	porcine	0	0	0	0	0	0	0	0	0	0	0	0	0	0	0	0	0	0	0	0	0	0	0	0	0	0	0	0	0	0	0	0	0	0	0	0	0	0	0	0	0	0	0	0	0	0
9.18123e+06	2010	USA	chicken	0	0	0	0	0	0	0	0	0	0	0	0	0	0	0	0	0	0	0	0	0	0	0	0	0	0	0	0	0	0	0	0	0	0	0	0	0	0	0	0	0	0	0	0	0	0
2.14677e+07	2014	Taiwan	chicken	0	0	0	0	0	0	0	0	0	0	0	0	1	0	0	0	0	0	0	0	0	0	0	0	0	0	0	0	0	0	0	0	0	0	0	0	0	0	0	0	0	0	0	0	0	0
1.15369e+07	2018	USA	porcine	0	0	0	0	0	0	0	0	0	0	0	0	0	0	0	0	0	0	0	0	0	0	0	0	0	0	0	0	0	0	0	0	0	0	0	0	0	0	0	0	0	0	0	0	0	0
6.69181e+06	2006	USA	chicken	0	0	0	0	0	0	0	0	0	0	0	0	0	0	0	0	0	0	0	0	0	0	0	0	0	0	0	0	0	0	0	0	0	0	0	0	0	0	0	0	0	0	0	0	0	0
1.71207e+07	2021	USA	turkey	0	0	0	0	0	0	0	0	0	0	0	0	0	0	0	0	0	0	0	0	0	0	0	0	0	0	0	0	0	0	0	0	0	0	0	0	0	0	0	0	0	0	0	0	0	0
3.60096e+06	2014	USA	human	0	0	0	0	0	0	0	0	0	0	0	0	0	0	0	0	0	0	0	0	0	0	0	0	0	0	0	0	0	0	0	0	0	0	0	0	0	0	0	0	0	0	0	0	0	0
8.44521e+06	2018	USA	turkey	0	0	0	0	0	0	0	0	0	0	0	0	0	0	0	0	0	0	0	0	0	0	0	0	0	0	0	0	0	0	0	1	0	0	0	0	0	0	0	0	0	0	0	0	0	0
1.80992e+07	2021	USA	chicken	0	0	0	0	0	0	0	0	0	0	0	0	0	0	0	0	0	0	0	0	0	0	0	0	0	0	0	0	0	0	0	0	0	0	0	0	0	0	0	0	0	0	0	0	0	0
7.76222e+06	2016	USA	bovine	0	0	0	0	0	0	0	0	0	0	0	0	0	0	0	0	0	0	0	0	0	1	0	0	0	1	0	0	0	0	0	0	0	0	0	0	0	0	0	0	0	0	0	0	0	0
7.39009e+06	2018	United Kingdom	human	0	0	0	0	0	0	0	0	0	0	0	0	0	0	0	0	0	0	0	0	0	0	0	0	0	0	0	0	0	0	0	0	0	0	0	0	0	0	0	0	0	0	0	0	0	0
9.64118e+06	2018	Germany	animal	0	0	0	0	0	0	0	0	0	0	0	0	0	0	0	0	0	0	0	0	0	0	0	0	0	0	0	0	0	0	0	0	0	0	0	0	0	0	0	0	0	0	0	0	0	0
2.53283e+06	2001	Taiwan	fish	0	0	1	0	0	0	0	1	0	0	0	0	1	0	0	0	0	0	0	0	1	1	0	1	0	0	0	0	0	0	0	0	0	0	0	0	0	0	0	0	0	0	0	0	0	0
2.13106e+07	2021	USA	porcine	0	0	0	0	0	0	0	0	0	0	0	0	0	0	0	0	0	0	0	0	0	0	0	0	0	0	0	0	0	0	0	0	0	0	0	0	0	0	0	0	0	0	0	0	0	0
1.37354e+07	2020	USA	turkey	0	0	0	0	0	0	0	0	0	0	0	0	0	0	0	0	0	0	0	0	0	0	0	0	0	0	0	0	0	0	0	0	0	0	0	0	0	0	0	0	0	0	0	0	0	0
7.29587e+06	2016	United Kingdom	human	0	0	0	0	0	0	0	0	0	0	0	0	1	0	0	0	0	0	0	1	0	0	0	0	0	0	0	0	0	0	0	0	0	0	0	0	0	0	0	0	0	0	0	0	0	0
6.83635e+06	2019	USA	porcine	0	0	0	0	0	0	0	0	0	0	0	0	0	0	0	0	0	0	0	0	0	0	0	0	0	0	0	0	0	0	0	0	0	0	0	0	0	0	0	0	0	0	0	0	0	0
7.74338e+06	2005	USA	turkey	0	0	0	0	0	0	0	0	0	0	0	0	0	0	0	0	0	0	0	0	0	0	0	0	0	0	0	0	0	0	0	0	0	0	0	0	0	0	0	0	0	0	0	0	0	0
9.32478e+06	2017	USA	chicken	0	0	0	0	0	0	0	0	0	0	0	0	0	0	0	0	0	0	0	0	0	0	0	0	0	0	0	0	0	0	0	0	0	0	0	0	0	0	0	0	0	0	0	0	0	0
7.82355e+06	2019	USA	porcine	0	0	0	0	0	0	0	0	0	0	0	0	0	0	0	0	0	0	0	0	0	0	0	0	0	0	0	0	0	0	0	0	0	0	0	0	0	0	0	0	0	0	0	0	0	0
1.08818e+07	2017	USA	human	0	0	0	0	0	0	0	0	0	0	0	0	0	0	0	0	0	0	0	0	0	0	0	0	0	0	0	0	0	0	0	0	0	0	0	0	0	0	0	0	0	0	0	0	0	0
1.66267e+07	2020	USA	turkey	0	0	0	0	0	0	0	0	0	0	0	0	0	0	0	0	0	0	0	0	0	0	0	0	0	0	0	0	0	0	0	0	0	0	0	0	0	0	0	0	0	0	0	0	0	0
8.01912e+06	2012	United Kingdom	human	0	0	0	0	0	0	0	0	0	0	0	0	0	0	0	0	0	0	0	0	0	0	0	0	0	1	0	0	0	0	0	0	0	0	0	0	0	0	0	0	0	0	0	0	0	0
9.13025e+06	2017	USA	porcine	0	0	0	0	0	0	0	0	0	0	0	0	0	0	0	0	0	0	0	0	0	0	0	0	0	0	0	0	0	0	0	0	0	0	0	0	0	0	0	0	0	0	0	0	0	0
2.06511e+06	2010	Denmark	chicken	0	0	0	0	0	0	0	0	0	0	0	0	0	0	0	0	0	0	0	0	0	0	0	0	0	0	0	0	0	0	0	0	0	0	0	0	0	0	0	0	0	0	0	0	0	0
7.74462e+06	2012	USA	avian	0	0	0	0	0	0	0	0	0	0	0	0	0	0	0	0	0	0	0	0	0	0	0	0	0	0	0	0	0	0	0	0	0	0	0	0	0	0	0	0	0	0	0	0	0	0
1.42573e+07	2020	USA	porcine	0	0	0	0	0	0	0	0	0	0	0	0	0	0	0	0	0	0	0	0	0	0	0	0	0	0	0	0	0	0	0	0	0	0	0	0	0	0	0	0	0	0	0	0	0	0
1.43949e+07	2020	USA	bovine	0	0	0	0	0	0	0	0	0	0	0	0	0	0	0	0	0	0	0	0	0	0	0	0	0	0	0	0	0	0	0	0	0	0	0	0	0	0	0	0	0	0	0	0	0	0
1.54413e+07	2020	USA	turkey	0	0	0	0	0	0	0	0	0	0	0	0	0	0	0	0	0	0	0	0	0	0	0	0	0	0	0	0	0	0	0	0	0	0	0	0	0	0	0	0	0	0	0	0	0	0
6.29512e+06	2003	USA	avian	0	0	0	0	0	0	0	0	0	0	0	0	0	0	0	0	1	0	0	0	0	0	0	0	0	0	0	0	0	0	0	0	0	0	0	0	0	0	0	0	0	0	0	0	0	0
3.90803e+06	2017	United Kingdom	human	0	0	0	0	0	0	0	0	0	0	0	0	0	0	0	0	0	0	0	0	0	0	0	0	0	0	0	0	0	0	0	0	0	0	0	0	0	0	0	0	0	0	0	0	0	0
1.38759e+07	2020	USA	turkey	0	0	0	0	0	0	0	0	0	0	0	0	0	0	0	0	0	0	0	0	0	0	0	0	0	0	0	0	0	0	0	0	0	0	0	0	0	0	0	0	0	0	0	0	0	0
6.29518e+06	2005	USA	turkey	0	0	0	0	0	0	0	0	0	0	0	0	0	0	0	0	0	0	0	0	0	1	0	0	0	1	0	0	0	0	0	0	0	0	0	0	0	0	0	0	0	0	0	0	0	0
7.50879e+06	2018	United Kingdom	human	0	0	0	0	0	0	0	0	0	0	0	0	0	0	0	0	0	0	0	0	0	1	0	0	0	1	0	0	0	0	0	0	0	0	0	0	0	0	0	0	0	0	0	0	0	0
1.51326e+07	2020	USA	bovine	0	0	0	0	0	0	0	0	0	0	0	0	0	0	0	0	0	0	0	0	0	0	0	0	0	0	0	0	0	0	0	0	0	0	0	0	0	0	0	0	0	0	0	0	0	0
7.68865e+06	2019	United Kingdom	human	0	0	0	0	0	0	0	0	0	0	0	0	0	0	0	0	0	0	0	0	0	0	0	0	0	0	0	0	0	0	0	0	0	0	0	0	0	0	0	0	0	0	0	0	0	0
6.75529e+06	2007	USA	turkey	0	0	0	0	0	0	0	0	0	0	0	0	0	0	0	0	0	0	0	0	0	0	0	0	0	0	0	0	0	0	0	0	0	0	0	0	0	0	0	0	0	0	0	0	0	0
9.29031e+06	2017	United Kingdom	food	0	0	0	0	0	0	0	0	0	0	0	0	0	0	0	0	0	0	0	0	0	0	0	0	0	0	0	0	0	0	0	0	0	0	0	0	0	0	0	0	0	0	0	0	0	0
2.28318e+06	2007	Pakistan	food	0	0	0	0	0	0	0	0	0	0	0	0	0	0	0	0	0	0	0	0	0	1	0	0	0	0	0	0	0	0	0	0	0	0	0	0	0	0	0	0	0	0	0	0	0	0
1.47675e+07	2020	USA	turkey	0	0	0	0	0	0	0	0	0	0	0	0	0	0	0	0	0	0	0	0	0	0	0	0	0	0	0	0	0	0	0	0	0	0	0	0	0	0	0	0	0	0	0	0	0	0
1.4548e+07	2020	USA	turkey	0	0	0	0	0	0	0	0	0	0	0	0	0	0	0	0	0	0	0	0	0	0	0	0	0	0	0	0	0	0	0	0	0	0	0	0	0	0	0	0	0	0	0	0	0	0
2.09988e+07	2021	USA	turkey	0	0	0	0	0	0	0	0	0	0	0	0	0	0	0	0	0	0	0	0	0	0	0	0	0	0	0	0	0	0	0	0	0	0	0	0	0	0	0	0	0	0	0	0	0	0
9.52774e+06	2017	USA	bovine	0	0	0	0	0	0	0	0	0	0	0	0	0	0	0	0	0	0	0	0	0	0	0	0	0	0	0	0	0	0	0	0	0	0	0	0	0	0	0	0	0	0	0	0	0	0
8.51877e+06	2014	USA	porcine	0	0	1	0	0	0	0	0	0	0	0	0	0	0	0	0	0	0	0	0	0	1	0	1	0	1	0	0	0	0	0	0	0	0	0	0	0	0	0	0	0	0	0	0	0	0
1.09203e+07	2018	USA	turkey	0	0	0	0	0	0	0	0	0	0	0	0	0	0	0	0	0	0	0	0	0	0	0	0	0	0	0	0	0	0	0	0	0	0	0	0	0	0	0	0	0	0	0	0	0	0
3.60013e+06	2009	USA	human	0	0	0	0	0	0	0	0	0	0	0	0	0	0	0	0	0	0	0	0	0	0	0	0	0	0	0	0	0	0	0	0	0	0	0	0	0	0	0	0	0	0	0	0	0	0
8.53978e+06	2018	USA	bovine	0	0	0	0	0	0	0	0	0	0	0	0	0	0	0	0	0	0	0	0	0	0	0	0	0	0	0	0	0	0	0	0	0	0	0	0	0	0	0	0	0	0	0	0	0	0
1.9829e+07	2021	USA	turkey	0	0	0	0	0	0	0	0	0	0	0	0	0	0	0	0	0	0	0	0	0	0	0	0	0	0	0	0	0	0	0	0	0	0	0	0	0	0	0	0	0	0	0	0	0	0
1.14831e+07	2000		chicken	0	0	0	0	0	0	0	0	0	0	0	0	0	0	0	0	0	0	0	0	0	0	0	0	0	0	0	0	0	0	0	0	0	0	0	0	0	0	0	0	0	0	0	0	0	0
9.5781e+06	2017	USA	chicken	0	0	0	0	0	0	0	0	0	0	0	0	0	0	0	0	0	0	0	0	0	0	0	0	0	0	0	0	0	0	0	0	0	0	0	0	0	0	0	0	0	0	0	0	0	0
6.21363e+06	2016	USA	bovine	0	0	0	0	0	0	0	0	0	0	0	0	0	0	0	0	0	0	0	0	0	0	0	0	0	0	0	0	0	0	0	0	0	0	0	0	0	0	0	0	0	0	0	0	0	0
2.14678e+07	2006	Taiwan	porcine	0	0	1	0	0	0	0	0	0	0	0	0	1	0	0	0	0	0	0	0	0	0	0	1	0	0	0	0	0	0	0	0	0	0	0	0	0	0	0	0	0	0	0	0	0	0
6.81055e+06	2019	USA	porcine	0	0	0	0	0	0	0	0	0	0	0	0	0	0	0	0	0	0	0	0	0	0	0	0	0	0	0	0	0	0	0	0	0	0	0	0	0	0	0	0	0	0	0	0	0	0
7.30531e+06	2018	United Kingdom	human	0	0	0	0	0	0	0	0	0	0	0	0	0	0	0	0	0	0	0	0	0	0	0	0	0	0	0	0	0	0	0	0	0	0	0	0	0	0	0	0	0	0	0	0	0	0
9.14009e+06	2016	USA	human	0	0	0	0	0	0	0	0	0	0	0	0	0	0	0	0	0	0	0	0	0	0	0	0	0	0	0	0	0	0	0	0	0	0	0	0	0	0	0	0	0	0	0	0	0	0
6.69155e+06	2007	USA	turkey	0	0	0	0	0	0	0	0	0	0	0	0	0	0	0	0	0	0	0	0	0	0	0	0	0	0	0	0	0	0	0	0	0	0	0	0	0	0	0	0	0	0	0	0	0	0
9.28992e+06	2017	United Kingdom	food	0	0	0	0	0	0	0	0	0	0	0	0	0	0	0	0	0	0	0	0	0	0	0	0	0	0	0	0	0	0	0	0	0	0	0	0	0	0	0	0	0	0	0	0	0	0
7.37761e+06	2018	United Kingdom	human	0	0	0	0	0	0	0	0	0	0	0	0	0	0	0	0	0	0	0	0	0	0	0	0	0	0	0	0	0	0	0	0	0	0	0	0	0	0	0	0	0	0	0	0	0	0
8.43197e+06	2017	USA	bovine	0	0	0	0	0	0	0	0	0	0	0	0	0	0	0	0	0	0	0	0	0	0	0	0	0	0	0	0	0	0	0	0	0	0	0	0	0	0	0	0	0	0	0	0	0	0
2.14878e+07	2021	USA	chicken	0	0	0	0	0	0	0	0	0	0	0	0	0	0	0	0	0	0	0	0	0	0	0	0	0	0	0	0	0	0	0	0	0	0	0	0	0	0	0	0	0	0	0	0	0	0
7.43861e+06	2016	United Kingdom	human	0	0	0	0	0	0	0	0	0	0	0	0	0	0	0	1	0	0	0	0	0	0	0	0	0	0	0	0	0	0	0	0	0	0	0	0	0	0	0	0	0	0	0	0	0	0
6.43188e+06	2019	United Kingdom	human	0	0	0	0	0	0	0	0	0	0	0	0	0	0	0	0	0	0	0	0	0	0	0	0	0	0	0	0	0	0	0	0	0	0	0	0	0	0	0	0	0	0	0	0	0	0
8.55652e+06	2017	USA	turkey	0	0	0	0	0	0	0	0	0	0	0	0	0	0	0	0	0	0	0	0	0	0	0	0	0	0	0	0	0	0	0	0	0	0	0	0	0	0	0	0	0	0	0	0	0	0
8.5586e+06	2019	United Kingdom	human	0	0	0	0	0	0	0	0	0	0	0	0	0	0	0	0	0	0	0	0	0	0	0	0	0	0	0	0	0	0	0	0	0	0	0	0	0	0	0	0	0	0	0	0	0	0
3.59882e+06	2014	USA	human	0	0	0	0	0	0	0	0	0	0	0	0	0	0	0	0	0	0	0	0	0	0	0	0	0	0	0	0	0	0	0	0	0	0	0	0	0	0	0	0	0	0	0	0	0	0
1.08984e+07	2016	Brazil	chicken	0	0	1	0	0	0	0	1	0	0	0	0	0	0	0	0	0	0	0	0	0	1	0	1	0	1	0	0	0	0	0	0	0	0	0	1	0	0	0	0	0	0	0	0	0	0
2.03191e+06	2010	USA	turkey	0	0	0	0	0	0	0	0	0	0	0	0	0	0	0	0	0	0	0	0	0	0	0	0	0	0	0	0	0	0	0	0	0	0	0	0	0	0	0	0	0	0	0	0	0	0
2.14677e+07	2015	Taiwan	porcine	0	0	0	0	0	0	0	1	0	0	0	0	1	0	0	0	0	0	0	0	1	0	0	0	0	0	0	0	0	0	0	0	0	0	0	0	0	0	0	0	0	0	0	0	0	0
8.5284e+06	2017	USA	human	0	0	0	0	0	0	0	0	0	0	0	0	0	0	0	0	0	0	0	0	0	0	0	0	0	0	0	0	0	0	0	0	0	0	0	0	0	0	0	0	0	0	0	0	0	0
9.08017e+06	2017	USA	human	0	0	0	0	0	0	0	0	0	0	0	0	0	0	0	0	0	0	0	0	0	0	0	0	0	0	0	0	0	0	0	0	0	0	0	0	0	0	0	0	0	0	0	0	0	0
1.52241e+07	2020	USA	porcine	0	0	0	0	0	0	0	0	0	0	0	0	0	0	0	0	0	0	0	0	0	0	0	0	0	0	0	0	0	0	0	0	0	0	0	0	0	0	0	0	0	0	0	0	0	0
2.14716e+07	2008	Taiwan	chicken	0	0	1	0	0	0	0	1	0	0	0	0	1	0	0	0	0	0	0	0	0	0	0	1	0	0	0	0	0	0	0	0	0	0	0	0	0	0	0	0	0	0	0	0	0	0
3.8743e+06	2016	Brazil	chicken	0	0	0	0	0	0	0	0	0	0	0	0	0	0	0	0	0	0	0	0	0	0	0	0	0	0	0	0	0	0	0	0	0	0	0	0	0	0	0	0	0	0	0	0	0	0
1.45195e+07	2020	USA	porcine	0	0	0	0	0	0	0	0	0	0	0	0	0	0	0	0	0	0	0	0	0	0	0	0	0	0	0	0	0	0	0	0	0	0	0	0	0	0	0	0	0	0	0	0	0	0
6.74786e+06	2019	USA	porcine	0	0	0	0	0	0	0	0	0	0	0	0	0	0	0	0	0	0	0	0	0	0	0	0	0	0	0	0	0	0	0	0	0	0	0	0	0	0	0	0	0	0	0	0	0	0
1.98098e+07	2021	USA	chicken	0	0	0	0	0	0	0	0	0	0	0	0	0	0	0	0	0	0	0	0	0	0	0	0	0	0	0	0	0	0	0	0	0	0	0	0	0	0	0	0	0	0	0	0	0	0
1.15382e+07	2016	Brazil	chicken	0	0	1	0	0	0	0	1	0	0	0	0	0	0	0	0	0	0	0	0	1	1	0	1	0	1	0	0	0	0	0	0	1	0	0	1	0	0	0	0	0	0	0	0	0	0
974975	2011	USA	environmental	0	0	0	0	0	0	0	0	0	0	0	0	0	0	0	0	0	0	0	0	0	0	0	0	0	0	0	0	0	0	0	0	0	0	0	0	0	0	0	0	0	0	0	0	0	0
1.15685e+07	2018	USA	human	0	0	0	0	0	0	0	0	0	0	0	0	0	0	0	0	0	0	0	0	0	0	0	0	0	0	0	0	0	0	0	0	0	0	0	0	0	0	0	0	0	0	0	0	0	0
2.14676e+07	2012	Taiwan	turkey	0	0	1	0	0	0	0	1	0	0	0	0	1	0	0	0	0	0	0	0	0	1	0	1	0	0	0	0	0	0	0	0	0	0	0	0	0	0	0	0	0	0	0	0	0	0
1.6494e+07	2020	USA	turkey	0	0	0	0	0	0	0	0	0	0	0	0	0	0	0	0	0	0	0	0	0	0	0	0	0	0	0	0	0	0	0	0	0	0	0	0	0	0	0	0	0	0	0	0	0	0
7.61686e+06	2019	United Kingdom	human	0	0	1	0	0	0	0	1	0	0	0	0	0	0	0	0	0	0	0	0	1	1	0	1	0	1	0	0	0	0	0	0	0	0	0	1	0	0	0	0	0	0	0	0	0	0
1.15989e+07	2017	USA	human	0	0	0	0	0	0	0	0	0	0	0	0	0	0	0	0	0	0	0	0	0	0	0	0	0	0	0	0	0	0	0	0	0	0	0	0	0	0	0	0	0	0	0	0	0	0
2.09093e+07	2021	USA	turkey	0	0	0	0	0	0	0	0	0	0	0	0	0	0	0	0	0	0	0	0	0	0	0	0	0	0	0	0	0	0	0	0	0	0	0	0	0	0	0	0	0	0	0	0	0	0
4.1568e+06	2016	Brazil	chicken	0	0	1	0	0	0	0	1	0	0	0	0	0	0	0	0	0	0	0	0	1	1	0	1	0	1	0	0	0	0	0	0	0	0	0	1	0	0	0	0	0	0	0	0	0	0
1.1155e+07	2018	USA	human	0	0	0	0	0	0	0	0	0	0	0	0	0	0	0	0	0	0	0	0	0	0	0	0	0	0	0	0	0	0	0	0	0	0	0	0	0	0	0	0	0	0	0	0	0	0
2.00418e+07	2021	USA	bovine	0	0	0	0	0	0	0	0	0	0	0	0	0	0	0	0	0	0	0	0	0	0	0	0	0	0	0	0	0	0	0	0	0	0	0	0	0	0	0	0	0	0	0	0	0	0
7.98207e+06	2019	United Kingdom	human	0	0	0	0	0	0	0	0	0	0	0	0	0	0	0	0	0	0	0	0	0	0	0	0	0	0	0	0	0	0	0	0	0	0	0	0	0	0	0	0	0	0	0	0	0	0
1.78431e+07	2021	USA	porcine	0	0	0	0	0	0	0	0	0	0	0	0	0	0	0	0	0	0	0	0	0	0	0	0	0	0	0	0	0	0	0	0	0	0	0	0	0	0	0	0	0	0	0	0	0	0
7.2368e+06	2016	United Kingdom	human	0	0	0	0	0	0	0	0	0	0	0	0	0	0	0	0	0	0	0	0	0	1	0	0	0	1	0	0	0	0	0	0	0	0	0	0	0	0	0	0	0	0	0	0	0	0
6.4233e+06	2019	Canada	food	0	0	0	0	0	0	0	0	0	0	0	0	0	0	0	0	0	0	0	0	0	0	0	0	0	0	0	0	0	0	0	0	0	0	0	0	0	0	0	0	0	0	0	0	0	0
9.06025e+06	2016	USA	chicken	0	0	0	0	0	0	0	0	0	0	0	0	0	0	0	0	0	0	0	0	0	0	0	0	0	0	0	0	0	0	0	0	0	0	0	0	0	0	0	0	0	0	0	0	0	0
6.83523e+06	2019	USA	bovine	0	0	0	0	0	0	0	0	0	0	0	0	0	0	0	0	0	0	0	0	0	0	0	0	0	0	0	0	0	0	0	0	0	0	0	0	0	0	0	0	0	0	0	0	0	0
2.29225e+07	2022	USA	porcine	0	0	0	0	0	0	0	0	0	0	0	0	0	0	0	0	0	0	0	0	0	0	0	0	0	0	0	0	0	0	0	0	0	0	0	0	0	0	0	0	0	0	0	0	0	0
9.18941e+06	1997	USA	animal	0	0	0	0	0	0	0	0	0	0	0	0	0	0	0	0	0	0	0	0	0	0	0	0	0	0	0	0	0	0	0	0	0	0	0	0	0	0	0	0	0	0	0	0	0	0
1.35685e+07	2020	USA	turkey	0	0	0	0	0	0	0	0	0	0	0	0	0	0	0	0	0	0	0	0	0	0	0	0	0	0	0	0	0	0	0	0	0	0	0	0	0	0	0	0	0	0	0	0	0	0
8.49343e+06	2018	USA	turkey	0	0	0	0	0	0	0	0	0	0	0	0	0	0	0	0	0	0	0	0	0	0	0	0	0	0	0	0	0	0	0	0	0	0	0	0	0	0	0	0	0	0	0	0	0	0
9.22207e+06	2016	USA	environmental	0	0	0	0	0	0	0	0	0	0	0	0	0	0	0	0	0	0	0	0	0	0	0	0	0	0	0	0	0	0	0	0	0	0	0	0	0	0	0	0	0	0	0	0	0	0
7.68877e+06	2019	United Kingdom	human	0	0	1	0	0	0	0	1	0	0	0	0	0	0	0	0	0	0	0	0	1	1	0	1	0	1	0	0	0	0	0	0	0	0	0	1	0	0	0	0	0	0	0	0	0	0
7.52473e+06	2016	United Kingdom	human	0	0	0	0	0	0	0	0	0	0	0	0	0	0	0	0	0	0	0	0	0	0	0	0	0	0	0	0	0	0	0	0	0	0	0	0	0	0	0	0	0	0	0	0	0	0
9.06705e+06	2016	USA	human	0	0	0	0	0	0	0	0	0	0	0	0	0	0	0	0	0	0	0	0	0	0	0	0	0	0	0	0	0	0	0	0	0	0	0	0	0	0	0	0	0	0	0	0	0	0
2.06507e+07	2021	United Kingdom	human	0	0	0	0	0	0	0	0	0	0	0	0	0	0	0	0	0	0	0	0	0	0	0	0	0	0	0	0	0	0	0	0	0	0	0	0	0	0	0	0	0	0	0	0	0	0
9.5643e+06	2009	USA	animal feed	0	0	0	0	0	0	0	0	0	0	0	0	0	0	0	0	0	0	0	0	0	0	0	0	0	0	0	0	0	0	0	0	0	0	0	0	0	0	0	0	0	0	0	0	0	0
7.75572e+06	2008	USA	turkey	0	0	0	0	0	0	0	0	0	0	0	0	0	0	0	0	0	0	0	0	0	0	0	0	0	0	0	0	0	0	0	0	0	0	0	0	0	0	0	0	0	0	0	0	0	0
1.72238e+07	2017	Canada	human	0	0	0	0	0	0	0	0	0	0	0	0	0	0	0	0	0	0	0	0	0	0	0	0	0	0	0	0	0	0	0	0	0	0	0	0	0	0	0	0	0	0	0	0	0	0
7.70737e+06	2019	United Kingdom	human	0	1	0	0	0	0	0	0	0	0	0	0	1	0	0	0	0	0	0	0	0	1	1	0	1	0	0	0	0	0	0	0	0	0	0	0	0	0	0	0	0	0	0	0	0	0
7.50271e+06	2018	United Kingdom	human	0	0	0	0	0	0	0	0	0	0	0	0	1	0	0	0	0	0	0	0	0	0	0	0	0	0	0	0	0	0	0	0	0	0	0	0	0	0	0	0	0	0	0	0	0	0
2.05105e+07	2021	United Kingdom	human	0	0	0	0	0	0	0	0	0	0	0	0	0	0	0	0	0	0	0	0	0	0	0	0	0	0	0	0	0	0	0	0	0	0	0	0	0	0	0	0	0	0	0	0	0	0
6.48917e+06	2019	United Kingdom	human	0	0	1	0	0	0	0	1	0	0	0	0	0	0	0	0	0	0	0	0	1	1	0	1	0	1	0	0	0	0	0	0	0	0	0	1	0	0	0	0	0	0	0	0	0	0
2.40124e+07	2022	USA	chicken	0	0	0	0	0	0	0	0	0	0	0	0	0	0	0	0	0	0	0	0	0	0	0	0	0	0	0	0	0	0	0	0	0	0	0	0	0	0	0	0	0	0	0	0	0	0
1.10824e+07	2006	USA	bovine	0	0	0	0	0	0	0	0	0	0	0	0	0	0	0	0	0	0	0	0	0	0	0	0	0	0	0	0	0	0	0	0	0	0	0	0	0	0	0	0	0	0	0	0	0	0
1.34822e+07	2020	USA	bovine	0	0	0	0	0	0	0	0	0	0	0	0	0	0	0	0	0	0	0	0	0	0	0	0	0	0	0	0	0	0	0	0	0	0	0	0	0	0	0	0	0	0	0	0	0	0
7.01615e+06	2017	United Kingdom	human	0	0	0	0	0	0	0	0	0	0	0	0	1	0	0	0	0	0	0	1	0	0	0	0	0	0	0	0	0	0	0	0	0	0	0	0	0	0	0	0	0	0	0	0	0	0
1.9829e+07	2021	USA	bovine	0	0	0	0	0	0	0	0	0	0	0	0	0	0	0	0	0	0	0	0	0	0	0	0	0	0	0	0	0	0	0	0	0	0	0	0	0	0	0	0	0	0	0	0	0	0
8.40619e+06	2015	USA	porcine	0	0	0	0	0	0	0	0	0	0	0	0	0	0	0	0	0	0	0	0	0	0	0	0	0	0	0	0	0	0	0	0	0	0	0	0	0	0	0	0	0	0	0	0	0	0
1.97979e+07	2021	South Korea	chicken	0	0	0	0	0	0	0	0	0	0	0	0	0	0	0	0	0	0	0	0	0	1	0	0	0	1	0	0	0	0	0	0	0	0	0	0	0	0	0	0	0	0	0	0	0	0
6.83803e+06	2019	USA	turkey	0	0	0	0	0	0	0	0	0	0	0	0	0	0	0	0	0	0	0	0	0	0	0	0	0	0	0	0	0	0	0	0	0	0	0	0	0	0	0	0	0	0	0	0	0	0
1.05216e+07	2019	United Kingdom	human	0	0	0	0	0	0	0	0	0	0	0	0	0	0	0	0	0	0	0	0	0	0	0	0	0	0	0	0	0	0	0	0	0	0	0	0	0	0	0	0	0	0	0	0	0	0
1.72332e+07	2021	United Kingdom	human	0	0	0	0	0	0	0	0	0	0	0	0	0	0	0	0	0	0	0	0	0	0	0	0	0	0	0	0	0	0	0	0	0	0	0	0	0	0	0	0	0	0	0	0	0	0
9.39529e+06	2010	Viet Nam	fish	0	0	0	0	0	0	0	0	0	0	0	0	0	0	0	0	0	0	0	0	0	0	0	0	0	0	0	0	0	0	0	0	0	0	0	0	0	0	0	0	0	0	0	0	0	0
6.29174e+06	2016	Brazil	food	0	0	0	0	0	0	0	0	0	0	0	0	0	0	0	0	0	0	0	0	0	0	0	0	0	0	0	0	0	0	0	0	0	0	0	0	0	0	0	0	0	0	0	0	0	0
1.12687e+07	2020	United Kingdom	human	0	0	0	0	0	0	0	0	0	0	0	0	0	0	0	0	0	0	0	0	0	0	0	0	0	0	0	0	0	0	0	0	0	0	0	0	0	0	0	0	0	0	0	0	0	0
4.26549e+06	2018	United Kingdom	human	0	0	0	0	0	0	0	0	0	0	0	0	0	0	0	0	0	0	0	0	0	0	0	0	0	0	0	0	0	0	0	0	0	0	0	0	0	0	0	0	0	0	0	0	0	0
9.04159e+06	2016	USA	chicken	0	0	0	0	0	0	0	0	0	0	0	0	0	0	0	0	0	0	0	0	0	0	0	0	0	0	0	0	0	0	0	0	0	0	0	0	0	0	0	0	0	0	0	0	0	0
2.45954e+07	2022	USA	turkey	0	0	0	0	0	0	0	0	0	0	0	0	0	0	0	0	0	0	0	0	0	0	0	0	0	0	0	0	0	0	0	0	0	0	0	0	0	0	0	0	0	0	0	0	0	0
8.43467e+06		USA	unknown	0	0	0	0	0	0	0	0	0	0	0	0	0	0	0	0	0	0	0	0	0	1	0	0	0	1	0	0	0	0	0	0	0	0	0	0	0	0	0	0	0	0	0	0	0	0
7.5891e+06	2017	United Kingdom	human	0	0	0	0	0	0	0	0	0	0	0	0	0	0	0	0	0	0	0	0	0	0	0	0	0	0	0	0	0	0	0	0	0	0	0	0	0	0	0	0	0	0	0	0	0	0
7.75976e+06	2009	USA	turkey	0	0	0	0	0	0	0	0	0	0	0	0	0	0	0	0	0	0	0	0	1	0	0	0	0	0	0	0	0	0	0	1	0	0	0	0	0	0	0	0	0	0	0	0	0	0
8.57423e+06	2014	United Kingdom	human	1	0	0	0	0	0	0	0	0	0	0	0	1	0	0	0	0	0	0	0	0	0	0	0	0	1	0	0	0	0	0	0	0	0	0	0	0	0	0	0	0	0	0	0	0	0
9.25139e+06	2017	United Kingdom	human	0	0	0	0	0	0	0	0	0	0	0	0	0	0	0	0	0	0	0	0	0	0	0	0	0	0	0	0	0	0	0	0	0	0	0	0	0	0	0	0	0	0	0	0	0	0
9.58371e+06	2016	USA	porcine	0	0	0	0	0	0	0	0	0	0	0	0	0	0	0	0	0	0	0	0	0	0	0	0	0	0	0	0	0	0	0	0	0	0	0	0	0	0	0	0	0	0	0	0	0	0
1.11639e+07	2016	Brazil	food	0	0	1	0	0	0	0	1	0	0	0	0	0	0	0	0	0	0	0	0	0	1	0	1	0	1	0	0	0	0	0	0	0	0	0	1	0	0	0	0	0	0	0	0	0	0
1.08689e+07	2005	Thailand	fish	1	0	0	0	0	0	0	0	0	0	0	0	1	0	0	0	0	0	0	0	0	0	0	0	0	0	0	0	0	0	0	0	0	0	0	0	0	0	0	0	0	0	0	0	0	0
2.23651e+07	2022	USA	turkey	0	0	0	0	0	0	0	0	0	0	0	0	0	0	0	0	0	0	0	0	0	0	0	0	0	0	0	0	0	0	0	0	0	0	0	0	0	0	0	0	0	0	0	0	0	0
6.68287e+06	2019	USA	chicken	0	0	0	0	0	0	0	0	0	0	0	0	0	0	0	0	0	0	0	0	0	0	0	0	0	0	0	0	0	0	0	0	0	0	0	0	0	0	0	0	0	0	0	0	0	0
8.33939e+06	2019	United Kingdom	human	0	0	0	0	0	0	0	0	0	0	0	0	0	0	0	0	0	0	0	0	0	0	0	0	0	0	0	0	0	0	0	0	0	0	0	0	0	0	0	0	0	0	0	0	0	0
2.36304e+07	2022	USA	bovine	0	0	0	0	0	0	0	0	0	0	0	0	0	0	0	0	0	0	0	0	0	0	0	0	0	0	0	0	0	0	0	0	0	0	0	0	0	0	0	0	0	0	0	0	0	0
9.02635e+06	2016	USA	turkey	1	0	0	0	0	0	0	1	0	0	0	0	0	0	0	0	0	0	0	0	0	0	0	0	0	0	0	0	0	0	0	0	0	0	0	0	0	0	0	0	0	0	0	0	0	0
7.74308e+06	2005	USA	turkey	0	0	0	0	0	0	0	0	0	0	0	0	0	0	0	0	0	0	0	0	0	0	0	0	0	0	0	0	0	0	0	0	0	0	0	0	0	0	0	0	0	0	0	0	0	0
8.04496e+06	2003	USA	porcine	0	0	0	0	0	0	0	0	0	0	0	0	0	0	1	0	0	0	0	0	0	0	0	0	0	0	0	0	0	0	0	0	0	0	0	0	0	0	0	0	0	0	0	0	0	0
7.52303e+06	2016	United Kingdom	human	0	0	0	0	0	0	0	0	0	0	0	0	0	0	0	0	0	0	0	0	0	1	0	0	0	1	0	0	0	0	0	0	0	0	0	0	0	0	0	0	0	0	0	0	0	0
2.26179e+07	2022	USA	turkey	0	0	0	0	0	0	0	0	0	0	0	0	0	0	0	0	0	0	0	0	1	0	0	0	0	0	0	0	0	0	0	0	0	0	0	0	0	0	0	0	0	0	0	0	0	0
7.43017e+06	2019	USA	porcine	0	0	0	0	0	0	0	0	0	0	0	0	0	0	0	0	0	0	0	0	0	0	0	0	0	0	0	0	0	0	0	0	0	0	0	0	0	0	0	0	0	0	0	0	0	0
2.36188e+07	2022	USA	bovine	0	0	0	0	0	0	0	0	0	0	0	0	0	0	0	0	0	0	0	0	0	0	0	0	0	0	0	0	0	0	0	0	0	0	0	0	0	0	0	0	0	0	0	0	0	0
1.10949e+07	2014	United Kingdom	human	0	0	0	0	0	0	0	0	0	0	0	0	0	0	0	0	0	0	0	0	0	0	0	0	0	0	0	0	0	0	0	0	0	0	0	0	0	0	0	0	0	0	0	0	0	0
4.26903e+06	2017	United Kingdom	human	0	0	0	0	0	0	0	0	0	0	0	0	0	0	0	0	0	0	0	0	0	1	0	0	0	1	0	0	0	0	0	0	0	0	0	0	0	0	0	0	0	0	0	0	0	0
9.55005e+06	2017	USA	turkey	0	0	0	0	0	0	0	0	0	0	0	0	0	0	0	0	0	0	0	0	0	0	0	0	0	0	0	0	0	0	0	0	0	0	0	0	0	0	0	0	0	0	0	0	0	0
9.64018e+06	2018	Germany	animal	0	0	0	0	0	0	0	0	0	0	0	0	0	0	0	0	0	0	0	0	0	0	0	0	0	0	0	0	0	0	0	0	0	0	0	0	0	0	0	0	0	0	0	0	0	0
1.08823e+07	2018	USA	chicken	0	0	0	0	0	0	0	0	0	0	0	0	0	0	0	0	0	0	0	0	0	0	0	0	0	0	0	0	0	0	0	0	0	0	0	0	0	0	0	0	0	0	0	0	0	0
8.50087e+06	2018	USA	turkey	0	0	0	0	0	0	0	0	0	0	0	0	0	0	0	0	0	0	0	0	0	0	0	0	0	0	0	0	0	0	0	0	0	0	0	0	0	0	0	0	0	0	0	0	0	0
7.90961e+06	2019	United Kingdom	human	0	0	0	0	0	0	0	0	0	0	0	0	1	0	0	0	0	0	0	0	0	0	0	0	0	0	0	0	0	0	0	0	0	0	0	0	0	0	0	0	0	0	0	0	0	0
7.3961e+06	2018	USA	turkey	0	0	0	0	0	0	0	0	0	0	0	0	0	0	0	0	0	0	0	0	0	0	0	0	0	0	0	0	0	0	0	0	0	0	0	0	0	0	0	0	0	0	0	0	0	0
2.01582e+07	2019	Germany	human	1	0	0	0	0	0	0	0	0	0	0	0	1	0	0	0	0	0	0	0	0	1	0	0	0	1	0	0	0	0	0	0	0	0	0	0	0	1	0	0	0	0	0	0	0	0
9.56358e+06	2017	USA	bovine	0	0	0	0	0	0	0	0	0	0	0	0	0	0	0	0	0	0	0	0	0	0	0	0	0	0	0	0	0	0	0	0	0	0	0	0	0	0	0	0	0	0	0	0	0	0
2.10004e+07	2021	USA	porcine	0	0	0	0	0	0	0	0	0	0	0	0	0	0	0	0	0	0	0	0	0	0	0	0	0	0	0	0	0	0	0	0	0	0	0	0	0	0	0	0	0	0	0	0	0	0
6.43272e+06	2019	United Kingdom	human	0	0	0	0	0	0	0	0	0	0	0	0	0	0	0	0	0	0	0	0	0	0	0	0	0	0	0	0	0	0	0	0	0	0	0	0	0	0	0	0	0	0	0	0	0	0
9.33262e+06	2015	USA	human	0	0	0	0	0	0	0	0	0	0	0	0	0	0	0	0	0	0	0	0	0	0	0	0	0	0	0	0	0	0	0	0	0	0	0	0	0	0	0	0	0	0	0	0	0	0
7.01801e+06	2018	United Kingdom	human	0	0	0	0	0	0	0	0	0	0	0	0	0	0	0	0	0	0	0	0	0	0	0	0	0	0	0	0	0	0	0	0	0	0	0	0	0	0	0	0	0	0	0	0	0	0
7.33774e+06	2018	United Kingdom	human	0	0	0	0	0	0	0	0	0	0	0	0	0	0	0	0	0	0	0	0	0	0	0	0	0	0	0	0	0	0	0	0	0	0	0	0	0	0	0	0	0	0	0	0	0	0
8.11507e+06	2008	USA	animal feed	0	0	0	0	0	0	0	0	0	0	0	0	0	0	0	0	0	0	0	0	0	0	0	0	0	0	0	0	0	0	0	0	0	0	0	0	0	0	0	0	0	0	0	0	0	0
8.11436e+06	2008	USA	animal feed	0	0	0	0	0	0	0	0	0	0	0	0	0	0	0	0	0	0	0	0	0	0	0	0	0	0	0	0	0	0	0	0	0	0	0	0	0	0	0	0	0	0	0	0	0	0
7.79286e+06	2019	USA	turkey	0	0	0	0	0	0	0	0	0	0	0	0	0	0	0	0	0	0	0	0	0	0	0	0	0	0	0	0	0	0	0	0	0	0	0	0	0	0	0	0	0	0	0	0	0	0
7.76194e+06	2005	USA	turkey	0	0	0	0	0	0	0	0	0	0	0	0	0	0	0	0	0	0	0	0	0	0	0	0	0	0	0	0	0	0	0	0	0	0	0	0	0	0	0	0	0	0	0	0	0	0
9.54864e+06	2017	USA	human	0	0	0	0	0	0	0	0	0	0	0	0	0	0	0	0	0	0	0	0	0	0	0	0	0	0	0	0	0	0	0	0	0	0	0	0	0	0	0	0	0	0	0	0	0	0
6.68789e+06	2005	USA	turkey	0	0	0	0	0	0	0	0	0	0	0	0	0	0	0	0	0	0	0	0	0	0	0	0	0	0	0	0	0	0	0	0	0	0	0	0	0	0	0	0	0	0	0	0	0	0
6.93288e+06	2017	United Kingdom	human	0	0	0	0	0	0	0	0	0	0	0	0	0	0	0	0	0	0	0	0	0	0	0	0	0	1	0	0	0	0	0	0	0	0	0	0	0	0	0	0	0	0	0	0	0	0
3.89636e+06	2018	United Kingdom	human	0	0	0	0	0	0	0	0	0	0	0	0	0	0	0	0	0	0	0	0	0	0	0	0	0	0	0	0	0	0	0	0	0	0	0	0	0	0	0	0	0	0	0	0	0	0
1.98972e+07	2021	USA	turkey	0	0	0	0	0	0	0	0	0	0	0	0	0	0	0	0	0	0	0	0	0	0	0	0	0	0	0	0	0	0	0	0	0	0	0	0	0	0	0	0	0	0	0	0	0	0
4.18051e+06	2018	United Kingdom	human	1	0	0	0	0	0	0	0	0	0	0	0	1	0	0	0	0	0	0	0	0	0	0	0	0	0	0	0	0	0	0	0	0	0	0	0	0	0	0	0	0	0	0	0	0	0
7.21296e+06	2018	United Kingdom	human	0	0	0	0	0	0	0	0	0	0	0	0	0	0	0	0	0	0	0	0	0	0	0	0	0	0	0	0	0	0	0	0	0	0	0	0	0	0	0	0	0	0	0	0	0	0
6.71231e+06	2010	USA	chicken	0	0	0	0	0	0	0	0	0	0	0	0	0	0	0	0	0	0	0	0	0	0	0	0	0	0	0	0	0	0	0	0	0	0	0	0	0	0	0	0	0	0	0	0	0	0
6.75851e+06	2015	USA	chicken	0	0	0	0	0	0	0	0	0	0	0	0	0	0	0	0	0	0	0	0	0	1	0	0	0	1	0	0	0	0	0	0	0	0	0	0	0	0	0	0	0	0	0	0	0	0
2.0207e+07	2021	USA	turkey	0	0	0	0	0	0	0	0	0	0	0	0	0	0	0	0	0	0	0	0	0	0	0	0	0	0	0	0	0	0	0	0	0	0	0	0	0	0	0	0	0	0	0	0	0	0
8.35493e+06	2019	United Kingdom	human	0	0	0	0	0	0	0	0	0	0	0	0	0	0	0	0	0	0	0	0	0	0	0	0	0	0	0	0	0	0	0	0	0	0	0	0	0	0	0	0	0	0	0	0	0	0
7.32194e+06	2018	USA	turkey	0	0	0	0	0	0	0	0	0	0	0	0	0	0	0	0	0	0	0	0	0	0	0	0	0	0	0	0	0	0	0	0	0	0	0	0	0	0	0	0	0	0	0	0	0	0
1.98176e+07	2021	USA	bovine	0	0	0	0	0	0	0	0	0	0	0	0	0	0	0	0	0	0	0	0	0	0	0	0	0	0	0	0	0	0	0	0	0	0	0	0	0	0	0	0	0	0	0	0	0	0
9.34194e+06	2017	USA	bovine	0	0	0	0	0	0	0	0	0	0	0	0	0	0	0	0	0	0	0	0	0	0	0	0	0	0	0	0	0	0	0	0	0	0	0	0	0	0	0	0	0	0	0	0	0	0
1.31313e+07	2020	USA	porcine	0	0	0	0	0	0	0	0	0	0	0	0	0	0	0	0	0	0	0	0	0	0	0	0	0	0	0	0	0	0	0	0	0	0	0	0	0	0	0	0	0	0	0	0	0	0
9.21227e+06	2017	USA	chicken	0	0	0	0	0	0	0	0	0	0	0	0	0	0	0	0	0	0	0	0	0	0	0	0	0	0	0	0	0	0	0	0	0	0	0	0	0	0	0	0	0	0	0	0	0	0
1.16003e+07	2019	United Kingdom	human	0	0	0	0	0	0	0	0	0	0	0	0	0	0	0	0	0	0	0	0	0	0	0	0	0	0	0	0	0	0	0	0	0	0	0	0	0	0	0	0	0	0	0	0	0	0
7.00543e+06	2017	United Kingdom	human	0	0	0	0	0	0	0	0	0	0	0	0	0	0	0	0	0	0	0	0	0	0	0	0	0	1	0	0	0	0	0	0	0	0	0	0	0	0	0	0	0	0	0	0	0	0
7.24794e+06	2017	United Kingdom	human	0	0	0	0	0	0	0	0	0	0	0	0	1	0	0	0	0	0	0	0	0	0	0	0	0	0	0	0	0	0	0	0	0	0	0	0	0	0	0	0	0	0	0	0	0	0
7.70733e+06	2019	United Kingdom	human	0	0	1	0	0	0	0	1	0	0	0	0	0	0	0	0	0	0	0	0	1	1	0	1	0	1	0	0	0	0	0	0	0	0	0	1	0	0	0	0	0	0	0	0	0	0
4.1625e+06	2017	United Kingdom	human	0	0	0	0	0	0	0	0	0	0	0	0	0	0	0	0	0	0	0	0	1	0	0	0	0	0	0	0	0	0	0	0	0	0	0	0	0	0	0	0	0	0	0	0	0	0
1.24227e+06	2013	USA	turkey	0	0	0	0	0	0	0	0	0	0	0	0	0	0	0	0	0	0	0	0	0	1	0	0	0	0	0	0	0	0	0	0	0	0	0	0	0	0	0	0	0	0	0	0	0	0
3.60092e+06	2014	USA	human	0	0	0	0	0	0	0	0	0	0	0	0	0	0	0	0	0	0	0	0	0	0	0	0	0	0	0	0	0	0	0	0	0	0	0	0	0	0	0	0	0	0	0	0	0	0
1.14554e+07	2005	USA	turkey	0	0	0	0	0	0	0	0	0	0	0	0	0	0	0	0	0	0	0	0	0	0	0	0	0	0	0	0	0	0	0	0	0	0	0	0	0	0	0	0	0	0	0	0	0	0
9.58515e+06	2016	USA	turkey	0	0	0	0	0	0	0	0	0	0	0	0	0	0	0	0	0	0	0	0	0	0	0	0	0	0	0	0	0	0	0	0	0	0	0	0	0	0	0	0	0	0	0	0	0	0
7.53452e+06	2019	United Kingdom	human	0	0	0	0	0	0	0	0	0	0	0	0	0	0	0	0	0	0	0	0	0	0	0	0	0	0	0	0	0	0	0	0	0	0	0	0	0	0	0	0	0	0	0	0	0	0
1.46698e+07	2020	USA	turkey	0	0	0	0	0	0	0	0	0	0	0	0	0	0	0	0	0	0	0	0	0	0	0	0	0	0	0	0	0	0	0	0	0	0	0	0	0	0	0	0	0	0	0	0	0	0
8.93819e+06	2016	USA	human	0	0	0	0	0	0	0	0	0	0	0	0	0	0	0	0	0	0	0	0	0	0	0	0	0	0	0	0	0	0	0	0	0	0	0	0	0	0	0	0	0	0	0	0	0	0
7.76386e+06	2016	USA	turkey	0	0	0	0	0	0	0	0	0	0	0	0	0	0	0	0	0	0	0	0	0	1	0	0	0	1	0	0	0	0	0	0	0	0	0	0	0	0	0	0	0	0	0	0	0	0
1.80969e+07	2018	Canada	human	0	0	0	0	0	0	0	0	0	0	0	0	0	0	0	0	0	0	0	0	0	0	0	0	0	0	0	0	0	0	0	0	0	0	0	0	0	0	0	0	0	0	0	0	0	0
3.59888e+06	2016	USA	human	0	0	0	0	0	0	0	0	0	0	0	0	0	0	0	0	0	0	0	0	0	0	0	0	0	0	0	0	0	0	0	0	0	0	0	0	0	0	0	0	0	0	0	0	0	0
9.20681e+06	2017	USA	porcine	0	0	0	0	0	0	0	0	0	0	0	0	0	0	0	0	0	0	0	0	0	0	0	0	0	0	0	0	0	0	0	0	0	0	0	0	0	0	0	0	0	0	0	0	0	0
1.70424e+07	2018	Canada	human	0	0	0	0	0	0	0	0	0	0	0	0	0	0	0	0	0	0	0	0	0	0	0	0	0	0	0	0	0	0	0	0	0	0	0	0	0	0	0	0	0	0	0	0	0	0
7.29836e+06	2018	United Kingdom	human	0	0	0	0	0	0	0	0	0	0	0	0	0	0	0	0	0	0	0	0	0	0	0	0	0	0	0	0	0	0	0	0	0	0	0	0	0	0	0	0	0	0	0	0	0	0
1.64502e+07	2020	USA	turkey	0	0	0	0	0	0	0	0	0	0	0	0	0	0	0	0	0	0	0	0	0	0	0	0	0	0	0	0	0	0	0	0	0	0	0	0	0	0	0	0	0	0	0	0	0	0
7.34676e+06	2018	USA	bovine	0	0	0	0	0	0	0	0	0	0	0	0	0	0	0	0	0	0	0	0	0	0	0	0	0	0	0	0	0	0	0	0	0	0	0	0	0	0	0	0	0	0	0	0	0	0
1.24746e+06	2013	USA	chicken	0	0	0	0	0	0	0	0	0	0	0	0	0	0	0	0	0	0	0	0	0	0	0	0	0	0	0	0	0	0	0	0	0	0	0	0	0	0	0	0	0	0	0	0	0	0
2.04137e+07	2021	USA	turkey	0	0	0	0	0	0	0	0	0	0	0	0	0	0	0	0	0	0	0	0	0	0	0	0	0	0	0	0	0	0	0	0	0	0	0	0	0	0	0	0	0	0	0	0	0	0
1.47853e+06	2012	USA	turkey	0	0	0	0	0	0	0	0	0	0	0	0	0	0	0	0	0	0	0	0	0	1	0	0	0	1	0	0	0	0	0	0	0	0	0	0	0	0	0	0	0	0	0	0	0	0
1.71939e+07	2021	USA	porcine	0	0	0	0	0	0	0	0	0	0	0	0	0	0	0	0	0	0	0	0	0	0	0	0	0	0	0	0	0	0	0	0	0	0	0	0	0	0	0	0	0	0	0	0	0	0
8.93003e+06	2015	USA	turkey	0	0	0	0	0	0	0	0	0	0	0	0	0	0	0	0	0	0	0	0	0	0	0	0	0	0	0	0	0	0	0	0	0	0	0	0	0	0	0	0	0	0	0	0	0	0
1.93568e+07	2021	USA	bovine	0	0	0	0	0	0	0	0	0	0	0	0	0	0	0	0	0	0	0	0	0	0	0	1	0	0	0	0	0	0	0	0	0	0	0	0	0	0	0	0	0	0	0	0	0	0
1.47673e+07	2020	USA	porcine	0	0	0	0	0	0	0	0	0	0	0	0	0	0	0	0	0	0	0	0	0	0	0	0	0	0	0	0	0	0	0	0	0	0	0	0	0	0	0	0	0	0	0	0	0	0
2.13513e+07	2021	USA	bovine	0	0	0	0	0	0	0	0	0	0	0	0	0	0	0	0	0	0	0	0	0	0	0	0	0	0	0	0	0	0	0	0	0	0	0	0	0	0	0	0	0	0	0	0	0	0
1.15671e+07	2018	USA	chicken	0	0	0	0	0	0	0	0	0	0	0	0	0	0	0	0	0	0	0	0	0	0	0	0	0	0	0	0	0	0	0	0	0	0	0	0	0	0	0	0	0	0	0	0	0	0
7.22136e+06	2017	United Kingdom	human	0	0	0	0	0	0	0	0	0	0	0	0	0	0	0	0	0	0	0	0	0	1	0	0	0	1	0	0	0	0	0	0	0	0	0	0	0	0	0	0	0	0	0	0	0	0
1.50432e+07	2018	Germany	animal	0	0	0	0	0	0	0	0	0	0	0	0	0	0	0	0	0	0	0	0	0	0	0	0	0	0	0	0	0	0	0	0	0	0	0	0	0	0	0	0	0	0	0	0	0	0
7.61302e+06	2019	United Kingdom	human	0	0	0	0	0	0	0	0	0	0	0	0	0	0	0	0	0	0	0	0	0	0	0	0	0	0	0	0	0	0	0	0	0	0	0	0	0	0	0	0	0	0	0	0	0	0
8.86685e+06	2010	USA	turkey	0	0	0	0	0	0	0	0	0	0	0	0	0	0	0	0	0	0	0	0	0	0	0	0	0	0	0	0	0	0	0	0	0	0	0	0	0	0	0	0	0	0	0	0	0	0
1.45244e+07	2020	USA	porcine	0	0	0	0	0	0	0	0	0	0	0	0	0	0	0	0	0	0	0	0	0	0	0	0	0	0	0	0	0	0	0	0	0	0	0	0	0	0	0	0	0	0	0	0	0	0
1.43656e+07	2020	USA	turkey	0	0	0	0	0	0	0	0	0	0	0	0	0	0	0	0	0	0	0	0	0	0	0	0	0	0	0	0	0	0	0	0	0	0	0	0	0	0	0	0	0	0	0	0	0	0
7.40513e+06	2019	United Kingdom	human	0	0	0	0	0	0	0	0	0	0	0	0	0	0	0	0	0	0	0	0	0	0	0	0	0	0	0	0	0	0	0	0	0	0	0	0	0	0	0	0	0	0	0	0	0	0
3.59998e+06	2010	USA	human	0	0	0	0	0	0	0	0	0	0	0	0	0	0	0	0	0	0	0	0	0	0	0	0	0	0	0	0	0	0	0	0	0	0	0	0	0	0	0	0	0	0	0	0	0	0
8.83012e+06	2016	USA	human	0	0	0	0	0	0	0	0	0	0	0	0	0	0	0	0	0	0	0	0	0	0	0	0	0	0	0	0	0	0	0	0	0	0	0	0	0	0	0	0	0	0	0	0	0	0
9.09576e+06	2016	USA	human	0	0	0	0	0	0	0	0	0	0	0	0	0	0	0	0	0	0	0	0	0	0	0	0	0	0	0	0	0	0	0	0	0	0	0	0	0	0	0	0	0	0	0	0	0	0
3.59875e+06	2012	USA	human	0	0	0	0	0	0	0	0	0	0	0	0	0	0	0	0	0	0	0	0	0	0	0	0	0	0	0	0	0	0	0	0	0	0	0	0	0	0	0	0	0	0	0	0	0	0
6.98641e+06	2016	United Kingdom	food	0	0	0	0	0	0	0	0	0	0	0	0	0	0	0	0	0	0	0	0	0	0	0	0	0	0	0	0	0	0	0	0	0	0	0	0	0	0	0	0	0	0	0	0	0	0
9.47619e+06	2017	USA	human	0	0	0	0	0	0	0	0	0	0	0	0	0	0	0	0	0	0	0	0	0	1	0	0	0	1	0	0	0	0	0	0	0	0	0	0	0	0	0	0	0	0	0	0	0	0
9.40713e+06	2019	United Kingdom	human	0	0	0	0	0	0	0	0	0	0	0	0	0	0	0	0	0	0	0	0	0	0	0	0	0	0	0	0	0	0	0	0	0	0	0	0	0	0	0	0	0	0	0	0	0	0
7.22806e+06	2017	United Kingdom	human	0	0	0	0	0	0	0	0	0	0	0	0	0	0	0	0	0	0	0	0	0	0	0	0	0	1	0	0	0	0	0	0	0	0	0	0	0	0	0	0	0	0	0	0	0	0
8.34541e+06	2019	United Kingdom	human	0	0	0	0	0	0	0	0	0	0	0	0	0	0	0	0	0	0	0	0	0	0	0	0	0	0	0	0	0	0	0	0	0	0	0	0	0	0	0	0	0	0	0	0	0	0
1.15432e+07	2016	Brazil	environmental	0	0	1	0	0	0	0	1	0	0	0	0	0	0	0	0	0	0	0	0	0	1	0	1	0	1	0	0	0	0	0	0	0	0	0	1	0	0	0	0	0	0	0	0	0	0
9.06728e+06	2016	USA	turkey	1	0	0	0	0	0	0	1	0	0	0	0	0	0	0	0	0	0	0	0	0	0	0	0	0	0	0	0	0	0	0	0	0	0	0	0	0	0	0	0	0	0	0	0	0	0
7.37265e+06	2018	USA	porcine	0	0	0	0	0	0	0	0	0	0	0	0	0	0	0	0	0	0	0	0	0	0	0	0	0	0	0	0	0	0	0	0	0	0	0	0	0	0	0	0	0	0	0	0	0	0
1.44534e+07	2020	USA	turkey	0	0	0	0	0	0	0	0	0	0	0	0	0	0	0	0	0	0	0	0	0	0	0	0	0	0	0	0	0	0	0	0	0	0	0	0	0	0	0	0	0	0	0	0	0	0
2.07018e+07	2021	USA	bovine	0	0	0	0	0	0	0	0	0	0	0	0	0	0	0	0	0	0	0	0	0	0	0	0	0	0	0	0	0	0	0	0	0	0	0	0	0	0	0	0	0	0	0	0	0	0
8.99342e+06	2016	USA	turkey	0	0	0	0	0	0	0	0	0	0	0	0	0	0	0	0	0	0	0	0	0	0	0	0	0	0	0	0	0	0	0	0	0	0	0	0	0	0	0	0	0	0	0	0	0	0
1.10808e+07	2011	Thailand	fish	0	0	1	0	0	0	0	1	0	0	0	0	1	0	0	0	0	0	0	0	1	0	0	1	0	0	0	0	0	0	0	0	0	0	0	0	0	0	0	0	0	0	0	0	0	0
7.82192e+06	2019	USA	turkey	0	0	0	0	0	0	0	0	0	0	0	0	0	0	0	0	0	0	0	0	0	0	0	0	0	0	0	0	0	0	0	0	0	0	0	0	0	0	0	0	0	0	0	0	0	0
8.50926e+06	2018	USA	turkey	0	0	0	0	0	0	0	0	0	0	0	0	0	0	0	0	0	0	0	0	0	0	0	0	0	0	0	0	0	0	0	0	0	0	0	0	0	0	0	0	0	0	0	0	0	0
6.68909e+06	2019	USA	turkey	0	0	0	0	0	0	0	0	0	0	0	0	0	0	0	0	0	0	0	0	0	0	0	0	0	0	0	0	0	0	0	0	0	0	0	0	0	0	0	0	0	0	0	0	0	0
7.51859e+06	2017	United Kingdom	food	0	0	0	0	0	0	0	0	0	0	0	0	0	0	0	0	0	0	0	0	0	0	0	0	0	0	0	0	0	0	0	0	0	0	0	0	0	0	0	0	0	0	0	0	0	0
2.14716e+07	2008	Taiwan	chicken	0	0	0	0	0	0	0	1	0	0	0	0	1	0	0	0	0	0	0	0	0	1	0	0	0	0	0	0	0	0	0	0	0	0	0	0	0	0	0	0	0	0	0	0	0	0
7.00815e+06	2017	United Kingdom	human	1	0	0	0	0	0	0	0	0	0	0	0	1	0	0	0	0	0	0	0	0	0	0	0	0	1	0	0	0	0	0	0	0	0	0	0	0	0	0	0	0	0	0	0	0	0
7.86223e+06	2018	USA	turkey	0	0	0	0	0	0	0	0	0	0	0	0	0	0	0	0	0	0	0	0	0	0	0	0	0	0	0	0	0	0	0	0	0	0	0	0	0	0	0	0	0	0	0	1	0	0
7.41977e+06	2017	United Kingdom	human	0	0	0	0	0	0	0	0	0	0	0	0	0	0	0	0	0	0	0	0	0	1	0	0	0	1	0	0	0	0	0	0	0	0	0	0	0	0	0	0	0	0	0	0	0	0
2.24919e+07	2022	USA	bovine	0	0	0	0	0	0	0	0	0	0	0	0	0	0	0	0	0	0	0	0	0	0	0	0	0	0	0	0	0	0	0	0	0	0	0	0	0	0	0	0	0	0	0	0	0	0
6.80903e+06	2019	USA	turkey	1	0	0	0	0	0	0	1	0	0	0	0	0	0	0	0	0	0	0	0	0	0	0	0	0	0	0	0	0	0	0	0	0	0	0	0	0	0	0	0	0	0	0	0	0	0
7.31834e+06	2018	United Kingdom	human	0	0	0	0	0	0	0	1	0	0	0	0	0	0	0	0	0	0	0	0	0	1	0	0	0	1	0	0	0	0	0	0	0	0	0	0	0	0	0	0	0	0	0	0	0	0
2.49512e+07	2022	USA	turkey	0	0	0	0	0	0	0	0	0	0	0	0	0	0	0	0	0	0	0	0	0	0	0	0	0	0	0	0	0	0	0	0	0	0	0	0	0	0	0	0	0	0	0	0	0	0
1.61411e+06	2012	France	environmental	0	0	0	0	0	0	0	0	0	0	0	0	0	0	0	1	0	0	0	0	0	0	0	0	0	0	0	0	0	0	0	0	0	0	0	0	0	0	0	0	0	0	0	0	0	0
3.90706e+06	2017	United Kingdom	human	0	0	0	0	0	0	0	0	0	0	0	0	0	0	0	0	0	0	0	0	0	0	0	0	0	0	0	0	0	0	0	0	0	0	0	0	0	0	0	0	0	0	0	0	0	0
2.57336e+07	2022	USA	porcine	0	0	0	0	0	0	0	0	0	0	0	0	0	0	0	0	0	0	0	0	0	0	0	0	0	0	0	0	0	0	0	0	0	0	0	0	0	0	0	0	0	0	0	0	0	0
7.74168e+06	2012	USA	turkey	0	0	0	0	0	0	0	0	0	0	0	0	0	0	0	0	0	0	0	0	1	0	0	0	0	0	0	0	0	0	0	1	0	0	0	0	0	0	0	0	0	0	0	0	0	0
7.28752e+06	2016	United Kingdom	human	0	0	0	0	0	0	0	0	0	0	0	0	0	0	0	0	0	0	0	0	0	0	0	0	0	0	0	0	0	0	0	0	0	0	0	0	0	0	0	0	0	0	0	0	0	0
2.55298e+07	2022	USA	turkey	0	0	0	0	0	0	0	0	0	0	0	0	0	0	0	0	0	0	0	0	0	0	0	0	0	0	0	0	0	0	0	0	0	0	0	0	0	0	0	0	0	0	0	0	0	0
7.7559e+06	2002	Taiwan	fish	0	0	1	0	0	0	0	1	0	0	1	0	1	0	0	0	0	1	0	0	0	1	0	1	0	0	0	0	0	0	0	0	0	0	0	0	0	0	0	0	0	0	0	0	0	0
1.16145e+07	2012	USA	avian	0	0	0	0	0	0	0	0	0	0	0	0	0	0	0	0	0	0	0	0	0	0	0	0	0	0	0	0	0	0	0	0	0	0	0	0	0	0	0	0	0	0	0	0	0	0
7.58946e+06	2017	United Kingdom	human	0	0	0	0	0	0	0	0	0	0	0	0	1	0	0	0	0	0	0	1	0	0	0	0	0	0	0	0	0	0	0	0	0	0	0	0	0	0	0	0	0	0	0	0	0	0
9.02753e+06	2016	USA	porcine	0	0	0	0	0	0	0	0	0	0	0	0	0	0	0	0	0	0	0	0	0	0	0	0	0	0	0	0	0	0	0	0	0	0	0	0	0	0	0	0	0	0	0	0	0	0
7.00889e+06	2016	United Kingdom	human	0	0	0	0	0	0	0	0	0	0	0	0	0	0	0	0	0	0	0	0	0	0	0	0	0	0	0	0	0	0	0	0	0	0	0	0	0	0	0	0	0	0	0	0	0	0
7.536e+06	2019	United Kingdom	human	0	0	0	0	0	0	0	0	0	0	0	0	0	0	0	0	0	0	0	0	0	0	0	0	0	0	0	0	0	0	0	0	0	0	0	0	0	0	0	0	0	0	0	0	0	0
1.0638e+07	2006	USA	turkey	0	0	0	0	0	0	0	0	0	0	0	0	0	0	0	0	0	0	0	0	0	0	0	0	0	0	0	0	0	0	0	0	0	0	0	0	0	0	0	0	0	0	0	0	0	0
8.48713e+06	2017	USA	bovine	0	0	0	0	0	0	0	0	0	0	0	0	0	0	0	0	0	0	0	0	0	0	0	0	0	0	0	0	0	0	0	0	0	0	0	0	0	0	0	0	0	0	0	0	0	0
7.30106e+06	2018	United Kingdom	human	0	0	0	0	0	0	0	0	0	0	0	0	0	0	0	0	0	0	0	0	0	0	0	0	0	0	0	0	0	0	0	0	0	0	0	0	0	0	0	0	0	0	0	0	0	0
6.75557e+06	2002	USA	turkey	0	0	0	0	0	0	0	0	0	0	0	0	0	0	0	0	0	0	0	0	0	0	0	0	0	0	0	0	0	0	0	0	0	0	0	0	0	0	0	0	0	0	0	0	0	0
6.75252e+06	2005	USA	turkey	0	0	0	0	0	0	0	0	0	0	0	0	0	0	0	0	0	0	0	0	0	0	0	0	0	0	0	0	0	0	0	0	0	0	0	0	0	0	0	0	0	0	0	0	0	0
9.16299e+06	2017	USA	porcine	0	0	0	0	0	0	0	0	0	0	0	0	0	0	0	0	0	0	0	0	0	0	0	0	0	0	0	0	0	0	0	0	0	0	0	0	0	0	0	0	0	0	0	0	0	0
7.8151e+06	2008	Viet Nam	food	0	0	0	0	0	0	0	0	0	0	0	0	0	0	0	0	0	0	0	0	0	0	0	0	0	0	0	0	0	0	0	0	0	0	0	0	0	0	0	0	0	0	0	0	0	0
6.43008e+06	2019	United Kingdom	human	0	0	0	0	0	0	0	0	0	0	0	0	0	0	0	0	0	0	0	0	0	0	0	0	0	1	0	0	0	0	0	0	0	0	0	0	0	0	0	0	0	0	0	0	0	0
2.50802e+07	2016	Ireland	human	0	0	0	0	0	0	0	1	0	0	0	0	0	0	0	0	0	0	0	0	0	0	0	0	0	0	0	0	0	0	0	0	0	0	0	0	0	0	0	0	0	0	0	0	0	0
9.43928e+06	2017	USA	porcine	0	0	0	0	0	0	0	0	0	0	0	0	0	0	0	0	0	0	0	0	0	0	0	0	0	0	0	0	0	0	0	0	0	0	0	0	0	0	0	0	0	0	0	0	0	0
2.11695e+07	2021	USA	porcine	0	0	0	0	0	0	0	0	0	0	0	0	0	0	0	0	0	0	0	0	0	0	0	0	0	0	0	0	0	0	0	0	0	0	0	0	0	0	0	0	0	0	0	0	0	0
9.58987e+06	2017	USA	bovine	0	0	0	0	0	0	0	0	0	0	0	0	0	0	0	0	0	0	0	0	0	0	0	0	0	0	0	0	0	0	0	0	0	0	0	0	0	0	0	0	0	0	0	0	0	0
8.00592e+06	2009	Canada	avian	0	0	0	0	0	0	0	0	0	0	0	0	0	0	0	0	0	0	0	0	0	1	0	0	0	1	0	0	0	0	0	0	0	0	0	0	0	0	0	0	0	0	0	0	0	0
1.8959e+07	2021	USA	porcine	0	0	0	0	0	0	0	1	0	0	0	0	0	0	0	0	0	0	0	0	1	0	0	0	0	0	0	0	0	0	0	0	0	0	0	0	0	0	0	0	0	0	0	0	0	0
1.90221e+07	2021	USA	turkey	0	0	0	0	0	0	0	0	0	0	0	0	0	0	0	0	0	0	0	0	0	0	0	0	0	0	0	0	0	0	0	0	0	0	0	0	0	0	0	0	0	0	0	0	0	0
8.41127e+06	2014	USA	porcine	0	0	0	0	0	0	0	0	0	0	0	0	0	0	0	0	0	0	0	0	0	0	0	0	0	0	0	0	0	0	0	0	0	0	0	0	0	0	0	0	0	0	0	0	0	0
1.51704e+07	2020	USA	porcine	0	0	0	0	0	0	0	0	0	0	0	0	0	0	0	0	0	0	0	0	0	0	0	0	0	0	0	0	0	0	0	0	0	0	0	0	0	0	0	0	0	0	0	0	0	0
6.933e+06	2017	United Kingdom	human	0	0	0	0	0	0	0	0	0	0	0	0	0	0	0	0	0	0	0	0	0	0	0	0	0	0	0	0	0	0	0	0	0	0	0	0	0	0	0	0	0	0	0	0	0	0
8.41121e+06	2014	USA	chicken	0	0	0	1	0	0	0	1	0	0	0	0	0	0	0	0	0	0	0	0	0	0	0	0	0	0	0	0	0	0	0	0	0	0	0	0	0	0	0	0	0	0	0	0	0	0
1.50992e+07	2020	United Kingdom	human	0	0	0	0	0	0	0	0	0	0	0	0	0	0	0	0	0	0	0	0	0	0	0	0	0	0	0	0	0	0	0	0	0	0	0	0	0	0	0	0	0	0	0	0	0	0
2.08395e+07	2021	United Kingdom	human	0	0	0	0	0	0	0	0	0	0	0	0	0	0	0	0	0	0	0	0	0	0	0	0	0	0	0	0	0	0	0	0	0	0	0	0	0	0	0	0	0	0	0	0	0	0
9.20231e+06	2017	USA	porcine	0	0	0	0	0	0	0	0	0	0	0	0	0	0	0	0	0	0	0	0	0	0	0	0	0	0	0	0	0	0	0	0	0	0	0	0	0	0	0	0	0	0	0	0	0	0
9.46869e+06	2017	USA	human	0	0	0	0	0	0	0	0	0	0	0	0	0	0	0	0	0	0	0	0	0	0	0	0	0	0	0	0	0	0	0	0	0	0	0	0	0	0	0	0	0	0	0	0	0	0
2.3045e+07	2022	USA	bovine	0	0	0	0	0	0	0	0	0	0	0	0	0	0	0	0	0	0	0	0	0	0	0	0	0	0	0	0	0	0	0	0	0	0	0	0	0	0	0	0	0	0	0	0	0	0
9.57411e+06	2017	USA	bovine	0	0	0	0	0	0	0	0	0	0	0	0	0	0	0	0	0	0	0	0	0	0	0	0	0	0	0	0	0	0	0	0	0	0	0	0	0	0	0	0	0	0	0	0	0	0
2.06291e+06			unknown	0	0	0	0	0	0	0	0	0	0	0	0	1	0	0	0	0	0	0	0	0	1	0	0	0	1	0	0	0	0	0	0	0	0	0	0	0	0	0	0	0	0	0	0	0	0
4.26155e+06	2018	United Kingdom	human	0	0	0	0	0	0	0	0	0	0	0	0	0	0	0	0	0	0	0	0	0	0	0	0	0	0	0	0	0	0	0	0	0	0	0	0	0	0	0	0	0	0	0	0	0	0
2.14677e+07	2003	Taiwan	canine	0	0	1	0	0	0	0	1	0	0	0	0	1	0	0	0	0	0	0	0	1	1	0	1	0	0	0	0	0	0	0	0	0	0	0	0	0	0	0	0	0	0	0	0	0	0
1.08859e+07	2005	USA	chicken	0	0	0	1	0	0	0	1	0	0	0	0	0	0	0	0	0	0	0	0	0	0	0	0	0	0	0	0	0	0	0	0	0	0	0	0	0	0	0	0	0	0	0	0	0	0
6.2969e+06	2006	USA	turkey	0	0	0	0	0	0	0	0	0	0	0	0	0	0	0	0	0	0	0	0	0	1	0	0	0	1	0	0	0	0	0	0	0	0	0	0	0	0	0	0	0	0	0	0	0	0
7.37461e+06	2018	USA	bovine	0	0	0	0	0	0	0	0	0	0	0	0	0	0	0	0	0	0	0	0	0	0	0	0	0	0	0	0	0	0	0	0	0	0	0	0	0	0	0	0	0	0	0	0	0	0
1.72367e+07	2021	USA	turkey	0	0	0	0	0	0	0	0	0	0	0	0	0	0	0	0	0	0	0	0	0	0	0	0	0	0	0	0	0	0	0	0	0	0	0	0	0	0	0	0	0	0	0	0	0	0
2.33292e+07	2022	USA	porcine	0	0	0	0	0	0	0	0	0	0	0	0	0	0	0	0	0	0	0	0	0	0	0	0	0	0	0	0	0	0	0	0	0	0	0	0	0	0	0	0	0	0	0	0	0	0
2.14716e+07	2008	Taiwan	chicken	0	0	0	0	0	0	0	1	0	0	0	0	1	0	0	0	0	0	0	0	0	1	0	0	0	0	0	0	0	0	0	0	0	0	0	0	0	0	0	0	0	0	0	0	0	0
8.54256e+06	2018	USA	turkey	0	0	0	0	0	0	0	0	0	0	0	0	0	0	0	0	0	0	0	0	0	0	0	0	0	0	0	0	0	0	0	0	0	0	0	0	0	0	0	0	0	0	0	0	0	0
1.45238e+07	2020	USA	porcine	0	0	0	0	0	0	0	0	0	0	0	0	0	0	0	0	0	0	0	0	0	0	0	0	0	0	0	0	0	0	0	0	0	0	0	0	0	0	0	0	0	0	0	0	0	0
1.79088e+07	2021	USA	turkey	0	0	0	0	0	0	0	0	0	0	0	0	0	0	0	0	0	0	0	0	0	0	0	0	0	0	0	0	0	0	0	0	0	0	0	0	0	0	0	0	0	0	0	0	0	0
7.83738e+06	2017	United Kingdom	human	0	0	0	0	0	0	0	0	0	0	0	0	0	0	0	0	0	0	0	0	0	0	0	0	0	0	0	0	0	0	0	0	0	0	0	0	0	0	0	0	0	0	0	0	0	0
8.83007e+06	2015	USA	human	0	0	0	0	0	0	0	0	0	0	0	0	0	0	0	0	0	0	0	0	0	0	0	0	0	0	0	0	0	0	0	0	0	0	0	0	0	0	0	0	0	0	0	0	0	0
1.45084e+07	2020	USA	chicken	0	0	0	0	0	0	0	0	0	0	0	0	0	0	0	0	0	0	0	0	0	0	0	0	0	0	0	0	0	0	0	0	0	0	0	0	0	0	0	0	0	0	0	0	0	0
1.09827e+07	2018	USA	chicken	0	0	0	0	0	0	0	0	0	0	0	0	0	0	0	0	0	0	0	0	0	0	0	0	0	0	0	0	0	0	0	0	0	0	0	0	0	0	0	0	0	0	0	0	0	0
7.01043e+06	2015	United Kingdom	human	0	0	0	0	0	0	0	0	0	0	0	0	0	0	0	0	0	0	0	0	0	1	0	0	0	0	0	0	0	0	0	0	0	0	0	0	0	0	0	0	0	0	0	0	0	0
1.5283e+07	2020	USA	turkey	0	0	0	0	0	0	0	0	0	0	0	0	0	0	0	0	0	0	0	0	0	0	0	0	0	0	0	0	0	0	0	0	0	0	0	0	0	0	0	0	0	0	0	0	0	0
2.40001e+07	2022	USA	porcine	0	0	0	0	0	0	0	0	0	0	0	0	0	0	0	0	0	0	0	0	0	0	0	0	0	0	0	0	0	0	0	0	0	0	0	0	0	0	0	0	0	0	0	0	0	0
7.81736e+06	2006	USA	bovine	0	0	0	0	0	0	0	0	0	0	0	0	0	0	0	0	0	0	0	0	0	0	0	0	0	0	0	0	0	0	0	0	0	0	0	0	0	0	0	0	0	0	0	0	0	0
2.05054e+07	2021	United Kingdom	human	0	0	0	0	0	0	0	0	0	0	0	0	0	0	0	0	0	0	0	0	0	0	0	0	0	0	0	0	0	0	0	0	0	0	0	0	0	0	0	0	0	0	0	0	0	0
2.09506e+07	2021	United Kingdom	human	0	0	0	0	0	0	0	0	0	0	0	0	0	0	0	0	0	0	0	0	0	1	0	0	0	1	0	0	0	0	0	0	0	0	0	0	0	0	0	0	0	0	0	0	0	0
7.01709e+06	2018	United Kingdom	human	0	0	0	0	0	0	0	0	0	0	0	0	0	0	0	0	0	0	0	0	0	0	0	0	0	0	0	0	0	0	0	0	0	0	0	0	0	0	0	0	0	0	0	0	0	0
1.06557e+07		Canada	human	0	0	0	0	0	0	0	0	0	0	0	0	0	0	0	0	0	0	0	0	0	0	0	0	0	0	0	0	0	0	0	0	0	0	0	0	0	0	0	0	0	0	0	0	0	0
3.60028e+06	2012	USA	human	0	0	0	0	0	0	0	0	0	0	0	0	0	0	0	0	0	0	0	0	0	0	0	0	0	0	0	0	0	0	0	0	0	0	0	0	0	0	0	0	0	0	0	0	0	0
6.69599e+06	2012	USA	turkey	0	0	0	0	0	0	0	0	0	0	0	0	0	0	0	0	0	0	0	0	0	1	0	0	0	1	0	0	0	0	0	0	0	0	0	0	0	0	0	0	0	0	0	0	0	0
7.43695e+06	2019	USA	bovine	0	0	0	0	0	0	0	0	0	0	0	0	0	0	0	0	0	0	0	0	0	0	0	0	0	0	0	0	0	0	0	0	0	0	0	0	0	0	0	0	0	0	0	0	0	0
9.24461e+06	2017	USA	human	0	0	0	0	0	0	0	0	0	0	0	0	0	0	0	0	0	0	0	0	0	0	0	0	0	0	0	0	0	0	0	0	0	0	0	0	0	0	0	0	0	0	0	0	0	0
6.29158e+06	2016	Brazil	chicken	0	0	1	0	0	0	0	1	0	0	0	0	0	0	0	0	0	0	0	0	0	1	0	1	0	1	0	0	0	0	0	0	0	0	0	1	0	0	0	0	0	0	0	0	0	0
1.60579e+07	2020	USA	turkey	0	0	0	0	0	0	0	0	0	0	0	0	0	0	0	0	0	0	0	0	0	0	0	0	0	0	0	0	0	0	0	0	0	0	0	0	0	0	0	0	0	0	0	0	0	0
1.65902e+07	2020	USA	bovine	0	0	0	0	0	0	0	0	0	0	0	0	0	0	0	0	0	0	0	0	0	0	0	0	0	0	0	0	0	0	0	0	0	0	0	0	0	0	0	0	0	0	0	0	0	0
1.51531e+07	2020	USA	bovine	0	0	0	0	0	0	0	0	0	0	0	0	0	0	0	0	0	0	0	0	0	0	0	0	0	0	0	0	0	0	0	0	0	0	0	0	0	0	0	0	0	0	0	0	0	0
7.2174e+06	2008	USA	turkey	0	0	0	0	0	0	0	0	0	0	0	0	0	0	0	0	0	0	0	0	0	0	0	0	0	0	0	0	0	0	0	0	0	0	0	0	0	0	0	0	0	0	0	0	0	0
3.59868e+06	2008	USA	human	0	0	0	0	0	0	0	0	0	0	0	0	0	0	0	0	0	0	0	0	0	0	0	0	0	0	0	0	0	0	0	0	0	0	0	0	0	0	0	0	0	0	0	0	0	0
9.50328e+06	2017	USA	human	0	0	0	0	0	0	0	0	0	0	0	0	0	0	0	0	0	0	0	0	0	0	0	0	0	0	0	0	0	0	0	0	0	0	0	0	0	0	0	0	0	0	0	0	0	0
6.93362e+06	2015	United Kingdom	human	0	0	0	0	0	0	0	0	0	0	0	0	0	0	0	0	0	0	0	0	0	0	0	0	0	0	0	0	0	0	0	0	0	0	0	0	0	0	0	0	0	0	0	0	0	0
1.13556e+07	2020	United Kingdom	human	0	0	0	0	0	0	0	0	0	0	0	0	0	0	0	0	0	0	0	0	0	0	0	0	0	0	0	0	0	0	0	0	0	0	0	0	0	0	0	0	0	0	0	0	0	0
1.64395e+07	2020	USA	bovine	0	0	0	0	0	0	0	0	0	0	0	0	0	0	0	0	0	0	0	0	0	0	0	0	0	0	0	0	0	0	0	0	0	0	0	0	0	0	0	0	0	0	0	0	0	0
9.20153e+06	2017	USA	chicken	0	0	0	0	0	0	0	0	0	0	0	0	0	0	0	0	0	0	0	0	0	0	0	0	0	0	0	0	0	0	0	0	0	0	0	0	0	0	0	0	0	0	0	0	0	0
8.69545e+06	2017	USA	human	0	0	0	0	0	0	0	0	0	0	0	0	0	0	0	0	0	0	0	0	0	0	0	0	0	0	0	0	0	0	0	0	0	0	0	0	0	0	0	0	0	0	0	0	0	0
8.47207e+06	2015	USA	turkey	0	0	0	0	0	0	0	0	0	0	0	0	0	0	0	0	0	0	0	0	0	0	0	0	0	0	0	0	0	0	0	0	0	0	0	0	0	0	0	0	0	0	0	0	0	0
1.94754e+07	2018	United Kingdom	unknown	0	0	1	0	0	0	0	0	0	0	0	0	0	0	0	0	0	0	0	0	0	1	0	1	0	1	0	0	0	0	0	0	0	0	0	0	0	0	0	0	0	0	0	0	0	0
1.74909e+07	2021	USA	chicken	0	0	0	0	0	0	0	0	0	0	0	0	0	0	0	0	0	0	0	0	0	0	0	0	0	0	0	0	0	0	0	0	0	0	0	0	0	0	0	0	0	0	0	0	0	0
7.58384e+06	2018	United Kingdom	human	0	0	0	0	0	0	0	0	0	0	0	0	0	0	0	0	0	0	0	0	0	0	0	0	0	0	0	0	0	0	0	0	0	0	0	0	0	0	0	0	0	0	0	0	0	0
8.82987e+06	2012	USA	human	0	0	0	0	0	0	0	0	0	0	0	0	0	0	0	0	0	0	0	0	0	0	0	0	0	0	0	0	0	0	0	0	0	0	0	0	0	0	0	0	0	0	0	0	0	0
2.14695e+07	2000	Taiwan	avian	0	0	1	0	0	0	0	1	0	0	0	0	1	0	0	0	0	0	0	0	1	1	0	1	0	0	0	0	0	0	0	0	0	0	0	0	0	0	0	0	0	0	0	0	0	0
1.52236e+07	2020	USA	turkey	0	0	0	0	0	0	0	0	0	0	0	0	0	0	0	0	0	0	0	0	0	0	0	0	0	0	0	0	0	0	0	0	0	0	0	0	0	0	0	0	0	0	0	0	0	0
7.76202e+06	2005	USA	turkey	0	0	0	0	0	0	0	0	0	0	0	0	0	0	0	0	0	0	0	0	0	0	0	0	0	0	0	0	0	0	0	0	0	0	0	0	0	0	0	0	0	0	0	0	0	0
8.61541e+06	2015	USA	human	0	0	0	0	0	0	0	0	0	0	0	0	0	0	0	0	0	0	0	0	0	0	0	0	0	0	0	0	0	0	0	0	0	0	0	0	0	0	0	0	0	0	0	0	0	0
7.8391e+06	2006	Brazil	animal feed	0	0	0	0	0	0	0	0	0	0	0	0	0	0	0	0	0	0	0	0	0	0	0	0	0	0	0	0	0	0	0	0	0	0	0	0	0	0	0	0	0	0	0	0	0	0
2.55128e+07	2022	USA	bovine	0	0	0	0	0	0	0	0	0	0	0	0	0	0	0	0	0	0	0	0	0	0	0	0	0	0	0	0	0	0	0	0	0	0	0	0	0	0	0	0	0	0	0	0	0	0
7.38291e+06	2018	United Kingdom	human	0	0	0	0	0	0	0	0	0	0	0	0	0	0	0	0	0	0	0	0	0	0	0	0	0	0	0	0	0	0	0	0	0	0	0	0	0	0	0	0	0	0	0	0	0	0
9.28171e+06	2017	United Kingdom	human	0	0	0	0	0	0	0	0	0	0	0	0	0	0	0	0	0	0	0	0	0	0	0	0	0	0	0	0	0	0	0	0	0	0	0	0	0	0	0	0	0	0	0	0	0	0
1.14835e+07	2018	USA	turkey	0	0	0	0	0	0	0	0	0	0	0	0	0	0	0	0	0	0	0	0	0	0	0	0	0	0	0	0	0	0	0	0	0	0	0	0	0	0	0	0	0	0	0	0	0	0
9.16375e+06	2017	USA	bovine	0	0	0	0	0	0	0	0	0	0	0	0	0	0	0	0	0	0	0	0	0	0	0	0	0	0	0	0	0	0	0	0	0	0	0	0	0	0	0	0	0	0	0	0	0	0
1.64542e+07	2003	USA	turkey	0	0	0	1	0	0	0	1	0	0	0	0	0	0	0	0	0	0	0	0	0	0	0	0	0	0	0	0	0	0	0	0	0	0	0	0	0	0	0	0	0	0	0	0	0	0
2.03313e+06	2010	USA	turkey	0	0	0	0	0	0	0	0	0	0	0	0	0	0	0	0	0	0	0	0	0	0	0	0	0	0	0	0	0	0	0	0	0	0	0	0	0	0	0	0	0	0	0	0	0	0
1.5688e+07	2017	Canada	human	0	0	1	0	0	0	0	1	0	0	0	0	1	0	0	0	0	0	0	0	1	0	0	1	0	0	0	0	0	0	0	0	0	0	0	0	0	0	0	0	0	0	0	0	0	0
7.7626e+06	2009	USA	turkey	0	0	0	0	0	0	0	0	0	0	0	0	0	0	0	0	0	0	0	0	0	0	0	0	0	0	0	0	0	0	0	0	0	0	0	0	0	0	0	0	0	0	0	0	0	0
9.25713e+06	1988	United Kingdom	unknown	0	0	0	0	0	0	0	0	0	0	0	0	0	0	0	0	0	0	0	0	0	0	0	0	0	0	0	0	0	0	0	0	0	0	0	0	0	0	0	0	0	0	0	0	0	0
2.14678e+07	2005	Taiwan	chicken	0	0	1	0	0	0	0	1	0	0	0	0	1	0	0	0	0	0	0	0	1	0	0	0	0	0	0	0	0	0	0	0	0	0	0	0	0	0	0	0	0	0	0	0	0	0
8.00875e+06	2009	USA	turkey	0	0	0	0	0	0	0	0	0	0	0	0	0	0	0	0	0	0	0	0	0	0	0	0	0	0	0	0	0	0	0	0	0	0	0	0	0	0	0	0	0	0	0	0	0	0
2.06396e+06	2000	Taiwan	human	0	0	1	0	0	0	0	0	0	0	0	0	0	0	0	0	0	0	0	0	0	1	0	1	0	0	0	0	0	0	0	0	0	0	0	0	0	0	0	0	0	0	0	0	0	0
8.6162e+06	2004	Taiwan	fish	0	0	1	0	0	0	0	0	0	0	0	0	1	0	0	0	0	0	0	0	0	1	0	1	0	0	0	0	0	0	0	0	0	0	0	0	0	0	0	0	0	0	0	0	0	0
7.36208e+06	2018	United Kingdom	human	0	0	0	0	0	0	0	0	0	0	0	0	0	0	0	0	0	0	0	0	0	0	0	0	0	0	0	0	0	0	0	0	0	0	0	0	0	0	0	0	0	0	0	0	0	0
1.69863e+07	2021	USA	chicken	0	0	0	0	0	0	0	0	0	0	0	0	0	0	0	0	0	0	0	0	0	0	0	0	0	0	0	0	0	0	0	0	0	0	0	0	0	0	0	0	0	0	0	0	0	0
6.29548e+06	2004	USA	turkey	0	0	0	0	0	0	0	0	0	0	0	0	0	0	0	0	0	0	0	0	0	0	0	0	0	0	0	0	0	0	0	0	0	0	0	0	0	0	0	0	0	0	0	0	0	0
6.23957e+06	2004	USA	turkey	0	0	0	0	0	0	0	0	0	0	0	0	0	0	0	0	0	0	0	0	0	0	0	0	0	0	0	0	0	0	0	0	0	0	0	0	0	0	0	0	0	0	0	0	0	0
6.24032e+06	2004	USA	turkey	0	0	0	0	0	0	0	0	0	0	0	0	0	0	0	0	0	0	0	0	0	0	0	0	0	0	0	0	0	0	0	0	0	0	0	0	0	0	0	0	0	0	0	0	0	0
7.7553e+06	2004	USA	turkey	0	0	0	0	0	0	0	0	0	0	0	0	0	0	0	0	0	0	0	0	0	0	0	0	0	0	0	0	0	0	0	0	0	0	0	0	0	0	0	0	0	0	0	0	0	0
6.15841e+06	2004	USA	turkey	0	0	0	0	0	0	0	0	0	0	0	0	0	0	0	0	0	0	0	0	0	0	0	0	0	0	0	0	0	0	0	0	0	0	0	0	0	0	0	0	0	0	0	0	0	0
6.23962e+06	2004	USA	turkey	0	0	0	0	0	0	0	0	0	0	0	0	0	0	0	0	0	0	0	0	0	0	0	0	0	0	0	0	0	0	0	0	0	0	0	0	0	0	0	0	0	0	0	0	0	0
1.68578e+07	2021	United Kingdom	human	0	0	0	0	0	0	0	0	0	0	0	0	0	0	0	0	0	0	0	0	0	0	0	0	0	0	0	0	0	0	0	0	0	0	0	0	0	0	0	0	0	0	0	0	0	0
6.29514e+06	2004	USA	turkey	0	0	0	0	0	0	0	0	0	0	0	0	0	0	0	0	0	0	0	0	0	0	0	0	0	0	0	0	0	0	0	0	0	0	0	0	0	0	0	0	0	0	0	0	0	0
6.24034e+06	2004	USA	turkey	0	0	0	0	0	0	0	0	0	0	0	0	0	0	0	0	0	0	0	0	0	0	0	0	0	0	0	0	0	0	0	0	0	0	0	0	0	0	0	0	0	0	0	0	0	0
6.23968e+06	2003	USA	turkey	0	0	0	0	0	0	0	0	0	0	0	0	0	0	0	0	0	0	0	0	0	0	0	0	0	0	0	0	0	0	0	0	0	0	0	0	0	0	0	0	0	0	0	0	0	0
6.2956e+06	2004	USA	turkey	0	0	0	0	0	0	0	0	0	0	0	0	0	0	0	0	0	0	0	0	0	0	0	0	0	0	0	0	0	0	0	0	0	0	0	0	0	0	0	0	0	0	0	0	0	0
3.87056e+06	2004	USA	turkey	0	0	0	0	0	0	0	0	0	0	0	0	0	0	0	0	0	0	0	0	0	0	0	0	0	0	0	0	0	0	0	0	0	0	0	0	0	0	0	0	0	0	0	0	0	0
7.90707e+06	2004	USA	turkey	0	0	0	0	0	0	0	0	0	0	0	0	0	0	0	0	0	0	0	0	0	0	0	0	0	0	0	0	0	0	0	0	0	0	0	0	0	0	0	0	0	0	0	0	0	0
6.2396e+06	2004	USA	turkey	0	0	0	0	0	0	0	0	0	0	0	0	0	0	0	0	0	0	0	0	0	0	0	0	0	0	0	0	0	0	0	0	0	0	0	0	0	0	0	0	0	0	0	0	0	0
7.75584e+06	2004	USA	turkey	0	0	0	0	0	0	0	0	0	0	0	0	0	0	0	0	0	0	0	0	0	0	0	0	0	0	0	0	0	0	0	0	0	0	0	0	0	0	0	0	0	0	0	0	0	0
6.23949e+06	2004	USA	turkey	0	0	0	0	0	0	0	0	0	0	0	0	0	0	0	0	0	0	0	0	0	0	0	0	0	0	0	0	0	0	0	0	0	0	0	0	0	0	0	0	0	0	0	0	0	0
6.15821e+06	2004	USA	turkey	0	0	0	0	0	0	0	0	0	0	0	0	0	0	0	0	0	0	0	0	0	0	0	0	0	0	0	0	0	0	0	0	0	0	0	0	0	0	0	0	0	0	0	0	0	0
8.51591e+06	2016	USA	chicken	0	0	0	0	0	0	0	0	0	0	0	0	0	0	0	0	0	0	0	0	0	0	0	0	0	0	0	0	0	0	0	0	0	0	0	0	0	0	0	0	0	0	0	0	0	0
1.7233e+07	2021	United Kingdom	human	0	0	0	0	0	0	0	0	0	0	0	0	0	0	0	0	0	0	0	0	0	0	0	0	0	0	0	0	0	0	0	0	0	0	0	0	0	0	0	0	0	0	0	0	0	0
1.29352e+07		USA	turkey	0	0	0	0	0	0	0	0	0	0	0	0	0	0	0	0	0	0	0	0	0	0	0	0	0	0	0	0	0	0	0	0	0	0	0	0	0	0	0	0	0	0	0	0	0	0
1.29353e+07	2003	USA	turkey	0	0	0	0	0	0	0	0	0	0	0	0	0	0	0	0	0	0	0	0	0	0	0	0	0	0	0	0	0	0	0	0	0	0	0	0	0	0	0	0	0	0	0	0	0	0
7.81656e+06	2004	USA	turkey	0	0	0	0	0	0	0	0	0	0	0	0	0	0	0	0	0	0	0	0	0	0	0	0	0	0	0	0	0	0	0	0	0	0	0	0	0	0	0	0	0	0	0	0	0	0
2.55296e+07	2022	USA	bovine	0	0	0	0	0	0	0	0	0	0	0	0	0	0	0	0	0	0	0	0	0	0	0	0	0	0	0	0	0	0	0	0	0	0	0	0	0	0	0	0	0	0	0	0	0	0
2.40018e+07	2022	USA	turkey	0	0	0	0	0	0	0	0	0	0	0	0	0	0	0	0	0	0	0	0	0	0	0	0	0	0	0	0	0	0	0	0	0	0	0	0	0	0	0	0	0	0	0	0	0	0
2.00664e+07	2021	USA	turkey	0	0	0	0	0	0	0	0	0	0	0	0	0	0	0	0	0	0	0	0	0	0	0	0	0	0	0	0	0	0	0	0	0	0	0	0	0	0	0	0	0	0	0	0	0	0
1.09524e+07	2017	USA	human	0	0	0	0	0	0	0	0	0	0	0	0	0	0	0	0	0	0	0	0	0	0	0	0	0	0	0	0	0	0	0	1	0	0	0	0	0	0	0	0	0	0	0	0	0	0
6.74945e+06	2019	USA	porcine	0	0	0	0	0	0	0	0	0	0	0	0	0	0	0	0	0	0	0	0	0	0	0	0	0	0	0	0	0	0	0	0	0	0	0	0	0	0	0	0	0	0	0	0	0	0
1.34939e+07	2020	USA	porcine	0	0	0	0	0	0	0	0	0	0	0	0	0	0	0	0	0	0	0	0	0	0	0	0	0	0	0	0	0	0	0	0	0	0	0	0	0	0	0	0	0	0	0	0	0	0
1.97728e+07	2021	USA	bovine	0	0	0	0	0	0	0	0	0	0	0	0	0	0	0	0	0	0	0	0	0	0	0	0	0	0	0	0	0	0	0	0	0	0	0	0	0	0	0	0	0	0	0	0	0	0
2.01245e+07	2021	USA	bovine	0	0	0	0	0	0	0	0	0	0	0	0	0	0	0	0	0	0	0	0	0	0	0	0	0	0	0	0	0	0	0	0	0	0	0	0	0	0	0	0	0	0	0	0	0	0
8.44587e+06	2018	USA	turkey	0	0	0	0	0	0	0	0	0	0	0	0	0	0	0	0	0	0	0	0	0	0	0	0	0	0	0	0	0	0	0	0	0	0	0	0	0	0	0	0	0	0	0	0	0	0
1.64599e+07	2020	USA	bovine	0	0	0	0	0	0	0	0	0	0	0	0	0	0	0	0	0	0	0	0	0	0	0	0	0	0	0	0	0	0	0	0	0	0	0	0	0	0	0	0	0	0	0	0	0	0
8.52191e+06	2012	USA	turkey	0	0	0	0	0	0	0	0	0	0	0	0	0	0	0	0	0	0	0	0	1	0	0	0	0	0	0	0	0	0	0	1	0	0	0	0	0	0	0	0	0	0	0	0	0	0
8.55561e+06	2018	USA	turkey	0	0	0	1	0	0	0	1	0	0	0	0	0	0	0	0	0	0	0	0	0	0	0	0	0	0	0	0	0	0	0	0	0	0	0	0	0	0	0	0	0	0	0	0	0	0
1.34965e+07	2020	USA	turkey	0	0	0	0	0	0	0	0	0	0	0	0	0	0	0	0	0	0	0	0	0	0	0	0	0	0	0	0	0	0	0	0	0	0	0	0	0	0	0	0	0	0	0	0	0	0
2.23346e+07	2022	USA	turkey	0	0	0	0	0	0	0	0	0	0	0	0	0	0	0	0	0	0	0	0	0	0	0	0	0	0	0	0	0	0	0	0	0	0	0	0	0	0	0	0	0	0	0	0	0	0
1.14596e+07	2012	USA	turkey	0	0	0	0	0	0	0	0	0	0	0	0	0	0	0	0	0	0	0	0	0	0	0	0	0	0	0	0	0	0	0	0	0	0	0	0	0	0	0	0	0	0	0	0	0	0
8.52305e+06	2011	USA	turkey	0	0	0	0	0	0	0	0	0	0	0	0	0	0	0	0	0	0	0	0	0	0	0	0	0	0	0	0	0	0	0	0	0	0	0	0	0	0	0	0	0	0	0	0	0	0
1.14575e+07	2012	USA	turkey	0	0	0	0	0	0	0	0	0	0	0	0	0	0	0	0	0	0	0	0	0	0	0	0	0	0	0	0	0	0	0	0	0	0	0	0	0	0	0	0	0	0	0	0	0	0
2.06732e+07	2013	Canada	animal	0	0	0	0	0	0	0	0	0	0	0	0	0	0	1	0	0	0	0	0	0	0	0	0	0	0	0	0	0	0	0	0	0	0	0	0	0	0	0	0	0	0	0	0	0	0
9.09959e+06	2016	USA	turkey	0	0	0	0	0	0	0	0	0	0	0	0	0	0	0	0	0	0	0	0	0	0	0	0	0	0	0	0	0	0	0	0	0	0	0	0	0	0	0	0	0	0	0	0	0	0
6.65185e+06	2007	USA	turkey	0	0	0	0	0	0	0	0	0	0	0	0	0	0	0	0	0	0	0	0	0	0	0	0	0	0	0	0	0	0	0	0	0	0	0	0	0	0	0	0	0	0	0	0	0	0
8.53798e+06	2017	USA	turkey	0	0	0	0	0	0	0	0	0	0	0	0	0	0	0	0	0	0	0	0	0	0	0	0	0	0	0	0	0	0	0	0	0	0	0	0	0	0	0	0	0	0	0	0	0	0
7.1903e+06	2009	USA	turkey	0	0	0	0	0	0	0	0	0	0	0	0	0	0	0	0	0	0	0	0	0	0	0	0	0	0	0	0	0	0	0	0	0	0	0	0	0	0	0	0	0	0	0	0	0	0
6.99535e+06	2018	United Kingdom	human	0	0	0	0	0	0	0	0	0	0	0	0	0	0	0	0	0	0	0	0	0	0	0	0	0	0	0	0	0	0	0	0	0	0	0	0	0	0	0	0	0	0	0	0	0	0
1.09441e+07	2018	USA	turkey	0	0	0	0	0	0	0	0	0	0	0	0	0	0	0	0	0	0	0	0	0	0	0	0	0	0	0	0	0	0	0	0	0	0	0	0	0	0	0	0	0	0	0	0	0	0
1.79226e+07	2018	Canada	human	0	0	0	0	0	0	0	0	0	0	0	0	0	0	1	0	0	0	0	0	0	0	0	0	0	0	0	0	0	0	0	0	0	0	0	0	0	0	0	0	0	0	0	0	0	0
1.48054e+06	2012	USA	turkey	0	0	0	0	0	0	0	0	0	0	0	0	0	0	0	0	0	0	0	0	0	0	0	0	0	0	0	0	0	0	0	0	0	0	0	0	0	0	0	0	0	0	0	0	0	0
8.52303e+06	2011	USA	turkey	0	0	0	0	0	0	0	0	0	0	0	0	0	0	0	0	0	0	0	0	0	0	0	0	0	0	0	0	0	0	0	0	0	0	0	0	0	0	0	0	0	0	0	0	0	0
1.86013e+07	2021	USA	turkey	0	0	0	1	0	0	0	1	0	0	0	0	0	0	0	0	0	0	0	0	0	0	0	0	0	0	0	0	0	0	0	0	0	0	0	0	0	0	0	0	0	0	0	0	0	0
2.26377e+07	2022	USA	turkey	0	0	0	0	0	0	0	0	0	0	0	0	0	0	0	0	0	0	0	0	0	0	0	0	0	0	0	0	0	0	0	0	0	0	0	0	0	0	0	0	0	0	0	0	0	0
1.14598e+07	2012	USA	turkey	0	0	0	0	0	0	0	0	0	0	0	0	0	0	0	0	0	0	0	0	0	0	0	0	0	0	0	0	0	0	0	0	0	0	0	0	0	0	0	0	0	0	0	0	0	0
1.81828e+07	2021	USA	turkey	0	0	0	1	0	0	0	1	0	0	0	0	0	0	0	0	0	0	0	0	0	0	0	0	0	0	0	0	0	0	0	0	0	0	0	0	0	0	0	0	0	0	0	0	0	0
2.52242e+07	2022	USA	turkey	0	0	0	0	0	0	0	0	0	0	0	0	0	0	0	0	0	0	0	0	0	0	0	0	0	0	0	0	0	0	0	0	0	0	0	0	0	0	0	0	0	0	0	0	0	0
8.11651e+06	2008	USA	animal feed	0	0	0	0	0	0	0	0	0	0	0	0	0	0	0	0	0	0	0	0	0	0	0	0	0	0	0	0	0	0	0	0	0	0	0	0	0	0	0	0	0	0	0	0	0	0
8.5138e+06	2014	USA	porcine	0	0	0	0	0	0	0	0	0	0	0	0	0	0	0	0	0	0	0	0	0	0	0	0	0	0	0	0	0	0	0	0	0	0	0	0	0	0	0	0	0	0	0	0	0	0
8.00181e+06	2011	Indonesia	fish	0	0	0	0	0	0	0	0	0	0	0	0	0	0	0	0	0	0	0	0	0	0	0	0	0	0	0	0	0	0	0	0	0	0	0	0	0	0	0	0	0	0	0	0	0	0
2.14676e+07	2012	Taiwan	turkey	0	0	0	0	0	0	0	1	0	0	0	0	1	0	0	0	0	0	0	0	0	0	0	0	0	0	0	0	0	0	0	0	0	0	0	0	0	0	0	0	0	0	0	0	0	0
7.66469e+06	2016	United Kingdom	human	0	0	0	0	0	0	0	0	0	0	0	0	0	0	0	0	0	0	0	0	0	0	0	0	0	0	0	0	0	0	0	0	0	0	0	0	0	0	0	0	0	0	0	0	0	0
2.26604e+07	2022	USA	turkey	0	0	0	0	0	0	0	0	0	0	0	0	0	0	0	0	0	0	0	0	0	0	0	0	0	0	0	0	0	0	0	0	0	0	0	0	0	0	0	0	0	0	0	0	0	0
2.23795e+07	2022	USA	chicken	0	0	0	0	0	0	0	0	0	0	0	0	0	0	0	0	0	0	0	0	0	0	0	0	0	0	0	0	0	0	0	0	0	0	0	0	0	0	0	0	0	0	0	0	0	0
2.15006e+07	2022	USA	chicken	0	0	0	0	0	0	0	0	0	0	0	0	0	0	0	0	0	0	0	0	0	0	0	0	0	0	0	0	0	0	0	0	0	0	0	0	0	0	0	0	0	0	0	0	0	0
8.61155e+06	2015	USA	chicken	0	0	0	0	0	0	0	0	0	0	0	0	0	0	0	0	0	0	0	0	0	0	0	0	0	0	0	0	0	0	0	0	0	0	0	0	0	0	0	0	0	0	0	0	0	0
8.97197e+06	2019	United Kingdom	human	0	0	0	0	0	0	0	0	0	0	0	0	0	0	0	0	0	0	0	0	0	0	0	0	0	0	0	0	0	0	0	0	0	0	0	0	0	0	0	0	0	0	0	0	0	0
1.98176e+07	2021	USA	bovine	0	0	0	0	0	0	0	0	0	0	0	0	0	0	0	0	0	0	0	0	0	0	0	0	0	0	0	0	0	0	0	0	0	0	0	0	0	0	0	0	0	0	0	0	0	0
1.37394e+07	2020	USA	porcine	0	0	0	0	0	0	0	0	0	0	0	0	0	0	0	0	0	0	0	0	0	0	0	0	0	0	0	0	0	0	0	0	0	0	0	0	0	0	0	0	0	0	0	0	0	0
3.87918e+06	2017	United Kingdom	human	1	0	0	0	0	0	0	0	0	0	0	0	1	0	0	0	0	0	0	0	0	0	0	0	0	1	0	0	0	0	0	0	0	0	0	0	0	0	0	0	0	0	0	0	0	0
2.14676e+07	2012	Taiwan	avian	0	0	1	0	0	0	0	1	0	0	0	0	1	0	0	0	0	0	0	0	0	0	0	1	0	0	0	0	0	0	0	0	0	0	0	0	0	0	0	0	0	0	0	0	0	0
2.14675e+07	2012	Taiwan	turkey	0	0	1	0	0	0	0	1	0	0	0	0	1	0	0	0	0	0	0	0	0	0	0	1	0	0	0	0	0	0	0	0	0	0	0	0	0	0	0	0	0	0	0	0	0	0
2.14675e+07	2012	Taiwan	porcine	0	0	1	0	0	0	0	1	0	0	0	0	1	0	0	0	0	0	1	0	0	0	0	0	0	0	0	0	0	0	0	0	0	0	0	0	0	0	0	0	0	0	0	0	0	0
2.14676e+07	2012	Taiwan	porcine	0	0	1	0	0	0	0	1	0	0	0	0	1	0	0	0	0	0	1	0	0	0	0	0	0	0	0	0	0	0	0	0	0	0	0	0	0	0	0	0	0	0	0	0	0	0
2.14717e+07	2000	Taiwan	porcine	0	0	0	0	0	0	0	1	0	0	0	0	1	0	0	0	0	0	0	0	0	0	1	0	1	0	0	0	0	0	0	0	0	0	0	0	0	0	0	0	0	0	0	0	0	0
2.28302e+06	2001	Thailand	food	0	0	0	0	0	0	0	1	0	0	0	0	1	0	0	0	0	0	0	0	0	1	0	0	0	0	0	0	0	0	0	0	0	0	0	0	0	0	0	0	0	0	0	0	0	0
2.07147e+07	2015	Taiwan	human	0	0	0	0	0	0	0	0	0	0	0	0	0	0	0	0	0	0	0	0	0	0	0	0	0	0	0	0	0	0	0	0	0	0	0	0	0	0	0	0	0	0	0	0	0	0
171295			unknown	0	0	0	0	0	0	0	0	0	0	0	0	1	0	0	0	0	0	0	0	0	0	0	0	0	0	0	0	0	0	0	0	0	0	0	0	0	0	0	0	0	0	0	0	0	0
8.80914e+06	2001	Thailand	food	0	0	0	0	0	0	0	1	0	0	0	0	1	0	0	0	0	0	0	0	0	1	0	0	0	0	0	0	0	0	0	0	0	0	0	0	0	0	0	0	0	0	0	0	0	0
8.11049e+06	2014	United Kingdom	human	1	0	0	0	0	0	0	0	0	0	0	0	1	0	0	0	0	0	0	0	0	1	0	0	0	1	0	0	0	0	0	0	0	0	0	0	0	0	0	0	0	0	0	0	0	0
1.14854e+07	2001	Taiwan	fish	0	0	1	0	0	0	0	1	0	0	0	0	1	0	0	0	0	0	0	0	1	0	0	1	0	0	0	0	0	0	0	0	0	0	0	0	0	0	0	0	0	0	0	0	0	0
20745.1			unknown	0	0	0	0	0	0	0	1	0	0	0	0	1	0	0	0	0	0	0	0	0	1	0	0	0	0	0	0	0	0	0	0	0	0	0	0	0	0	0	0	0	0	0	0	0	0
2.14677e+07	2003	Taiwan	porcine	0	0	1	0	0	0	0	1	0	0	0	0	1	0	0	0	0	0	0	0	1	1	0	1	0	0	0	0	0	0	0	0	0	0	0	0	0	0	0	0	0	0	0	0	0	0
2.07149e+07	2015	Taiwan	human	0	0	0	0	0	0	0	0	0	0	0	0	0	0	0	0	0	0	0	0	0	0	0	0	0	0	0	0	0	0	0	0	0	0	0	0	0	0	0	0	0	0	0	0	0	0
2.07148e+07	2015	Taiwan	human	0	0	0	0	0	0	0	0	0	0	0	0	0	0	0	0	0	0	0	0	0	0	0	0	0	0	0	0	0	0	0	0	0	0	0	0	0	0	0	0	0	0	0	0	0	0
2.14676e+07	2013	Taiwan	porcine	0	0	1	0	0	0	1	1	0	0	0	0	1	0	0	0	0	0	0	0	1	0	0	1	0	0	0	0	0	0	0	0	0	0	0	0	0	0	0	0	0	0	0	0	0	0
8.50401e+06	2018	USA	bovine	0	0	0	0	0	0	0	0	0	0	0	0	0	0	0	0	0	0	0	0	0	0	0	0	0	0	0	0	0	0	0	0	0	0	0	0	0	0	0	0	0	0	0	0	0	0
2.48422e+07	2022	USA	turkey	0	0	0	0	0	0	0	0	0	0	0	0	0	0	0	0	0	0	0	0	0	0	0	0	0	0	0	0	0	0	0	0	0	0	0	0	0	0	0	0	0	0	0	0	0	0
2.13473e+07	2021	USA	turkey	0	0	0	0	0	0	0	0	0	0	0	0	0	0	0	0	0	0	0	0	0	0	0	0	0	0	0	0	0	0	0	0	0	0	0	0	0	0	0	0	0	0	0	0	0	0
2.48311e+07	2022	USA	turkey	0	0	0	0	0	0	0	0	0	0	0	0	0	0	0	0	0	0	0	0	0	0	0	0	0	0	0	0	0	0	0	0	0	0	0	0	0	0	0	0	0	0	0	0	0	0
6.68675e+06	2019	USA	porcine	0	0	0	0	0	0	0	0	0	0	0	0	0	0	0	0	0	0	0	0	0	0	0	0	0	0	0	0	0	0	0	0	0	0	0	0	0	0	0	0	0	0	0	0	0	0
1.437e+07	2020	USA	porcine	0	0	0	0	0	0	0	0	0	0	0	0	0	0	0	0	0	0	0	0	0	0	0	0	0	0	0	0	0	0	0	0	0	0	0	0	0	0	0	0	0	0	0	0	0	0
8.11753e+06	2009	Canada	animal feed	0	0	0	0	0	0	0	0	0	0	0	0	0	0	0	0	0	0	0	0	0	0	0	0	0	0	0	0	0	0	0	0	0	0	0	0	0	0	0	0	0	0	0	0	0	0
6.63049e+06	2004	USA	chicken	0	0	0	0	0	0	0	0	0	0	0	0	0	0	0	0	0	0	0	0	0	0	0	0	0	0	0	0	0	0	0	0	0	0	0	0	0	0	0	0	0	0	0	0	0	0
2.39683e+07	2022	USA	chicken	0	0	0	0	0	0	0	0	0	0	0	0	0	0	0	0	0	0	0	0	0	0	0	0	0	0	0	0	0	0	0	0	0	0	0	0	0	0	0	0	0	0	0	0	0	0
6.80777e+06	2018	USA	chicken	0	0	0	0	0	0	0	0	0	0	0	0	0	0	0	0	0	0	0	0	0	0	0	0	0	0	0	0	0	0	0	0	0	0	0	0	0	0	0	0	0	0	0	0	0	0
7.75286e+06	2008	USA	turkey	0	0	0	0	0	0	0	0	0	0	0	0	0	0	0	0	0	0	0	0	0	0	0	0	0	0	0	0	0	0	0	0	0	0	0	0	0	0	0	0	0	0	0	0	0	0
1.73306e+07	2021	USA	turkey	0	0	0	0	0	0	0	0	0	0	0	0	0	0	0	0	0	0	0	0	0	0	0	0	0	1	0	0	0	0	0	0	0	0	0	0	0	0	0	0	0	0	0	0	0	0
8.44433e+06	2018	USA	chicken	0	0	0	0	0	0	0	0	0	0	0	0	0	0	0	0	0	0	0	0	0	0	0	0	0	0	0	0	0	0	0	0	0	0	0	0	0	0	0	0	0	0	0	0	0	0
8.83e+06	2014	USA	human	0	0	0	0	0	0	0	0	0	0	0	0	0	0	0	0	0	0	0	0	0	0	0	0	0	0	0	0	0	0	0	0	0	0	0	0	0	0	0	0	0	0	0	0	0	0
1.64945e+07	2020	USA	turkey	0	0	0	0	0	0	0	0	0	0	0	0	0	0	0	0	0	0	0	0	0	0	0	0	0	0	0	0	0	0	0	0	0	0	0	0	0	0	0	0	0	0	0	0	0	0
7.32774e+06	2018	USA	chicken	0	0	0	0	0	0	0	0	0	0	0	0	0	0	0	0	0	0	0	0	0	0	0	0	0	0	0	0	0	0	0	0	0	0	0	0	0	0	0	0	0	0	0	0	0	0
1.47234e+07	2018	Canada	human	0	0	0	0	0	0	0	0	0	0	0	0	0	0	0	0	0	0	0	0	0	0	0	0	0	0	0	0	0	0	0	0	0	0	0	0	0	0	0	0	0	0	0	0	0	0
8.9972e+06	2012	USA	environmental	0	0	0	0	0	0	0	0	0	0	0	0	0	0	0	0	0	0	0	0	0	0	0	0	0	0	0	0	0	0	0	0	0	0	0	0	0	0	0	0	0	0	0	0	0	0
7.43321e+06	2019	USA	chicken	0	0	0	0	0	0	0	0	0	0	0	0	0	0	0	0	0	0	0	0	0	0	0	0	0	0	0	0	0	0	0	0	0	0	0	0	0	0	0	0	0	0	0	0	0	0
1.11468e+07	2013	USA	environmental	0	0	0	0	0	0	0	0	0	0	0	0	0	0	0	0	0	0	0	0	0	0	0	0	0	0	0	0	0	0	0	0	0	0	0	0	0	0	0	0	0	0	0	0	0	0
2.40003e+07	2022	USA	porcine	0	0	0	0	0	0	0	0	0	0	0	0	0	0	0	0	0	0	0	0	0	0	0	0	0	0	0	0	0	0	0	0	0	0	0	0	0	0	0	0	0	0	0	0	0	0
1.01292e+07	2016	USA	turkey	0	0	0	0	0	0	0	0	0	0	0	0	0	0	0	0	0	0	0	0	0	0	0	0	0	0	0	0	0	0	0	0	0	0	0	0	0	0	0	0	0	0	0	0	0	0
1.45869e+07	2020	USA	chicken	0	0	0	0	0	0	0	0	0	0	0	0	0	0	0	0	0	0	0	0	0	0	0	0	0	0	0	0	0	0	0	0	0	0	0	0	0	0	0	0	0	0	0	0	0	0
9.3231e+06	2017	USA	porcine	0	0	0	0	0	0	0	0	0	0	0	0	0	0	0	0	0	0	0	0	0	0	0	0	0	0	0	0	0	0	0	0	0	0	0	0	0	0	0	0	0	0	0	0	0	0
8.52329e+06	2011	USA	turkey	0	0	0	0	0	0	0	0	0	0	0	0	0	0	0	0	0	0	0	0	0	0	0	0	0	0	0	0	0	0	0	0	0	0	0	0	0	0	0	0	0	0	0	0	0	0
9.52434e+06	2016	USA	turkey	1	0	0	0	0	0	0	1	0	0	0	0	0	0	0	0	0	0	0	0	0	0	0	0	0	0	0	0	0	0	0	0	0	0	0	0	0	0	0	0	0	0	0	0	0	0
6.69309e+06	2006	USA	chicken	0	0	0	0	0	0	0	0	0	0	0	0	0	0	0	0	0	0	0	0	0	0	0	0	0	0	0	0	0	0	0	0	0	0	0	0	0	0	0	0	0	0	0	0	0	0
1.70807e+07	2017	Canada	human	0	0	0	0	0	0	0	0	0	0	0	0	0	0	0	0	0	0	0	0	0	0	0	0	0	0	0	0	0	0	0	0	0	0	0	0	0	0	0	0	0	0	0	0	0	0
1.0126e+07		Canada	human	0	0	0	0	0	0	0	0	0	0	0	0	0	0	0	0	0	0	0	0	0	0	0	0	0	0	0	0	0	0	0	0	0	0	0	0	0	0	0	0	0	0	0	0	0	0
7.8164e+06	2007	USA	turkey	0	0	0	0	0	0	0	0	0	0	0	0	0	0	0	0	0	0	0	0	0	0	0	0	0	0	0	0	0	0	0	0	0	0	0	0	0	0	0	0	0	0	0	0	0	0
8.50635e+06	2017	USA	turkey	0	0	0	0	0	0	0	0	0	0	0	0	0	0	0	0	0	0	0	0	0	0	0	0	0	0	0	0	0	0	0	0	0	0	0	0	0	0	0	0	0	0	0	0	0	0
1.00065e+07	2018	USA	turkey	0	0	0	0	0	0	0	0	0	0	0	0	0	0	0	0	0	0	0	0	0	0	0	0	0	0	0	0	0	0	0	0	0	0	0	0	0	0	0	0	0	0	0	0	0	0
7.75512e+06	2008	USA	turkey	0	0	0	0	0	0	0	0	0	0	0	0	0	0	0	0	0	0	0	0	0	0	0	0	0	0	0	0	0	0	0	0	0	0	0	0	0	0	0	0	0	0	0	0	0	0
1.4809e+06	2012	USA	turkey	0	0	0	0	0	0	0	0	0	0	0	0	0	0	0	0	0	0	0	0	1	0	0	0	0	0	0	0	0	0	0	1	0	0	0	0	0	0	0	0	0	0	0	0	0	0
1.16262e+07	2018	USA	turkey	0	0	0	0	0	0	0	0	0	0	0	0	0	0	0	0	0	0	0	0	0	0	0	0	0	0	0	0	0	0	0	0	0	0	0	0	0	0	0	0	0	0	0	0	0	0
1.58699e+07	2017	Canada	human	0	0	0	0	0	0	0	0	0	0	0	0	0	0	0	0	0	0	0	0	0	0	0	0	0	0	0	0	0	0	0	0	0	0	0	0	0	0	0	0	0	0	0	0	0	0
8.96228e+06	2019	United Kingdom	human	0	0	0	0	0	0	0	0	0	0	0	0	0	0	0	0	0	0	0	0	0	0	0	0	0	0	0	0	0	0	0	0	0	0	0	0	0	0	0	0	0	0	0	0	0	0
8.82998e+06	2014	USA	human	0	0	0	0	0	0	0	0	0	0	0	0	0	0	0	0	0	0	0	0	0	0	0	0	0	0	0	0	0	0	0	0	0	0	0	0	0	0	0	0	0	0	0	0	0	0
2.38384e+07	2022	USA	turkey	0	0	0	0	0	0	0	0	0	0	0	0	0	0	0	0	0	0	0	0	0	0	0	0	0	0	0	0	0	0	0	0	0	0	0	0	0	0	0	0	0	0	0	0	0	0
2.49202e+07	2022	USA	chicken	0	0	0	0	0	0	0	0	0	0	0	0	0	0	0	0	0	0	0	0	0	0	0	0	0	0	0	0	0	0	0	0	0	0	0	0	0	0	0	0	0	0	0	0	0	0
8.98173e+06	2016	USA	human	0	0	0	0	0	0	0	0	0	0	0	0	0	0	0	0	0	0	0	0	0	0	0	0	0	0	0	0	0	0	0	0	0	0	0	0	0	0	0	0	0	0	0	0	0	0
2.353e+07	2022	USA	turkey	0	0	0	0	0	0	0	0	0	0	0	0	0	0	0	0	0	0	0	0	0	0	0	0	0	0	0	0	0	0	0	0	0	0	0	0	0	0	0	0	0	0	0	0	0	0
8.40891e+06	2016	USA	porcine	0	0	0	0	0	0	0	0	0	0	0	0	0	0	0	0	0	0	0	0	0	0	0	0	0	0	0	0	0	0	0	0	0	0	0	0	0	0	0	0	0	0	0	0	0	0
7.19262e+06	2010	USA	turkey	0	0	0	0	0	0	0	0	0	0	0	0	0	0	0	0	0	0	0	0	1	0	0	0	0	0	0	0	0	0	0	0	0	0	0	0	0	0	0	0	0	0	0	0	0	0
2.39698e+07	2022	USA	turkey	0	0	0	0	0	0	0	0	0	0	0	0	0	0	0	0	0	0	0	0	0	0	0	0	0	0	0	0	0	0	0	0	0	0	0	0	0	0	0	0	0	0	0	0	0	0
1.5091e+07	2020	USA	turkey	0	0	0	0	0	0	0	0	0	0	0	0	0	0	0	0	0	0	0	0	0	0	0	0	0	0	0	0	0	0	0	0	0	0	0	0	0	0	0	0	0	0	0	0	0	0
6.75273e+06	2004	USA	chicken	0	0	0	0	0	0	0	0	0	0	0	0	0	0	0	0	0	0	0	0	0	0	0	0	0	0	0	0	0	0	0	0	0	0	0	0	0	0	0	0	0	0	0	0	0	0
3.60018e+06	2004	USA	human	0	0	0	0	0	0	0	0	0	0	0	0	0	0	0	0	0	0	0	0	0	0	0	0	0	0	0	0	0	0	0	0	0	0	0	0	0	0	0	0	0	0	0	0	0	0
2.06006e+07	2021	USA	turkey	0	0	0	0	0	0	0	0	0	0	0	0	0	0	0	0	0	0	0	0	0	0	0	0	0	0	0	0	0	0	0	0	0	0	0	0	0	0	0	0	0	0	0	0	0	0
1.72973e+07	2021	USA	turkey	0	0	0	0	0	0	0	0	0	0	0	0	0	0	0	0	0	0	0	0	0	0	0	0	0	0	0	0	0	0	0	0	0	0	0	0	0	0	0	0	0	0	0	0	0	0
7.42219e+06	2019	USA	porcine	0	0	0	0	0	0	0	0	0	0	0	0	0	0	0	0	0	0	0	0	0	0	0	0	0	0	0	0	0	0	0	0	0	0	0	0	0	0	0	0	0	0	0	0	0	0
1.63494e+07	2020	USA	turkey	0	0	0	0	0	0	0	0	0	0	0	0	0	0	0	0	0	0	0	0	0	0	0	0	0	0	0	0	0	0	0	0	0	0	0	0	0	0	0	0	0	0	0	0	0	0
8.46067e+06	2018	USA	porcine	0	0	0	0	0	0	0	0	0	0	0	0	0	0	0	0	0	0	0	0	0	0	0	0	0	0	0	0	0	0	0	0	0	0	0	0	0	0	0	0	0	0	0	0	0	0
2.41899e+07	2022	USA	porcine	0	0	0	0	0	0	0	0	0	0	0	0	0	0	0	0	0	0	0	0	0	0	0	0	0	0	0	0	0	0	0	0	0	0	0	0	0	0	0	0	0	0	0	0	0	0
7.82395e+06	2018	USA	chicken	0	0	0	0	0	0	0	0	0	0	0	0	0	0	0	0	0	0	0	0	0	0	0	0	0	0	0	0	0	0	0	0	0	0	0	0	0	0	0	0	0	0	0	0	0	0
2.51687e+07	2022	USA	turkey	0	0	0	0	0	0	0	0	0	0	0	0	0	0	0	0	0	0	0	0	0	0	0	0	0	0	0	0	0	0	0	0	0	0	0	0	0	0	0	0	0	0	0	0	0	0
9.53916e+06	2012	USA	animal feed	0	0	0	0	0	0	0	0	0	0	0	0	0	0	0	0	0	0	0	0	0	0	0	0	0	0	0	0	0	0	0	0	0	0	0	0	0	0	0	0	0	0	0	0	0	0
8.45495e+06	2018	USA	porcine	0	0	0	0	0	0	0	0	0	0	0	0	0	0	0	0	0	0	0	0	0	0	0	0	0	0	0	0	0	0	0	0	0	0	0	0	0	0	0	0	0	0	0	0	0	0
1.54405e+07	2020	USA	turkey	0	0	0	0	0	0	0	0	0	0	0	0	0	0	0	0	0	0	0	0	0	0	0	0	0	0	0	0	0	0	0	0	0	0	0	0	0	0	0	0	0	0	0	0	0	0
1.45769e+07	2019	USA	turkey	0	0	0	0	0	0	0	0	0	0	0	0	0	0	0	0	0	0	0	0	0	0	0	0	0	0	0	0	0	0	0	0	0	0	0	0	0	0	0	0	0	0	0	0	0	0
9.03637e+06	2016	USA	chicken	0	0	0	0	0	0	0	0	0	0	0	0	0	0	0	0	0	0	0	0	0	0	0	0	0	0	0	0	0	0	0	0	0	0	0	0	0	0	0	0	0	0	0	0	0	0
6.74867e+06	2019	USA	chicken	0	0	0	0	0	0	0	0	0	0	0	0	0	0	0	0	0	0	0	0	0	0	0	0	0	0	0	0	0	0	0	0	0	0	0	0	0	0	0	0	0	0	0	0	0	0
2.40134e+07	2022	USA	turkey	0	0	0	0	0	0	0	0	0	0	0	0	0	0	0	0	0	0	0	0	0	0	0	0	0	0	0	0	0	0	0	0	0	0	0	0	0	0	0	0	0	0	0	0	0	0
9.58437e+06	2016	USA	turkey	0	0	0	0	0	0	0	0	0	0	0	0	0	0	0	0	0	0	0	0	0	0	0	0	0	0	0	0	0	0	0	0	0	0	0	0	0	0	0	0	0	0	0	0	0	0
7.53361e+06	2019	United Kingdom	food	0	0	0	0	0	0	0	0	0	0	0	0	0	0	0	0	0	0	0	0	0	0	0	0	0	0	0	0	0	0	0	0	0	0	0	0	0	0	0	0	0	0	0	0	0	0
7.75932e+06	2009	USA	turkey	0	0	0	0	0	0	0	0	0	0	0	0	0	0	0	0	0	0	0	0	0	0	0	0	0	0	0	0	0	0	0	0	0	0	0	0	0	0	0	0	0	0	0	0	0	0
1.59543e+07	2020	USA	turkey	0	0	0	0	0	0	0	0	0	0	0	0	0	0	0	0	0	0	0	0	0	0	0	0	0	0	0	0	0	0	0	0	0	0	0	0	0	0	0	0	0	0	0	0	0	0
8.46537e+06	2014	USA	turkey	1	0	0	0	0	0	0	1	0	0	0	0	0	0	0	0	0	0	0	0	0	0	0	0	0	0	0	0	0	0	0	0	0	0	0	0	0	0	0	0	0	0	0	0	0	0
1.49174e+07	2020	USA	bovine	0	0	0	0	0	0	0	0	0	0	0	0	0	0	0	0	0	0	0	0	0	0	0	0	0	0	0	0	0	0	0	0	0	0	0	0	0	0	0	0	0	0	0	0	0	0
9.20527e+06	2017	USA	human	0	0	0	0	0	0	0	0	0	0	0	0	0	0	0	0	0	0	0	0	0	0	0	0	0	0	0	0	0	0	0	0	0	0	0	0	0	0	0	0	0	0	0	0	0	0
3.60007e+06	2005	USA	human	0	0	0	0	0	0	0	0	0	0	0	0	0	0	0	0	0	0	0	0	0	0	0	0	0	0	0	0	0	0	0	0	0	0	0	0	0	0	0	0	0	0	0	0	0	0
7.7564e+06	2008	USA	turkey	0	0	0	0	0	0	0	0	0	0	0	0	0	0	0	0	0	0	0	0	0	0	0	0	0	0	0	0	0	0	0	0	0	0	0	0	0	0	0	0	0	0	0	0	0	0
1.64398e+07	2020	USA	turkey	0	0	0	0	0	0	0	0	0	0	0	0	0	0	0	0	0	0	0	0	0	0	0	0	0	0	0	0	0	0	0	0	0	0	0	0	0	0	0	0	0	0	0	0	0	0
3.60005e+06	2003	USA	human	0	0	0	0	0	0	0	0	0	0	0	0	0	0	0	0	0	0	0	0	0	0	0	0	0	0	0	0	0	0	0	0	0	0	0	0	0	0	0	0	0	0	0	0	0	0
8.91533e+06	2014	USA	chicken	0	0	0	0	0	0	0	0	0	0	0	0	0	0	0	0	0	0	0	0	0	0	0	0	0	0	0	0	0	0	0	0	0	0	0	0	0	0	0	0	0	0	0	0	0	0
2.03042e+06	2011	USA	turkey	0	0	0	0	0	0	0	0	0	0	0	0	0	0	0	0	0	0	0	0	0	0	0	0	0	0	0	0	0	0	0	0	0	0	0	0	0	0	0	0	0	0	0	0	0	0
2.03293e+06	2010	USA	turkey	0	0	0	0	0	0	0	0	0	0	0	0	0	0	0	0	0	0	0	0	0	0	0	0	0	0	0	0	0	0	0	0	0	0	0	0	0	0	0	0	0	0	0	0	0	0
1.47981e+06	2012	USA	turkey	0	0	0	0	0	0	0	0	0	0	0	0	0	0	0	0	0	0	0	0	0	0	0	0	0	0	0	0	0	0	0	0	0	0	0	0	0	0	0	0	0	0	0	0	0	0
8.41555e+06	2012	USA	turkey	0	0	0	0	0	0	0	0	0	0	0	0	0	0	0	0	0	0	0	0	0	0	0	0	0	0	0	0	0	0	0	0	0	0	0	0	0	0	0	0	0	0	0	0	0	0
2.03309e+06	2010	USA	turkey	0	0	0	0	0	0	0	0	0	0	0	0	0	0	0	0	0	0	0	0	1	0	0	0	0	0	0	0	0	0	0	0	0	0	0	0	0	0	0	0	0	0	0	0	0	0
8.43425e+06	2017	USA	human	0	0	0	0	0	0	0	0	0	0	0	0	0	0	0	0	0	0	0	0	0	0	0	0	0	0	0	0	0	0	0	0	0	0	0	0	0	0	0	0	0	0	0	0	0	0
1.06327e+07	2013	USA	chicken	0	0	0	0	0	0	0	0	0	0	0	0	0	0	0	0	0	0	0	0	0	0	0	0	0	0	0	0	0	0	0	0	0	0	0	0	0	0	0	0	0	0	0	0	0	0
1.75307e+07	2017	Canada	human	0	0	0	0	0	0	0	0	0	0	0	0	0	0	0	0	0	0	0	0	0	0	0	0	0	0	0	0	0	0	0	0	0	0	0	0	0	0	0	0	0	0	0	0	0	0
2.55159e+07	2022	USA	porcine	0	0	0	0	0	0	0	0	0	0	0	0	0	0	0	0	0	0	0	0	0	0	0	0	0	0	0	0	0	0	0	0	0	0	0	0	0	0	0	0	0	0	0	0	0	0
2.32232e+07	2022	USA	porcine	0	0	0	0	0	0	0	0	0	0	0	0	0	0	0	0	0	0	0	0	0	0	0	0	0	0	0	0	0	0	0	0	0	0	0	0	0	0	0	0	0	0	0	0	0	0
1.87493e+07	2021	USA	turkey	0	0	0	0	0	0	0	0	0	0	0	0	0	0	0	0	0	0	0	0	0	0	0	0	0	0	0	0	1	0	0	0	0	0	0	0	0	0	0	0	0	0	0	0	0	0
1.6141e+06	2012	France	environmental	0	0	0	0	0	0	0	0	0	0	0	0	0	0	0	0	0	0	0	0	0	0	0	0	0	0	0	0	0	0	0	0	0	0	0	0	0	0	0	0	0	0	0	0	0	0
6.81248e+06	2006	USA	turkey	0	0	0	0	0	0	0	0	0	0	0	0	0	0	0	0	0	0	0	0	0	1	0	0	0	0	0	0	0	0	0	0	0	0	0	0	0	0	0	0	0	0	0	0	0	0
7.43891e+06	2019	USA	chicken	0	0	0	0	0	0	0	0	0	0	0	0	0	0	0	0	0	0	0	0	0	0	0	0	0	0	0	0	0	0	0	0	0	0	0	0	0	0	0	0	0	0	0	0	0	0
6.68729e+06	2019	USA	turkey	0	0	0	0	0	0	0	0	0	0	0	0	0	0	0	0	0	0	0	0	0	0	0	0	0	0	0	0	0	0	0	0	0	0	0	0	0	0	0	0	0	0	0	0	0	0
8.92889e+06	2013	USA	animal	0	0	0	0	0	0	0	0	0	0	0	0	0	0	0	0	0	0	0	0	0	0	0	0	0	0	0	0	0	0	0	0	0	0	0	0	0	0	0	0	0	0	0	0	0	0
8.47549e+06	2016	USA	porcine	0	0	0	0	0	0	0	0	0	0	0	0	1	0	0	0	0	0	0	0	0	1	0	0	0	1	0	0	0	0	0	0	0	0	0	0	0	0	0	0	0	0	0	0	0	0
8.49763e+06	2018	USA	turkey	0	0	0	0	0	0	0	0	0	0	0	0	0	0	0	0	0	0	0	0	0	0	0	0	0	0	0	0	0	0	0	0	0	0	0	0	0	0	0	0	0	0	0	0	0	0
1.72952e+07	2021	USA	turkey	0	0	0	0	0	0	0	0	0	0	0	0	0	0	0	0	0	0	0	0	0	0	0	0	0	0	0	0	0	0	0	0	0	0	0	0	0	0	0	0	0	0	0	0	0	0
8.97611e+06	2016	USA	bovine	0	0	0	0	0	0	0	0	0	0	0	0	0	0	0	0	0	0	0	0	0	0	0	0	0	0	0	0	0	0	0	0	0	0	0	0	0	0	0	0	0	0	0	0	0	0
2.45658e+07	2022	USA	porcine	0	0	0	0	0	0	0	0	0	0	0	0	0	0	0	0	0	0	0	0	0	0	0	0	0	0	0	0	0	0	0	0	0	0	0	0	0	0	0	0	0	0	0	0	0	0
1.862e+07	2021	USA	turkey	0	0	0	0	0	0	0	0	0	0	0	0	0	0	0	0	0	0	0	0	0	0	0	0	0	0	0	0	0	0	0	0	0	0	0	0	0	0	0	0	0	0	0	0	0	0
2.57332e+07	2022	USA	chicken	0	0	0	0	0	0	0	0	0	0	0	0	0	0	0	0	0	0	0	0	0	0	0	0	0	0	0	0	0	0	0	0	0	0	0	0	0	0	0	0	0	0	0	0	0	0
6.63403e+06	2007	USA	turkey	0	0	0	0	0	0	0	0	0	0	0	0	0	0	0	0	0	0	0	0	0	0	0	0	0	0	0	0	0	0	0	0	0	0	0	0	0	0	0	0	0	0	0	0	0	0
8.86521e+06	2015	USA	human	0	0	0	0	0	0	0	0	0	0	0	0	0	0	0	0	0	0	0	0	0	0	0	0	0	0	0	0	0	0	0	0	0	0	0	0	0	0	0	0	0	0	0	0	0	0
1.51873e+07	2020	USA	porcine	0	0	0	0	0	0	0	0	0	0	0	0	0	0	0	0	0	0	0	0	0	0	0	0	0	0	0	0	0	0	0	0	0	0	0	0	0	0	0	0	0	0	0	0	0	0
6.80583e+06	2019	USA	chicken	0	0	0	0	0	0	0	0	0	0	0	0	0	0	0	0	0	0	0	0	0	0	0	0	0	0	0	0	0	0	0	0	0	0	0	0	0	0	0	0	0	0	0	0	0	0
7.75348e+06	2008	USA	turkey	0	0	0	0	0	0	0	0	0	0	0	0	0	0	0	0	0	0	0	0	0	0	0	0	0	0	0	0	0	0	0	0	0	0	0	0	0	0	0	0	0	0	0	0	0	0
8.47341e+06	2014	USA	turkey	1	0	0	0	0	0	0	1	0	0	0	0	0	0	0	0	0	0	0	0	0	0	0	0	0	0	0	0	0	0	0	0	0	0	0	0	0	0	0	0	0	0	0	0	0	0
9.58979e+06	2017	USA	porcine	0	0	0	0	0	0	0	0	0	0	0	0	0	0	0	0	0	0	0	0	0	0	0	0	0	0	0	0	0	0	0	0	0	0	0	0	0	0	0	0	0	0	0	0	0	0
1.4524e+07	2020	USA	porcine	0	0	0	0	0	0	0	0	0	0	0	0	0	0	0	0	0	0	0	0	0	0	0	0	0	0	0	0	0	0	0	0	0	0	0	0	0	0	0	0	0	0	0	0	0	0
9.47729e+06	2017	USA	turkey	0	0	0	0	0	0	0	0	0	0	0	0	0	0	0	0	0	0	0	0	0	0	0	0	0	0	0	0	0	0	0	0	0	0	0	0	0	0	0	0	0	0	0	0	0	0
1.45872e+07	2020	USA	porcine	0	0	0	0	0	0	0	0	0	0	0	0	0	0	0	0	0	0	0	0	0	0	0	0	0	0	0	0	0	0	0	0	0	0	0	0	0	0	0	0	0	0	0	0	0	0
2.09782e+07	1987	USA	chicken	0	0	0	0	0	0	0	0	0	0	0	0	0	0	0	0	0	0	0	0	0	0	0	0	0	0	0	0	0	0	0	0	0	0	0	0	0	0	0	0	0	0	0	0	0	0
1.35851e+07	2020	USA	porcine	0	0	0	0	0	0	0	0	0	0	0	0	0	0	0	0	0	0	0	0	0	0	0	0	0	0	0	0	0	0	0	0	0	0	0	0	0	0	0	0	0	0	0	0	0	0
1.16469e+07	2019	USA	porcine	0	0	0	0	0	0	0	0	0	0	0	0	0	0	0	0	0	0	0	0	0	0	0	0	0	0	0	0	0	0	0	0	0	0	0	0	0	0	0	0	0	0	0	0	0	0
3.60017e+06	2004	USA	human	0	0	0	0	0	0	0	0	0	0	0	0	0	0	0	0	0	0	0	0	0	0	0	0	0	0	0	0	0	0	0	0	0	0	0	0	0	0	0	0	0	0	0	0	0	0
8.47629e+06	2016	USA	turkey	0	0	0	0	0	0	0	0	0	0	0	0	0	0	0	0	0	0	0	0	0	0	0	0	0	0	0	0	0	0	0	0	0	0	0	0	0	0	0	0	0	0	0	0	0	0
1.36682e+07	2020	USA	turkey	0	0	0	0	0	0	0	0	0	0	0	0	0	0	0	0	0	0	0	0	0	0	0	0	0	0	0	0	0	0	0	0	0	0	0	0	0	0	0	0	0	0	0	0	0	0
1.45769e+07	2019	USA	turkey	0	0	0	0	0	0	0	0	0	0	0	0	0	0	0	0	0	0	0	0	0	0	0	0	0	0	0	0	0	0	0	0	0	0	0	0	0	0	0	0	0	0	0	0	0	0
9.57885e+06	2017	USA	porcine	0	0	0	0	0	0	0	0	0	0	0	0	0	0	0	0	0	0	0	0	0	0	0	0	0	0	0	0	0	0	0	0	0	0	0	0	0	0	0	0	0	0	0	0	0	0
8.00275e+06	2010	USA	animal feed	0	0	0	0	0	0	0	0	0	0	0	0	0	0	0	0	0	0	0	0	0	0	0	0	0	0	0	0	0	0	0	0	0	0	0	0	0	0	0	0	0	0	0	0	0	0
9.58085e+06	2016	USA	turkey	0	0	0	0	0	0	0	0	0	0	0	0	0	0	0	0	0	0	0	0	0	0	0	0	0	0	0	0	0	0	0	0	0	0	0	0	0	0	0	0	0	0	0	0	0	0
1.11711e+07	2018	USA	turkey	0	0	0	0	0	0	0	0	0	0	0	0	0	0	0	0	0	0	0	0	0	0	0	0	0	0	0	0	0	0	0	0	0	0	0	0	0	0	0	0	0	0	0	0	0	0
2.51688e+07	2022	USA	chicken	0	0	0	0	0	0	0	0	0	0	0	0	0	0	0	0	0	0	0	0	0	0	0	0	0	0	0	0	0	0	0	0	0	0	0	0	0	0	0	0	0	0	0	0	0	0
6.75459e+06	2004	USA	chicken	0	0	0	0	0	0	0	0	0	0	0	0	0	0	0	0	0	0	0	0	0	0	0	0	0	0	0	0	0	0	0	0	0	0	0	0	0	0	0	0	0	0	0	0	0	0
2.15239e+07	2021	USA	porcine	0	0	0	0	0	0	0	0	0	0	0	0	0	0	0	0	0	0	0	0	0	0	0	0	0	0	0	0	0	0	0	0	0	0	0	0	0	0	0	0	0	0	0	0	0	0
9.06855e+06	2016	USA	porcine	0	0	0	0	0	0	0	0	0	0	0	0	0	0	0	0	0	0	0	0	0	0	0	0	0	0	0	0	0	0	0	0	0	0	0	0	0	0	0	0	0	0	0	0	0	0
9.52364e+06	2016	USA	turkey	0	0	0	0	0	0	0	0	0	0	0	0	0	0	0	0	0	0	0	0	0	0	0	0	0	0	0	0	0	0	0	0	0	0	0	0	0	0	0	0	0	0	0	0	0	0
2.4979e+07	2022	USA	porcine	0	0	0	0	0	0	0	0	0	0	0	0	0	0	0	0	0	0	0	0	0	0	0	0	0	0	0	0	0	0	0	0	0	0	0	0	0	0	0	0	0	0	0	0	0	0
2.42308e+07	2022	USA	porcine	0	0	0	0	0	0	0	0	0	0	0	0	0	0	0	0	0	0	0	0	0	0	0	0	0	0	0	0	0	0	0	0	0	0	0	0	0	0	0	0	0	0	0	0	0	0
1.97075e+07	2021	USA	turkey	0	0	0	0	0	0	0	0	0	0	0	0	0	0	0	0	0	0	0	0	0	0	0	0	0	0	0	0	0	0	0	0	0	0	0	0	0	0	0	0	0	0	0	0	0	0
2.549e+07	2022	USA	chicken	0	0	0	0	0	0	0	0	0	0	0	0	0	0	0	0	0	0	0	0	0	0	0	0	0	0	0	0	0	0	0	0	0	0	0	0	0	0	0	0	0	0	0	0	0	0
3.60033e+06	2013	USA	human	0	0	0	0	0	0	0	0	0	0	0	0	0	0	0	0	0	0	0	0	0	0	0	0	0	0	0	0	0	0	0	0	0	0	0	0	0	0	0	0	0	0	0	0	0	0
1.81886e+07	2018	Canada	human	0	0	0	0	0	0	0	0	0	0	0	0	0	0	0	0	0	0	0	0	0	0	0	0	0	0	0	0	0	0	0	0	0	0	0	0	0	0	0	0	0	0	0	0	0	0
3.60032e+06	2015	USA	human	0	0	0	1	0	0	0	1	0	0	0	0	0	0	0	0	0	0	0	0	0	0	0	0	0	0	0	0	0	0	0	0	0	0	0	0	0	0	0	0	0	0	0	0	0	0
9.13851e+06	2017	USA	turkey	0	0	0	0	0	0	0	0	0	0	0	0	0	0	0	0	0	0	0	0	0	0	0	0	0	0	0	0	0	0	0	0	0	0	0	0	0	0	0	0	0	0	0	0	0	0
7.75421e+06	2007	USA	turkey	0	0	0	0	0	0	0	0	0	0	0	0	0	0	0	0	0	0	0	0	0	0	0	0	0	0	0	0	0	0	0	0	0	0	0	0	0	0	0	0	0	0	0	0	0	0
8.44779e+06	2018	USA	turkey	0	0	0	0	0	0	0	0	0	0	0	0	0	0	0	0	0	0	0	0	0	0	0	0	0	0	0	0	0	0	0	0	0	0	0	0	0	0	0	0	0	0	0	0	0	0
6.80623e+06	2019	USA	chicken	0	0	0	0	0	0	0	0	0	0	0	0	0	0	0	0	0	0	0	0	0	0	0	0	0	0	0	0	0	0	0	0	0	0	0	0	0	0	0	0	0	0	0	0	0	0
1.01568e+07	2017	USA	turkey	0	0	0	0	0	0	0	0	0	0	0	0	0	0	0	0	0	0	0	0	0	0	0	0	0	0	0	0	0	0	0	0	0	0	0	0	0	0	0	0	0	0	0	0	0	0
8.85071e+06	2016	USA	human	0	0	0	0	0	0	0	0	0	0	0	0	0	0	0	0	0	0	0	0	0	0	0	0	0	0	0	0	0	0	0	0	0	0	0	0	0	0	0	0	0	0	0	0	0	0
2.50253e+07	2022	USA	turkey	0	0	0	0	0	0	0	0	0	0	0	0	0	0	0	0	0	0	0	0	0	0	0	0	0	0	0	0	0	0	0	0	0	0	0	0	0	0	0	0	0	0	0	0	0	0
1.43685e+07	2020	USA	turkey	0	0	0	0	0	0	0	0	0	0	0	0	0	0	0	0	0	0	0	0	0	0	0	0	0	0	0	0	0	0	0	0	0	0	0	0	0	0	0	0	0	0	0	0	0	0
3.60093e+06	2011	USA	human	0	0	0	0	0	0	0	0	0	0	0	0	0	0	0	0	0	0	0	0	0	0	0	0	0	0	0	0	0	0	0	0	0	0	0	0	0	0	0	0	0	0	0	0	0	0
8.52349e+06	2011	USA	turkey	0	0	0	0	0	0	0	0	0	0	0	0	0	0	0	0	0	0	0	0	0	0	0	0	0	0	0	0	0	0	0	0	0	0	0	0	0	0	0	0	0	0	0	0	0	0
2.42005e+07	2022	USA	porcine	0	0	0	0	0	0	0	0	0	0	0	0	0	0	0	0	0	0	0	0	0	0	0	0	0	0	0	0	0	0	0	0	0	0	0	0	0	0	0	0	0	0	0	0	0	0
8.90591e+06	2015	USA	human	0	0	0	0	0	0	0	0	0	0	0	0	0	0	0	0	0	0	0	0	0	0	0	0	0	0	0	0	0	0	0	0	0	0	0	0	0	0	0	0	0	0	0	0	0	0
2.37665e+07	2022	USA	turkey	0	0	0	0	0	0	0	0	0	0	0	0	0	0	0	0	0	0	0	0	0	0	0	0	0	0	0	0	0	0	0	0	0	0	0	0	0	0	0	0	0	0	0	0	0	0
8.55214e+06	2014	USA	turkey	0	0	0	0	0	0	0	0	0	0	0	0	0	0	0	0	0	0	0	0	0	0	0	0	0	0	0	0	0	0	0	0	0	0	0	0	0	0	0	0	0	0	0	0	0	0
1.31207e+07	2020	USA	turkey	0	0	0	0	0	0	0	0	0	0	0	0	0	0	0	0	0	0	0	0	0	0	0	0	0	0	0	0	0	0	0	0	0	0	0	0	0	0	0	0	0	0	0	0	0	0
8.46305e+06	2018	USA	porcine	0	0	0	0	0	0	0	0	0	0	0	0	0	0	0	0	0	0	0	0	0	0	0	0	0	0	0	0	0	0	0	0	0	0	0	0	0	0	0	0	0	0	0	0	0	0
9.10919e+06	2010	USA	environmental	0	0	0	0	0	0	0	0	0	0	0	0	0	0	0	0	0	0	0	0	0	0	0	0	0	0	0	0	0	0	0	0	0	0	0	0	0	0	0	0	0	0	0	0	0	0
1.16181e+07	2018	USA	human	0	0	0	0	0	0	0	0	0	0	0	0	0	0	0	0	0	0	0	0	0	0	0	0	0	0	0	0	0	0	0	0	0	0	0	0	0	0	0	0	0	0	0	0	0	0
8.55912e+06	2018	USA	porcine	0	0	0	0	0	0	0	0	0	0	0	0	0	0	0	0	0	0	0	0	0	0	0	0	0	0	0	0	0	0	0	0	0	0	0	0	0	0	0	0	0	0	0	0	0	0
8.44255e+06	2018	USA	porcine	0	0	0	0	0	0	0	0	0	0	0	0	0	0	0	0	0	0	0	0	0	0	0	0	0	0	0	0	0	0	0	0	0	0	0	0	0	0	0	0	0	0	0	0	0	0
8.51734e+06	2015	USA	turkey	0	0	0	0	0	0	0	0	0	0	0	0	0	0	0	0	0	0	0	0	0	0	0	0	0	0	0	0	0	0	0	0	0	0	0	0	0	0	0	0	0	0	0	0	0	0
1.15914e+07	2018	USA	chicken	0	0	0	0	0	0	0	0	0	0	0	0	0	0	0	0	0	0	0	0	0	0	0	0	0	0	0	0	0	0	0	0	0	0	0	0	0	0	0	0	0	0	0	0	0	0
7.42734e+06	2019	USA	chicken	0	0	0	0	0	0	0	0	0	0	0	0	0	0	0	0	0	0	0	0	0	0	0	0	0	0	0	0	0	0	0	0	0	0	0	0	0	0	0	0	0	0	0	0	0	0
7.22974e+06	2010	USA	turkey	0	0	0	0	0	0	0	0	0	0	0	0	0	0	0	0	0	0	0	0	0	0	0	0	0	0	0	0	0	0	0	0	0	0	0	0	0	0	0	0	0	0	0	0	0	0
7.75224e+06	2006	USA	turkey	0	0	0	0	0	0	0	0	0	0	0	0	0	0	0	0	0	0	0	0	0	0	0	0	0	0	0	0	0	0	0	0	0	0	0	0	0	0	0	0	0	0	0	0	0	0
7.3984e+06	2018	USA	chicken	0	0	0	0	0	0	0	0	0	0	0	0	0	0	0	0	0	0	0	0	0	0	0	0	0	0	0	0	0	0	0	0	0	0	0	0	0	0	0	0	0	0	0	0	0	0
2.41096e+07	2022	USA	turkey	0	0	0	0	0	0	0	0	0	0	0	0	0	0	0	0	0	0	0	0	0	0	0	0	0	0	0	0	0	0	0	0	0	0	0	0	0	0	0	0	0	0	0	0	0	0
2.04959e+07	2021	USA	turkey	0	0	0	0	0	0	0	0	0	0	0	0	0	0	0	0	0	0	0	0	0	0	0	0	0	0	0	0	0	0	0	0	0	0	0	0	0	0	0	0	0	0	0	0	0	0
1.64658e+07	2020	USA	chicken	0	0	0	0	0	0	0	0	0	0	0	0	0	0	0	0	0	0	0	0	0	0	0	0	0	0	0	0	0	0	0	0	0	0	0	0	0	0	0	0	0	0	0	0	0	0
1.12503e+07	2019	USA	canine	0	0	0	0	0	0	0	0	0	0	0	0	0	0	0	0	0	0	0	0	0	0	0	0	0	0	0	0	0	0	0	0	0	0	0	0	0	0	0	0	0	0	0	0	0	0
3.60029e+06	2013	USA	human	0	0	0	0	0	0	0	0	0	0	0	0	0	0	0	0	0	0	0	0	1	0	0	0	0	0	0	0	0	0	0	1	0	0	0	0	0	0	0	0	0	0	0	0	0	0
2.03171e+06	2010	USA	turkey	0	0	0	0	0	0	0	0	0	0	0	0	0	0	0	0	0	0	0	0	0	0	0	0	0	0	0	0	0	0	0	0	0	0	0	0	0	0	0	0	0	0	0	0	0	0
9.4371e+06	2017	USA	human	0	0	0	0	0	0	0	0	0	0	0	0	0	0	0	0	0	0	0	0	0	0	0	0	0	0	0	0	0	0	0	0	0	0	0	0	0	0	0	0	0	0	0	0	0	0
8.40945e+06	2015	USA	turkey	0	0	0	0	0	0	0	0	0	0	0	0	0	0	0	0	0	0	0	0	0	0	0	0	0	0	0	0	0	0	0	0	0	0	0	0	0	0	0	0	0	0	0	0	0	0
6.81037e+06	2019	USA	porcine	0	0	0	0	0	0	0	0	0	0	0	0	0	0	0	0	0	0	0	0	0	0	0	0	0	0	0	0	0	0	0	0	0	0	0	0	0	0	0	0	0	0	0	0	0	0
1.55828e+07	2020	USA	turkey	0	0	0	0	0	0	0	0	0	0	0	0	0	0	0	0	0	0	0	0	0	0	0	0	0	0	0	0	0	0	0	0	0	0	0	0	0	0	0	0	0	0	0	0	0	0
2.5021e+07	2022	USA	chicken	0	0	0	0	0	0	0	0	0	0	0	0	0	0	0	0	0	0	0	0	0	0	0	0	0	0	0	0	0	0	0	0	0	0	0	0	0	0	0	0	0	0	0	0	0	0
8.94477e+06	2010	USA	chicken	0	0	0	1	0	0	0	1	0	0	0	0	0	0	0	0	0	0	0	0	0	0	0	0	0	0	0	0	0	0	0	0	0	0	0	0	0	0	0	0	0	0	0	0	0	0
1.83405e+07	2012	USA	environmental	0	0	0	0	0	0	0	0	0	0	0	0	0	0	0	0	0	0	0	0	0	0	0	0	0	0	0	0	0	0	0	0	0	0	0	0	0	0	0	0	0	0	0	0	0	0
9.58562e+06	2016	USA	turkey	0	0	0	0	0	0	0	0	0	0	0	0	0	0	0	0	0	0	0	0	0	0	0	0	0	0	0	0	0	0	0	0	0	0	0	0	0	0	0	0	0	0	0	0	0	0
7.75884e+06	2010	USA	turkey	0	0	0	0	0	0	0	0	0	0	0	0	0	0	0	0	0	0	0	0	0	0	0	0	0	0	0	0	0	0	0	0	0	0	0	0	0	0	0	0	0	0	0	0	0	0
1.09027e+07	2018	USA	human	0	0	0	0	0	0	0	0	0	0	0	0	0	0	0	0	0	0	0	0	0	0	0	0	0	0	0	0	0	0	0	0	0	0	0	0	0	0	0	0	0	0	0	0	0	0
6.62981e+06	2004	USA	chicken	0	0	0	0	0	0	0	0	0	0	0	0	0	0	0	0	0	0	0	0	0	0	0	0	0	0	0	0	0	0	0	0	0	0	0	0	0	0	0	0	0	0	0	0	0	0
7.34726e+06	2018	USA	turkey	0	0	0	0	0	0	0	0	0	0	0	0	0	0	0	0	0	0	0	0	0	0	0	0	0	0	0	0	0	0	0	0	0	0	0	0	0	0	0	0	0	0	0	0	0	0
9.36512e+06	2017	USA	chicken	0	0	0	0	0	0	0	0	0	0	0	0	0	0	0	0	0	0	0	0	0	0	0	0	0	0	0	0	0	0	0	0	0	0	0	0	0	0	0	0	0	0	0	0	0	0
1.00056e+07	2018	USA	turkey	0	0	0	0	0	0	0	0	0	0	0	0	0	0	0	0	0	0	0	0	0	0	0	0	0	0	0	0	0	0	0	0	0	0	0	0	0	0	0	0	0	0	0	0	0	0
7.75156e+06	2006	USA	chicken	0	0	0	0	0	0	0	0	0	0	0	0	0	0	0	0	0	0	0	0	0	0	0	0	0	0	0	0	0	0	0	0	0	0	0	0	0	0	0	0	0	0	0	0	0	0
2.40005e+07	2022	USA	porcine	0	0	0	0	0	0	0	0	0	0	0	0	0	0	0	0	0	0	0	0	0	0	0	0	0	0	0	0	0	0	0	0	0	0	0	0	0	0	0	0	0	0	0	0	0	0
2.31073e+07	2022	USA	porcine	0	0	0	0	0	0	0	0	0	0	0	0	0	0	0	0	0	0	0	0	0	0	0	0	0	0	0	0	0	0	0	0	0	0	0	0	0	0	0	0	0	0	0	0	0	0
8.86517e+06	2015	USA	human	0	0	0	0	0	0	0	0	0	0	0	0	0	0	0	0	0	0	0	0	0	0	0	0	0	0	0	0	0	0	0	0	0	0	0	0	0	0	0	0	0	0	0	0	0	0
1.36617e+07	2020	USA	turkey	0	0	0	0	0	0	0	0	0	0	0	0	0	0	0	0	0	0	0	0	0	0	0	0	0	0	0	0	0	0	0	0	0	0	0	0	0	0	0	0	0	0	0	0	0	0
7.79486e+06	2019	USA	porcine	0	0	0	0	0	0	0	0	0	0	0	0	0	0	0	0	0	0	0	0	0	0	0	0	0	0	0	0	0	0	0	0	0	0	0	0	0	0	0	0	0	0	0	0	0	0
8.90789e+06	2014	USA	chicken	0	0	0	0	0	0	0	0	0	0	0	0	0	0	0	0	0	0	0	0	0	0	0	0	0	0	0	0	0	0	0	0	0	0	0	0	0	0	0	0	0	0	0	0	0	0
1.87491e+07	2021	USA	turkey	0	0	0	0	0	0	0	0	0	0	0	0	0	0	0	0	0	0	0	0	0	0	0	0	0	1	0	0	0	0	0	0	0	0	0	0	0	0	0	0	0	0	0	0	0	0
7.75946e+06	2009	USA	turkey	0	0	0	1	0	0	0	1	0	0	0	0	0	0	0	0	0	0	0	0	0	0	0	0	0	0	0	0	0	0	0	0	0	0	0	0	0	0	0	0	0	0	0	0	0	0
1.04917e+07	2013	USA	chicken	0	0	0	0	0	0	0	0	0	0	0	0	0	0	0	0	0	0	0	0	0	0	0	0	0	0	0	0	0	0	0	0	0	0	0	0	0	0	0	0	0	0	0	0	0	0
7.90945e+06	2019	USA	chicken	0	0	0	0	0	0	0	0	0	0	0	0	0	0	0	0	0	0	0	0	0	0	0	0	0	0	0	0	0	0	0	0	0	0	0	0	0	0	0	0	0	0	0	0	0	0
9.33488e+06	2017	USA	human	0	0	0	0	0	0	0	0	0	0	0	0	0	0	0	0	0	0	0	0	0	0	0	0	0	0	0	0	0	0	0	0	0	0	0	0	0	0	0	0	0	0	0	0	0	0
8.42461e+06	2011	USA	turkey	0	0	0	0	0	0	0	0	0	0	0	0	0	0	0	0	0	0	0	0	0	0	0	0	0	0	0	0	0	0	0	0	0	0	0	0	0	0	0	0	0	0	0	0	0	0
2.1612e+07	2021	USA	chicken	0	0	0	0	0	0	0	0	0	0	0	0	0	0	0	0	0	0	0	0	0	0	0	0	0	0	0	0	0	0	0	0	0	0	0	0	0	0	0	0	0	0	0	0	0	0
8.49661e+06	2018	USA	turkey	0	0	0	0	0	0	0	0	0	0	0	0	0	0	0	0	0	0	0	0	0	0	0	0	0	0	0	0	0	0	0	0	0	0	0	0	0	0	0	0	0	0	0	0	0	0
1.71818e+07	2021	USA	turkey	0	0	0	0	0	0	0	0	0	0	0	0	0	0	0	0	0	0	0	0	0	0	0	0	0	0	0	0	0	0	0	0	0	0	0	0	0	0	0	0	0	0	0	0	0	0
9.59041e+06	2016	USA	turkey	0	0	0	0	0	0	0	0	0	0	0	0	0	0	0	0	0	0	0	0	0	0	0	0	0	0	0	0	0	0	0	0	0	0	0	0	0	0	0	0	0	0	0	0	0	0
8.55216e+06	2014	USA	turkey	0	0	0	0	0	0	0	0	0	0	0	0	0	0	0	0	0	0	0	0	0	0	0	0	0	0	0	0	0	0	0	0	0	0	0	0	0	0	0	0	0	0	0	0	0	0
1.16619e+07	2018	USA	human	0	0	0	0	0	0	0	0	0	0	0	0	0	0	0	0	0	0	0	0	0	0	0	0	0	0	0	0	0	0	0	0	0	0	0	0	0	0	0	0	0	0	0	0	0	0
1.47833e+07	2020	USA	turkey	0	0	0	0	0	0	0	0	0	0	0	0	0	0	0	0	0	0	0	0	0	0	0	0	0	0	0	0	0	0	0	0	0	0	0	0	0	0	0	0	0	0	0	0	0	0
1.47828e+07	2020	USA	porcine	0	0	0	0	0	0	0	0	0	0	0	0	0	0	0	0	0	0	0	0	0	0	0	0	0	0	0	0	0	0	0	0	0	0	0	0	0	0	0	0	0	0	0	0	0	0
8.52363e+06	2011	USA	turkey	0	0	0	0	0	0	0	0	0	0	0	0	0	0	0	0	0	0	0	0	0	0	0	0	0	0	0	0	0	0	0	0	0	0	0	0	0	0	0	0	0	0	0	0	0	0
2.50094e+07	2022	USA	chicken	0	0	0	0	0	0	0	0	0	0	0	0	0	0	0	0	0	0	0	0	0	0	0	0	0	0	0	0	0	0	0	0	0	0	0	0	0	0	0	0	0	0	0	0	0	0
1.37586e+07	2020	USA	turkey	0	0	0	0	0	0	0	0	0	0	0	0	0	0	0	0	0	0	0	0	0	0	0	0	0	0	0	0	0	0	0	0	0	0	0	0	0	0	0	0	0	0	0	0	0	0
2.56634e+07	2022	USA	turkey	0	0	0	0	0	0	0	0	0	0	0	0	0	0	0	0	0	0	0	0	0	0	0	0	0	0	0	0	0	0	0	0	0	0	0	0	0	0	0	0	0	0	0	0	0	0
8.94929e+06	2016	USA	human	0	0	0	0	0	0	0	0	0	0	0	0	0	0	0	0	0	0	0	0	0	0	0	0	0	0	0	0	0	0	0	0	0	0	0	0	0	0	0	0	0	0	0	0	0	0
1.07683e+07		Canada	human	0	0	0	0	0	0	0	0	0	0	0	0	0	0	0	0	0	0	0	0	0	0	0	0	0	0	0	0	0	0	0	0	0	0	0	0	0	0	0	0	0	0	0	0	0	0
1.11301e+07	2018	USA	porcine	0	0	0	0	0	0	0	0	0	0	0	0	0	0	0	0	0	0	0	0	0	0	0	0	0	0	0	0	0	0	0	0	0	0	0	0	0	0	0	0	0	0	0	0	0	0
1.90211e+07	2021	USA	turkey	0	0	0	0	0	0	0	0	0	0	0	0	0	0	0	0	0	0	0	0	0	0	0	0	0	0	0	0	0	0	0	0	0	0	0	0	0	0	0	0	0	0	0	0	0	0
2.39701e+07	2022	USA	porcine	0	0	0	0	0	0	0	0	0	0	0	0	0	0	0	0	0	0	0	0	0	0	0	0	0	0	0	0	0	0	0	0	0	0	0	0	0	0	0	0	0	0	0	0	0	0
1.36805e+07	2020	USA	turkey	0	0	0	0	0	0	0	0	0	0	0	0	0	0	0	0	0	0	0	0	0	0	0	0	0	0	0	0	0	0	0	0	0	0	0	0	0	0	0	0	0	0	0	0	0	0
1.42927e+07	2020	USA	porcine	0	0	0	0	0	0	0	0	0	0	0	0	0	0	0	0	0	0	0	0	0	0	0	0	0	0	0	0	0	0	0	0	0	0	0	0	0	0	0	0	0	0	0	0	0	0
8.64402e+06	2014	USA	bovine	0	0	0	0	0	0	0	0	0	0	0	0	0	0	0	0	0	0	0	0	0	0	0	0	0	0	0	0	0	0	0	0	0	0	0	0	0	0	0	0	0	0	0	0	0	0
1.72367e+07	2021	USA	bovine	0	0	0	0	0	0	0	0	0	0	0	0	0	0	0	0	0	0	0	0	0	0	0	0	0	0	0	0	0	0	0	0	0	0	0	0	0	0	0	0	0	0	0	0	0	0
8.42761e+06	2016	USA	turkey	0	0	0	0	0	0	0	0	0	0	0	0	0	0	0	0	0	0	0	0	0	0	0	0	0	0	0	0	0	0	0	0	0	0	0	0	0	0	0	0	0	0	0	0	0	0
7.30438e+06	2015	United Kingdom	human	0	0	0	0	0	0	0	0	0	0	0	0	0	0	0	0	0	0	0	0	0	0	0	0	0	0	0	0	0	0	0	0	0	0	0	0	0	0	0	0	0	0	0	0	0	0
9.17971e+06	2017	USA	porcine	0	0	0	0	0	0	0	0	0	0	0	0	0	0	0	0	0	0	0	0	0	0	0	0	0	0	0	0	0	0	0	0	0	0	0	0	0	0	0	0	0	0	0	0	0	0
7.75962e+06	2009	USA	turkey	0	0	0	0	0	0	0	0	0	0	0	0	0	0	0	0	0	0	0	0	0	0	0	0	0	0	0	0	0	0	0	0	0	0	0	0	0	0	0	0	0	0	0	0	0	0
9.40201e+06	2017	USA	turkey	0	0	0	0	0	0	0	0	0	0	0	0	0	0	0	0	0	0	0	0	0	0	0	0	0	0	0	0	0	0	0	0	0	0	0	0	0	0	0	0	0	0	0	0	0	0
7.75678e+06	2009	USA	turkey	0	0	0	0	0	0	0	0	0	0	0	0	0	0	0	0	0	0	0	0	0	0	0	0	0	0	0	0	0	0	0	0	0	0	0	0	0	0	0	0	0	0	0	0	0	0
2.11692e+07	2021	USA	chicken	0	0	0	0	0	0	0	0	0	0	0	0	0	0	0	0	0	0	0	0	0	0	0	0	0	0	0	0	0	0	0	0	0	0	0	0	0	0	0	0	0	0	0	0	0	0
9.09251e+06	2016	USA	chicken	0	0	0	0	0	0	0	0	0	0	0	0	0	0	0	0	0	0	0	0	0	0	0	0	0	0	0	0	0	0	0	0	0	0	0	0	0	0	0	0	0	0	0	0	0	0
8.02404e+06	2012	USA	avian	0	0	0	0	0	0	0	0	0	0	0	0	0	0	0	0	0	0	0	0	0	0	0	0	0	0	0	0	0	0	0	0	0	0	0	0	0	0	0	0	0	0	0	0	0	0
1.61405e+06	2012	France	environmental	0	0	0	0	0	0	0	0	0	0	0	0	0	0	0	0	0	0	0	0	0	0	0	0	0	0	0	0	0	0	0	0	0	0	0	0	0	0	0	0	0	0	0	0	0	0
9.20969e+06	2016	USA	human	0	0	0	0	0	0	0	0	0	0	0	0	0	0	0	0	0	0	0	0	0	0	0	0	0	0	0	0	0	0	0	0	0	0	0	0	0	0	0	0	0	0	0	0	0	0
8.92643e+06	2015	USA	turkey	0	0	1	0	0	0	0	0	0	0	0	0	0	0	0	0	0	0	0	0	0	0	0	0	0	1	0	0	0	0	0	0	0	0	0	0	0	0	0	0	0	0	0	0	0	0
8.82992e+06	2012	USA	human	0	0	0	0	0	0	0	0	0	0	0	0	0	0	0	0	0	0	0	0	0	0	0	0	0	0	0	0	0	0	0	1	0	0	0	0	0	0	0	0	0	0	0	0	0	0
3.5988e+06	2003	USA	human	0	0	0	0	0	0	0	0	0	0	0	0	0	0	0	0	0	0	0	0	0	0	0	0	0	0	0	0	0	0	0	0	0	0	0	0	0	0	0	0	0	0	0	0	0	0
8.83215e+06	2015	USA	human	0	0	0	0	0	0	0	0	0	0	0	0	0	0	0	0	0	0	0	0	0	0	0	0	0	0	0	0	0	0	0	0	0	0	0	0	0	0	0	0	0	0	0	0	0	0
7.75142e+06	2006	USA	chicken	0	0	0	0	0	0	0	0	0	0	0	0	0	0	0	0	0	0	0	0	0	0	0	0	0	0	0	0	0	0	0	0	0	0	0	0	0	0	0	0	0	0	0	0	0	0
1.8277e+07	2021	USA	porcine	0	0	0	0	0	0	0	0	0	0	0	0	0	0	0	0	0	0	0	0	0	0	0	0	0	0	0	0	0	0	0	0	0	0	0	0	0	0	0	0	0	0	0	0	0	0
8.55676e+06	2018	USA	turkey	0	0	0	0	0	0	0	0	0	0	0	0	0	0	0	0	0	0	0	0	0	0	0	0	0	0	0	0	0	0	0	0	0	0	0	0	0	0	0	0	0	0	0	0	0	0
8.53618e+06	2018	USA	turkey	0	0	0	0	0	0	0	0	0	0	0	0	0	0	0	0	0	0	0	0	0	0	0	0	0	0	0	0	0	0	0	0	0	0	0	0	0	0	0	0	0	0	0	0	0	0
8.45929e+06	2018	USA	turkey	0	0	0	1	0	0	0	1	0	0	0	0	0	0	0	0	0	0	0	0	0	0	0	0	0	0	0	0	0	0	0	0	0	0	0	0	0	0	0	0	0	0	0	0	0	0
6.75671e+06	2006	USA	chicken	0	0	0	0	0	0	0	0	0	0	0	0	0	0	0	0	0	0	0	0	0	0	0	0	0	0	0	0	0	0	0	0	0	0	0	0	0	0	0	0	0	0	0	0	0	0
7.39566e+06	2018	USA	turkey	0	0	0	0	0	0	0	0	0	0	0	0	0	0	0	0	0	0	0	0	0	0	0	0	0	0	0	0	0	0	0	0	0	0	0	0	0	0	0	0	0	0	0	0	0	0
1.72364e+07	2020	USA	turkey	0	0	0	0	0	0	0	0	0	0	0	0	0	0	0	0	0	0	0	0	0	1	0	0	0	1	0	0	0	0	0	0	0	0	0	0	0	0	0	0	0	0	0	1	0	0
8.92539e+06	2015	USA	porcine	0	0	0	0	0	0	0	0	0	0	0	0	0	0	0	0	0	0	0	0	0	0	0	0	0	0	0	0	0	0	0	0	0	0	0	0	0	0	0	0	0	0	0	0	0	0
1.82767e+07	2021	USA	bovine	0	0	0	0	0	0	0	0	0	0	0	0	0	0	0	0	0	0	0	0	0	0	0	0	0	0	0	0	0	0	0	0	0	0	0	0	0	0	0	0	0	0	0	0	0	0
9.58347e+06	2016	USA	turkey	1	0	0	0	0	0	0	1	0	0	0	0	0	0	0	0	0	0	0	0	0	0	0	0	0	0	0	0	0	0	0	0	0	0	0	0	0	0	0	0	0	0	0	0	0	0
6.68679e+06	2019	USA	turkey	0	0	0	0	0	0	0	0	0	0	0	0	0	0	0	0	0	0	0	0	0	0	0	0	0	0	0	0	0	0	0	0	0	0	0	0	0	0	0	0	0	0	0	0	0	0
1.66071e+07	2018	Canada	human	0	0	0	0	0	0	0	0	0	0	0	0	0	0	0	0	0	0	0	0	0	0	0	0	0	0	0	0	0	0	0	0	0	0	0	0	0	0	0	0	0	0	0	0	0	0
8.99726e+06	2012	USA	environmental	0	0	0	0	0	0	0	0	0	0	0	0	0	0	0	0	0	0	0	0	0	0	0	0	0	0	0	0	0	0	0	0	0	0	0	0	0	0	0	0	0	0	0	0	0	0
7.81849e+06	2007	USA	turkey	0	0	0	0	0	0	0	0	0	0	0	0	0	0	0	0	0	0	0	0	0	0	0	0	0	0	0	0	0	0	0	0	0	0	0	0	0	0	0	0	0	0	0	0	0	0
1.15161e+07	2018	USA	chicken	0	0	0	0	0	0	0	0	0	0	0	0	0	0	0	0	0	0	0	0	0	0	0	0	0	0	0	0	0	0	0	0	0	0	0	0	0	0	0	0	0	0	0	0	0	0
7.43161e+06	2019	United Kingdom	human	0	0	0	0	0	0	0	0	0	0	0	0	0	0	0	0	0	0	0	0	0	0	0	0	0	0	0	0	0	0	0	0	0	0	0	0	0	0	0	0	0	0	0	0	0	0
1.09769e+07	2018	USA	human	0	0	0	0	0	0	0	0	0	0	0	0	0	0	0	0	0	0	0	0	0	0	0	0	0	0	0	0	0	0	0	0	0	0	0	0	0	0	0	0	0	0	0	0	0	0
9.5251e+06	2016	USA	turkey	0	0	0	0	0	0	0	0	0	0	0	0	0	0	0	0	0	0	0	0	0	0	0	0	0	0	0	0	0	0	0	0	0	0	0	0	0	0	0	0	0	0	0	0	0	0
7.74552e+06	2001	USA	animal feed	0	0	0	0	0	0	0	0	0	0	0	0	0	0	0	0	0	0	0	0	0	0	0	0	0	0	0	0	0	0	0	0	0	0	0	0	0	0	0	0	0	0	0	0	0	0
8.52822e+06	2017	USA	human	0	0	0	0	0	0	0	0	0	0	0	0	0	0	0	0	0	0	0	0	0	0	0	0	0	0	0	0	0	0	0	0	0	0	0	0	0	0	0	0	0	0	0	0	0	0
1.08748e+07	2018	USA	chicken	0	0	0	0	0	0	0	0	0	0	0	0	0	0	0	0	0	0	0	0	0	0	0	0	0	0	0	0	0	0	0	0	0	0	0	0	0	0	0	0	0	0	0	0	0	0
8.91132e+06	2014	USA	chicken	0	0	0	0	0	0	0	0	0	0	0	0	0	0	0	0	0	0	0	0	0	0	0	0	0	0	0	0	0	0	0	0	0	0	0	0	0	0	0	0	0	0	0	0	0	0
9.02801e+06	2016	USA	chicken	0	0	0	0	0	0	0	0	0	0	0	0	0	0	0	0	0	0	0	0	0	0	0	0	0	0	0	0	0	0	0	0	0	0	0	0	0	0	0	0	0	0	0	0	0	0
1.87238e+07	2021	USA	turkey	0	0	0	0	0	0	0	0	0	0	0	0	0	0	0	0	0	0	0	0	0	0	0	0	0	0	0	0	0	0	0	0	0	0	0	0	0	0	0	0	0	0	0	0	0	0
1.80395e+07	2021	USA	turkey	0	0	0	0	0	0	0	0	0	0	0	0	0	0	0	0	0	0	0	0	0	0	0	0	0	0	0	0	0	0	0	0	0	0	0	0	0	0	0	0	0	0	0	0	0	0
1.79684e+07	2021	USA	porcine	0	0	0	0	0	0	0	0	0	0	0	0	0	0	0	0	0	0	0	0	0	0	0	0	0	0	0	0	0	0	0	0	0	0	0	0	0	0	0	0	0	0	0	0	0	0
1.01551e+07	2017	USA	human	0	0	0	0	0	0	0	0	0	0	0	0	0	0	0	0	0	0	0	0	0	0	0	0	0	0	0	0	0	0	0	0	0	0	0	0	0	0	0	0	0	0	0	0	0	0
6.81064e+06	2019	USA	turkey	0	0	0	0	0	0	0	0	0	0	0	0	0	0	0	0	0	0	0	0	0	1	0	0	0	1	0	0	0	0	0	0	0	0	0	0	0	0	0	0	0	0	0	0	0	0
2.56755e+07	2022	USA	animal feed	0	0	0	0	0	0	0	0	0	0	0	0	0	0	0	0	0	0	0	0	0	0	0	0	0	0	0	0	0	0	0	0	0	0	0	0	0	0	0	0	0	0	0	0	0	0
9.51311e+06	2011	USA	animal feed	0	0	0	0	0	0	0	0	0	0	0	0	0	0	0	0	0	0	0	0	0	0	0	0	0	0	0	0	0	0	0	0	0	0	0	0	0	0	0	0	0	0	0	0	0	0
6.68499e+06	2019	USA	chicken	0	0	0	0	0	0	0	0	0	0	0	0	0	0	0	0	0	0	0	0	0	0	0	0	0	0	0	0	0	0	0	0	0	0	0	0	0	0	0	0	0	0	0	0	0	0
8.46331e+06	2018	USA	chicken	0	0	0	0	0	0	0	0	0	0	0	0	0	0	0	0	0	0	0	0	0	0	0	0	0	0	0	0	0	0	0	0	0	0	0	0	0	0	0	0	0	0	0	0	0	0
9.06203e+06	2016	USA	bovine	0	0	0	0	0	0	0	0	0	0	0	0	0	0	0	0	0	0	0	0	0	0	0	0	0	0	0	0	0	0	0	0	0	0	0	0	0	0	0	0	0	0	0	0	0	0
9.52366e+06	2016	USA	turkey	0	0	0	0	0	0	0	0	0	0	0	0	0	0	0	0	0	0	0	0	1	0	0	0	0	0	0	0	0	0	0	0	0	0	0	0	0	0	0	0	0	0	0	0	0	0
8.92563e+06	2015	USA	porcine	0	0	0	0	0	0	0	0	0	0	0	0	0	0	0	0	0	0	0	0	0	0	0	0	0	0	0	0	0	0	0	0	0	0	0	0	0	0	0	0	0	0	0	0	0	0
8.40485e+06	2014	USA	turkey	0	0	0	0	0	0	0	0	0	0	0	0	0	0	0	0	0	0	0	0	0	0	0	0	0	0	0	0	0	0	0	0	0	0	0	0	0	0	0	0	0	0	0	0	0	0
2.13362e+07	2021	United Kingdom	human	0	0	0	0	0	0	0	0	0	0	0	0	0	0	0	0	0	0	0	0	0	0	0	0	0	0	0	0	0	0	0	0	0	0	0	0	0	0	0	0	0	0	0	0	0	0
2.53084e+07	2022	USA	chicken	0	0	0	0	0	0	0	0	0	0	0	0	0	0	0	0	0	0	0	0	0	0	0	0	0	0	0	0	0	0	0	0	0	0	0	0	0	0	0	0	0	0	0	0	0	0
9.33356e+06	2017	USA	turkey	0	0	0	0	0	0	0	0	0	0	0	0	0	0	0	0	0	0	0	0	1	0	0	0	0	0	0	0	0	0	0	1	0	0	0	0	0	0	0	0	0	0	0	0	0	0
1.67375e+07	2018	Canada	human	0	0	0	0	0	0	0	0	0	0	0	0	0	0	0	0	0	0	0	0	0	0	0	0	0	0	0	0	0	0	0	0	0	0	0	0	0	0	0	0	0	0	0	0	0	0
3.6001e+06	2005	USA	human	0	0	0	0	0	0	0	0	0	0	0	0	0	0	0	0	0	0	0	0	0	0	0	0	0	0	0	0	0	0	0	0	0	0	0	0	0	0	0	0	0	0	0	0	0	0
6.75309e+06	2019	USA	chicken	0	0	0	0	0	0	0	0	0	0	0	0	0	0	0	0	0	0	0	0	0	0	0	0	0	0	0	0	0	0	0	0	0	0	0	0	0	0	0	0	0	0	0	0	0	0
8.83015e+06	2016	USA	human	0	0	0	0	0	0	0	0	0	0	0	0	0	0	0	0	0	0	0	0	0	0	0	0	0	0	0	0	0	0	0	0	0	0	0	0	0	0	0	0	0	0	0	0	0	0
8.91183e+06	2016	USA	human	0	0	0	0	0	0	0	0	0	0	0	0	0	0	0	0	0	0	0	0	0	0	0	0	0	0	0	0	0	0	0	0	0	0	0	0	0	0	0	0	0	0	0	0	0	0
1.51746e+07	2020	USA	porcine	0	0	0	0	0	0	0	0	0	0	0	0	0	0	0	0	0	0	0	0	0	0	0	0	0	0	0	0	0	0	0	0	0	0	0	0	0	0	0	0	0	0	0	0	0	0
6.63013e+06	2004	USA	chicken	0	0	0	0	0	0	0	0	0	0	0	0	0	0	0	0	0	0	0	0	0	0	0	0	0	0	0	0	0	0	0	0	0	0	0	0	0	0	0	0	0	0	0	0	0	0
3.60001e+06	2011	USA	human	0	0	0	0	0	0	0	0	0	0	0	0	0	0	0	0	0	0	0	0	0	0	0	0	0	0	0	0	0	0	0	0	0	0	0	0	0	0	0	0	0	0	0	0	0	0
2.57151e+07	2022	USA	chicken	0	0	0	0	0	0	0	0	0	0	0	0	0	0	0	0	0	0	0	0	0	0	0	0	0	0	0	0	0	0	0	0	0	0	0	0	0	0	0	0	0	0	0	0	0	0
1.5315e+07	2020	USA	turkey	0	0	0	0	0	0	0	0	0	0	0	0	0	0	0	0	0	0	0	0	0	0	0	0	0	0	0	0	0	0	0	0	0	0	0	0	0	0	0	0	0	0	0	0	0	0
9.16291e+06	2017	USA	turkey	0	0	0	0	0	0	0	0	0	0	0	0	0	0	0	0	0	0	0	0	0	0	0	0	0	0	0	0	0	0	0	0	0	0	0	0	0	0	0	0	0	0	0	0	0	0
1.42518e+07	2020	USA	turkey	0	0	0	0	0	0	0	0	0	0	0	0	0	0	0	0	0	0	0	0	0	0	0	0	0	0	0	0	0	0	0	0	0	0	0	0	0	0	0	0	0	0	0	0	0	0
1.15549e+07	2018	USA	chicken	0	0	0	0	0	0	0	0	0	0	0	0	0	0	0	0	0	0	0	0	0	0	0	0	0	0	0	0	0	0	0	0	0	0	0	0	0	0	0	0	0	0	0	0	0	0
1.1462e+07	2009	USA	turkey	0	0	0	0	0	0	0	0	0	0	0	0	0	0	0	0	0	0	0	0	0	0	0	0	0	0	0	0	0	0	0	0	0	0	0	0	0	0	0	0	0	0	0	0	0	0
8.50839e+06	2018	USA	turkey	0	0	0	0	0	0	0	0	0	0	0	0	0	0	0	0	0	0	0	0	0	0	0	0	0	0	0	0	0	0	0	0	0	0	0	0	0	0	0	0	0	0	0	0	0	0
1.84502e+07	2021	USA	turkey	0	0	0	0	0	0	0	0	0	0	0	0	0	0	0	0	0	0	0	0	0	0	0	0	0	0	0	0	0	0	0	0	0	0	0	0	0	0	0	0	0	0	0	0	0	0
1.24267e+06	2013	USA	turkey	0	0	0	0	0	0	0	0	0	0	0	0	0	0	0	0	0	0	0	0	0	0	0	0	0	0	0	0	0	0	0	0	0	0	0	0	0	0	0	0	0	0	0	0	0	0
8.97385e+06	2016	USA	porcine	0	0	0	0	0	0	0	0	0	0	0	0	0	0	0	0	0	0	0	0	0	0	0	0	0	0	0	0	0	0	0	0	0	0	0	0	0	0	0	0	0	0	0	0	0	0
2.08955e+07	2021	USA	turkey	0	0	0	0	0	0	0	0	0	0	0	0	0	0	0	0	0	0	0	0	0	0	0	0	0	0	0	0	0	0	0	0	0	0	0	0	0	0	0	0	0	0	0	0	0	0
1.04536e+07	2016	USA	porcine	0	0	0	0	0	0	0	0	0	0	0	0	0	0	0	0	0	0	0	0	0	0	0	0	0	0	0	0	0	0	0	0	0	0	0	0	0	0	0	0	0	0	0	0	0	0
1.36805e+07	2020	USA	turkey	0	0	0	0	0	0	0	0	0	0	0	0	0	0	0	0	0	0	0	0	0	0	0	0	0	0	0	0	0	0	0	0	0	0	0	0	0	0	0	0	0	0	0	0	0	0
2.35642e+07	2022	USA	porcine	0	0	0	0	0	0	0	0	0	0	0	0	0	0	0	0	0	0	0	0	0	0	0	0	0	0	0	0	0	0	0	0	0	0	0	0	0	0	0	0	0	0	0	0	0	0
7.1925e+06	2009	USA	turkey	0	0	0	0	0	0	0	0	0	0	0	0	0	0	0	0	0	0	0	0	0	0	0	0	0	0	0	0	0	0	0	0	0	0	0	0	0	0	0	0	0	0	0	0	0	0
8.42495e+06	2011	USA	turkey	0	0	0	0	0	0	0	0	0	0	0	0	0	0	0	0	0	0	0	0	0	0	0	0	0	0	0	0	0	0	0	0	0	0	0	0	0	0	0	0	0	0	0	0	0	0
1.54832e+07	2020	USA	porcine	0	0	0	0	0	0	0	0	0	0	0	0	0	0	0	0	0	0	0	0	0	0	0	0	0	0	0	0	0	0	0	0	0	0	0	0	0	0	0	0	0	0	0	0	0	0
6.83665e+06	2019	USA	chicken	0	0	0	0	0	0	0	0	0	0	0	0	0	0	0	0	0	0	0	0	0	0	0	0	0	0	0	0	0	0	0	0	0	0	0	0	0	0	0	0	0	0	0	0	0	0
8.52254e+06	2011	USA	turkey	0	0	0	0	0	0	0	0	0	0	0	0	0	0	0	0	0	0	0	0	0	0	0	0	0	0	0	0	0	0	0	0	0	0	0	0	0	0	0	0	0	0	0	0	0	0
8.53874e+06	2018	USA	porcine	0	0	0	0	0	0	0	0	0	0	0	0	0	0	0	0	0	0	0	0	0	0	0	0	0	0	0	0	0	0	0	0	0	0	0	0	0	0	0	0	0	0	0	0	0	0
8.5226e+06	2011	USA	turkey	0	0	0	0	0	0	0	0	0	0	0	0	0	0	0	0	0	0	0	0	0	0	0	0	0	0	0	0	0	0	0	0	0	0	0	0	0	0	0	0	0	0	0	0	0	0
1.58639e+07	2020	USA	porcine	0	0	0	0	0	0	0	0	0	0	0	0	0	0	0	0	0	0	0	0	0	0	0	0	0	0	0	0	0	0	0	0	0	0	0	0	0	0	0	0	0	0	0	0	0	0
8.98025e+06	2016	USA	human	0	0	0	0	0	0	0	0	0	0	0	0	0	0	0	0	0	0	0	0	0	0	0	0	0	0	0	0	0	0	0	0	0	0	0	0	0	0	0	0	0	0	0	0	0	0
2.50186e+07	2022	USA	chicken	0	0	0	0	0	0	0	0	0	0	0	0	0	0	0	0	0	0	0	0	0	0	0	0	0	0	0	0	0	0	0	0	0	0	0	0	0	0	0	0	0	0	0	0	0	0
7.81204e+06	2019	USA	turkey	0	0	0	0	0	0	0	0	0	0	0	0	0	0	0	0	0	0	0	0	0	0	0	0	0	0	0	0	0	0	0	0	0	0	0	0	0	0	0	0	0	0	0	0	0	0
9.16325e+06	2017	USA	chicken	0	0	0	0	0	0	0	0	0	0	0	0	0	0	0	0	0	0	0	0	0	0	0	0	0	0	0	0	0	0	0	0	0	0	0	0	0	0	0	0	0	0	0	0	0	0
1.35e+07	2020	USA	turkey	0	0	0	0	0	0	0	0	0	0	0	0	0	0	0	0	0	0	0	0	0	0	0	0	0	0	0	0	0	0	0	0	0	0	0	0	0	0	0	0	0	0	0	0	0	0
1.09865e+07	2018	USA	turkey	0	0	0	0	0	0	0	0	0	0	0	0	0	0	0	0	0	0	0	0	0	0	0	0	0	0	0	0	0	0	0	0	0	0	0	0	0	0	0	0	0	0	0	0	0	0
2.23179e+07	2012	Netherlands	food	0	0	0	0	0	0	0	0	0	0	0	0	0	0	0	0	0	0	0	0	0	0	0	0	0	0	0	0	0	0	0	0	0	0	0	0	0	0	0	0	0	0	0	0	0	0
7.75696e+06	2010	USA	turkey	0	0	0	0	0	0	0	0	0	0	0	0	0	0	0	0	0	0	0	0	0	0	0	0	0	0	0	0	0	0	0	0	0	0	0	0	0	0	0	0	0	0	0	0	0	0
7.90691e+06	2006	USA	turkey	0	0	0	0	0	0	0	0	0	0	0	0	0	0	0	0	0	0	0	0	0	0	0	0	0	0	0	0	0	0	0	0	0	0	0	0	0	0	0	0	0	0	0	0	0	0
2.03113e+06	2011	USA	turkey	0	0	0	0	0	0	0	0	0	0	0	0	0	0	0	0	0	0	0	0	0	0	0	0	0	0	0	0	0	0	0	0	0	0	0	0	0	0	0	0	0	0	0	0	0	0
8.97473e+06	2015	USA	turkey	0	0	0	0	0	0	0	0	0	0	0	0	0	0	0	0	0	0	0	0	0	0	0	0	0	0	0	0	0	0	0	0	0	0	0	0	0	0	0	0	0	0	0	0	0	0
1.11782e+07	2018	USA	turkey	0	0	0	0	0	0	0	0	0	0	0	0	0	0	0	0	0	0	0	0	0	0	0	0	0	0	0	0	0	0	0	0	0	0	0	0	0	0	0	0	0	0	0	0	0	0
9.3221e+06	2017	USA	chicken	0	0	0	0	0	0	0	0	0	0	0	0	0	0	0	0	0	0	0	0	0	0	0	0	0	0	0	0	0	0	0	0	0	0	0	0	0	0	0	0	0	0	0	0	0	0
2.17538e+07	2022	USA	porcine	0	0	0	0	0	0	0	0	0	0	0	0	0	0	0	0	0	0	0	0	0	0	0	0	0	0	0	0	0	0	0	0	0	0	0	0	0	0	0	0	0	0	0	0	0	0
2.01368e+07	2014	USA	human	0	0	0	0	0	0	0	0	0	0	0	0	0	0	0	0	0	0	0	0	0	0	0	0	0	0	0	0	0	0	0	0	0	0	0	0	0	0	0	0	0	0	0	0	0	0
3.59999e+06	2004	USA	human	0	0	0	0	0	0	0	0	0	0	0	0	0	0	0	0	0	0	0	0	0	0	0	0	0	0	0	0	0	0	0	0	0	0	0	0	0	0	0	0	0	0	0	0	0	0
7.21766e+06	2015	United Kingdom	human	0	0	0	0	0	0	0	0	0	0	0	0	0	0	0	0	0	0	0	0	0	1	0	0	0	1	0	0	0	0	0	0	0	0	0	0	0	0	0	0	0	0	0	0	0	0
1.37353e+07	2020	USA	turkey	0	0	0	0	0	0	0	0	0	0	0	0	0	0	0	0	0	0	0	0	0	0	0	0	0	0	0	0	0	0	0	0	0	0	0	0	0	0	0	0	0	0	0	0	0	0
1.24438e+06	2013	USA	turkey	0	0	0	0	0	0	0	0	0	0	0	0	0	0	0	0	0	0	0	0	0	0	0	0	0	0	0	0	0	0	0	0	0	0	0	0	0	0	0	0	0	0	0	0	0	0
1.58395e+07	2020	USA	porcine	0	0	0	0	0	0	0	0	0	0	0	0	0	0	0	0	0	0	0	0	0	0	0	0	0	0	0	0	0	0	0	0	0	0	0	0	0	0	0	0	0	0	0	0	0	0
7.76148e+06	2010	USA	turkey	0	0	0	0	0	0	0	0	0	0	0	0	0	0	0	0	0	0	0	0	0	0	0	0	0	0	0	0	0	0	0	0	0	0	0	0	0	0	0	0	0	0	0	0	0	0
8.48545e+06	2017	USA	turkey	0	0	0	0	0	0	0	0	0	0	0	0	0	0	0	0	0	0	0	0	0	0	0	0	0	0	0	0	0	0	0	0	0	0	0	0	0	0	0	0	0	0	0	0	0	0
1.14559e+07	2011	USA	turkey	0	0	0	0	0	0	0	0	0	0	0	0	0	0	0	0	0	0	0	0	0	0	0	0	0	0	0	0	0	0	0	0	0	0	0	0	0	0	0	0	0	0	0	0	0	0
6.3392e+06	2018	USA	turkey	0	0	0	0	0	0	0	0	0	0	0	0	0	0	0	0	0	0	0	0	0	0	0	0	0	0	0	0	0	0	0	0	0	0	0	0	0	0	0	0	0	0	0	0	0	0
7.40155e+06	2019	USA	porcine	0	0	0	0	0	0	0	0	0	0	0	0	0	0	0	0	0	0	0	0	0	0	0	0	0	0	0	0	0	0	0	0	0	0	0	0	0	0	0	0	0	0	0	0	0	0
1.45484e+07	2020	USA	turkey	1	0	0	0	0	0	0	1	0	0	0	0	0	0	0	0	0	0	0	0	1	0	0	0	0	0	0	0	0	0	0	0	0	0	0	0	0	0	0	0	0	0	0	0	0	0
2.40066e+07	2022	USA	chicken	0	0	0	0	0	0	0	0	0	0	0	0	0	0	0	0	0	0	0	0	0	0	0	0	0	0	0	0	0	0	0	0	0	0	0	0	0	0	0	0	0	0	0	0	0	0
2.36989e+07	2022	USA	chicken	0	0	0	0	0	0	0	0	0	0	0	0	0	0	0	0	0	0	0	0	0	0	0	0	0	0	0	0	0	0	0	0	0	0	0	0	0	0	0	0	0	0	0	0	0	0
6.69167e+06	2005	USA	turkey	0	0	0	0	0	0	0	0	0	0	0	0	0	0	0	0	0	0	0	0	0	1	0	0	0	0	0	0	0	0	0	0	0	0	0	0	0	0	0	0	0	0	0	0	0	0
8.84625e+06	2016	USA	human	0	0	0	0	0	0	0	0	0	0	0	0	0	0	0	0	0	0	0	0	0	0	0	0	0	0	0	0	0	0	0	0	0	0	0	0	0	0	0	0	0	0	0	0	0	0
9.64268e+06	2014	Germany	animal	0	0	0	0	0	0	0	0	0	0	0	0	0	0	0	0	0	0	0	0	0	0	0	0	0	0	0	0	0	0	0	0	0	0	0	0	0	0	0	0	0	0	0	0	0	0
8.84627e+06	2016	USA	human	0	0	0	0	0	0	0	0	0	0	0	0	0	0	0	0	0	0	0	0	0	0	0	0	0	0	0	0	0	0	0	0	0	0	0	0	0	0	0	0	0	0	0	0	0	0
1.95635e+07	2021	USA	turkey	0	0	0	0	0	0	0	0	0	0	0	0	0	0	0	0	0	0	0	0	0	0	0	0	0	0	0	0	0	0	0	0	0	0	0	0	0	0	0	0	0	0	0	1	0	0
8.50293e+06	2018	USA	porcine	0	0	0	0	0	0	0	0	0	0	0	0	0	0	0	0	0	0	0	0	0	0	0	0	0	0	0	0	0	0	0	0	0	0	0	0	0	0	0	0	0	0	0	0	0	0
9.50122e+06	2017	USA	bovine	0	0	0	0	0	0	0	0	0	0	0	0	0	0	0	0	0	0	0	0	0	0	0	0	0	0	0	0	0	0	0	0	0	0	0	0	0	0	0	0	0	0	0	0	0	0
8.94263e+06	2016	USA	human	0	0	0	0	0	0	0	0	0	0	0	0	0	0	0	0	0	0	0	0	0	0	0	0	0	0	0	0	0	0	0	0	0	0	0	0	0	0	0	0	0	0	0	0	0	0
2.55408e+07	2022	USA	porcine	0	0	0	0	0	0	0	0	0	0	0	0	0	0	0	0	0	0	0	0	0	0	0	0	0	0	0	0	0	0	0	0	0	0	0	0	0	0	0	0	0	0	0	0	0	0
2.36945e+07	2022	USA	porcine	0	0	0	0	0	0	0	0	0	0	0	0	0	0	0	0	0	0	0	0	0	0	0	0	0	0	0	0	0	0	0	0	0	0	0	0	0	0	0	0	0	0	0	0	0	0
2.41619e+07	2022	USA	turkey	0	0	0	0	0	0	0	0	0	0	0	0	0	0	0	0	0	0	0	0	0	0	0	0	0	0	0	0	0	0	0	0	0	0	0	0	0	0	0	0	0	0	0	0	0	0
1.61451e+07	2020	USA	chicken	0	0	0	0	0	0	0	0	0	0	0	0	0	0	0	0	0	0	0	0	0	0	0	0	0	0	0	0	0	0	0	0	0	0	0	0	0	0	0	0	0	0	0	0	0	0
2.2481e+07	2022	USA	turkey	0	0	0	0	0	0	0	0	0	0	0	0	0	0	0	0	0	0	0	0	0	0	0	0	0	0	0	0	0	0	0	0	0	0	0	0	0	0	0	0	0	0	0	0	0	0
6.80969e+06	2019	USA	chicken	0	0	0	0	0	0	0	0	0	0	0	0	0	0	0	0	0	0	0	0	0	0	0	0	0	0	0	0	0	0	0	0	0	0	0	0	0	0	0	0	0	0	0	0	0	0
2.32227e+07	2022	USA	porcine	0	0	0	0	0	0	0	0	0	0	0	0	0	0	0	0	0	0	0	0	0	0	0	0	0	0	0	0	0	0	0	0	0	0	0	0	0	0	0	0	0	0	0	0	0	0
8.45539e+06	2018	USA	chicken	0	0	0	0	0	0	0	0	0	0	0	0	0	0	0	0	0	0	0	0	0	0	0	0	0	0	0	0	0	0	0	0	0	0	0	0	0	0	0	0	0	0	0	0	0	0
9.21721e+06	2016	USA	human	0	0	0	0	0	0	0	0	0	0	0	0	0	0	0	0	0	0	0	0	1	0	0	0	0	0	0	0	0	0	0	0	0	0	0	0	0	0	0	0	0	0	0	0	0	0
1.99157e+07	2017	USA	turkey	0	0	0	1	0	0	0	1	0	0	0	0	0	0	0	0	0	0	0	0	0	0	0	0	0	0	0	0	0	0	0	0	0	0	0	0	0	0	0	0	0	0	0	0	0	0
2.17538e+07	2022	USA	chicken	0	0	0	0	0	0	0	0	0	0	0	0	0	0	0	0	0	0	0	0	0	0	0	0	0	0	0	0	0	0	0	0	0	0	0	0	0	0	0	0	0	0	0	0	0	0
8.45743e+06	2017	USA	turkey	0	0	0	1	0	0	0	1	0	0	0	0	0	0	0	0	0	0	0	0	0	0	0	0	0	0	0	0	0	0	0	0	0	0	0	0	0	0	0	0	0	0	0	0	0	0
9.21189e+06	2017	USA	chicken	0	0	0	0	0	0	0	0	0	0	0	0	0	0	0	0	0	0	0	0	0	0	0	0	0	0	0	0	0	0	0	0	0	0	0	0	0	0	0	0	0	0	0	0	0	0
7.92969e+06	2019	United Kingdom	human	0	0	0	0	0	0	0	0	0	0	0	0	0	0	0	0	0	0	0	0	0	0	0	0	0	0	0	0	0	0	0	0	0	0	0	0	0	0	0	0	0	0	0	0	0	0
9.04195e+06	2017	USA	chicken	0	0	0	0	0	0	0	0	0	0	0	0	0	0	0	0	0	0	0	0	0	0	0	0	0	0	0	0	0	0	0	0	0	0	0	0	0	0	0	0	0	0	0	0	0	0
1.90453e+07	2021	USA	turkey	0	0	0	0	0	0	0	0	0	0	0	0	0	0	0	0	0	0	0	0	0	0	0	0	0	0	0	0	0	0	0	0	0	0	0	0	0	0	0	0	0	0	0	0	0	0
2.14443e+07	2021	USA	turkey	0	0	0	0	0	0	0	0	0	0	0	0	0	0	0	0	0	0	0	0	0	0	0	0	0	0	0	0	0	0	0	0	0	0	0	0	0	0	0	0	0	0	0	0	0	0
6.39514e+06	2019	United Kingdom	human	0	0	0	0	0	0	0	0	0	0	0	0	0	0	0	0	0	0	0	0	0	0	0	0	0	0	0	0	0	0	0	0	0	0	0	0	0	0	0	0	0	0	0	0	0	0
6.98285e+06	2016	United Kingdom	human	0	0	0	0	0	0	0	0	0	0	0	0	0	0	0	0	0	0	0	0	0	0	0	0	0	0	0	0	0	0	0	0	0	0	0	0	0	0	0	0	0	0	0	0	0	0
2.10499e+07	2021	United Kingdom	human	0	0	0	0	0	0	0	0	0	0	0	0	0	0	0	0	0	0	0	0	0	0	0	0	0	0	0	0	0	0	0	0	0	0	0	0	0	0	0	0	0	0	0	0	0	0
1.63229e+07		Canada	human	0	0	0	0	0	0	0	0	0	0	0	0	0	0	0	0	0	0	0	0	0	0	0	0	0	0	0	0	0	0	0	0	0	0	0	0	0	0	0	0	0	0	0	0	0	0
3.60004e+06	2013	USA	human	0	0	0	0	0	0	0	0	0	0	0	0	0	0	0	0	0	0	0	0	1	0	0	0	0	0	0	0	0	0	0	1	0	0	0	0	0	0	0	0	0	0	0	0	0	0
8.49797e+06	2018	USA	porcine	0	0	0	0	0	0	0	0	0	0	0	0	0	0	0	0	0	0	0	0	0	0	0	0	0	0	0	0	0	0	0	0	0	0	0	0	0	0	0	0	0	0	0	0	0	0
8.54378e+06	2018	USA	porcine	0	0	0	0	0	0	0	0	0	0	0	0	0	0	0	0	0	0	0	0	0	0	0	0	0	0	0	0	0	0	0	0	0	0	0	0	0	0	0	0	0	0	0	0	0	0
2.23665e+07	2022	USA	turkey	0	0	0	0	0	0	0	0	0	0	0	0	0	0	0	0	0	0	0	0	0	0	0	0	0	0	0	0	0	0	0	0	0	0	0	0	0	0	0	0	0	0	0	0	0	0
9.13099e+06	2017	USA	chicken	0	0	0	0	0	0	0	0	0	0	0	0	0	0	0	0	0	0	0	0	0	1	0	0	0	0	0	0	0	0	0	0	0	0	0	0	0	0	0	0	0	0	0	0	0	0
1.733e+07	2021	USA	chicken	0	0	0	0	0	0	0	0	0	0	0	0	0	0	0	0	0	0	0	0	0	1	0	0	0	0	0	0	0	0	0	0	0	0	0	0	0	0	0	0	0	0	0	0	0	0
9.13194e+06	2017	USA	chicken	0	0	0	0	0	0	0	0	0	0	0	0	0	0	0	0	0	0	0	0	0	1	0	0	0	0	0	0	0	0	0	0	0	0	0	0	0	0	0	0	0	0	0	0	0	0
9.12999e+06	2017	USA	chicken	0	0	0	0	0	0	0	0	0	0	0	0	0	0	0	0	0	0	0	0	0	1	0	0	0	0	0	0	0	0	0	0	0	0	0	0	0	0	0	0	0	0	0	0	0	0
7.28708e+06	2018	United Kingdom	human	0	0	0	0	0	0	0	0	0	0	0	0	0	0	0	0	0	0	0	0	0	0	0	0	0	0	0	0	0	0	0	0	0	0	0	0	0	0	0	0	0	0	0	0	0	0
1.99672e+07	2021	USA	turkey	0	0	0	0	0	0	0	0	0	0	0	0	0	0	0	0	0	0	0	0	0	0	0	0	0	0	0	0	0	0	0	0	0	0	0	0	0	0	0	0	0	0	0	0	0	0
1.69866e+07	2021	USA	turkey	0	0	0	0	0	0	0	0	0	0	0	0	0	0	0	0	0	0	0	0	0	0	0	0	0	0	0	0	0	0	0	0	0	0	0	0	0	0	0	0	0	0	0	0	0	0
3.90976e+06	2016	United Kingdom	human	0	0	0	0	0	0	0	0	0	0	0	0	0	0	0	0	0	0	0	0	0	0	0	0	0	0	0	0	0	0	0	0	0	0	0	0	0	0	0	0	0	0	0	0	0	0
8.83005e+06	2015	USA	human	0	0	0	0	0	0	0	0	0	0	0	0	0	0	0	0	0	0	0	0	0	0	0	0	0	0	0	0	0	0	0	0	0	0	0	0	0	0	0	0	0	0	0	0	0	0
7.60592e+06	2015	United Kingdom	human	0	0	0	0	0	0	0	0	0	0	0	0	0	0	0	0	0	0	0	0	0	0	0	0	0	0	0	0	0	0	0	0	0	0	0	0	0	0	0	0	0	0	0	0	0	0
6.97633e+06	2016	United Kingdom	human	0	0	0	0	0	0	0	0	0	0	0	0	0	0	0	0	0	0	0	0	0	0	0	0	0	0	0	0	0	0	0	0	0	0	0	0	0	0	0	0	0	0	0	0	0	0
7.19564e+06	2010	USA	turkey	0	0	0	0	0	0	0	0	0	0	0	0	0	0	0	0	0	0	0	0	0	0	0	0	0	0	0	0	0	0	0	0	0	0	0	0	0	0	0	0	0	0	0	0	0	0
2.14677e+07	2018	Taiwan	chicken	0	0	1	0	0	0	0	1	0	0	0	0	1	0	0	0	0	0	0	0	0	1	0	1	0	0	0	0	0	0	0	0	0	0	0	0	0	0	0	0	0	0	0	0	0	0
9.5266e+06	1998	USA	canine	0	0	0	0	0	0	0	0	0	0	0	0	0	0	0	0	0	0	0	0	0	0	0	0	0	0	0	0	0	0	0	0	0	0	0	0	0	0	0	0	0	0	0	0	0	0
9.54797e+06	2012	USA	animal feed	0	0	0	0	0	0	0	0	0	0	0	0	0	0	0	0	0	0	0	0	0	0	0	0	0	0	0	0	0	0	0	0	0	0	0	0	0	0	0	0	0	0	0	0	0	0
1.70368e+07	2021	USA	turkey	0	0	0	0	0	0	0	0	0	0	0	0	0	0	0	0	0	0	0	0	0	0	0	0	0	0	0	0	0	0	0	0	0	0	0	0	0	0	0	0	0	0	0	0	0	0
2.02575e+07	2021	USA	turkey	0	0	0	0	0	0	0	0	0	0	0	0	0	0	0	0	0	0	0	0	0	0	0	0	0	0	0	0	0	0	0	0	0	0	0	0	0	0	0	0	0	0	0	0	0	0
1.52251e+07	2020	USA	turkey	0	0	0	0	0	0	0	0	0	0	0	0	0	0	0	0	0	0	0	0	1	0	0	0	0	1	0	0	0	0	0	0	0	0	0	0	0	0	0	0	0	0	0	0	0	0
1.64598e+07	2020	USA	turkey	0	0	0	0	0	0	0	0	0	0	0	0	0	0	0	0	0	0	0	0	0	0	0	0	0	0	0	0	0	0	0	0	0	0	0	0	0	0	0	0	0	0	0	0	0	0
2.1868e+07	2022	USA	turkey	0	0	0	0	0	0	0	0	0	0	0	0	0	0	0	0	0	0	0	0	0	0	0	0	0	0	0	0	0	0	0	0	0	0	0	0	0	0	0	0	0	0	0	0	0	0
2.12804e+07	2021	United Kingdom	human	0	0	0	0	0	0	0	0	0	0	0	0	0	0	0	0	0	0	0	0	0	0	0	0	0	0	0	0	0	0	0	0	0	0	0	0	0	0	0	0	0	0	0	0	0	0
1.5851e+07	2017	Canada	human	0	0	0	0	0	0	0	0	0	0	0	0	0	0	0	0	0	0	0	0	0	0	0	0	0	0	0	0	0	0	0	0	0	0	0	0	0	0	0	0	0	0	0	0	0	0
8.53024e+06	2017	USA	human	0	0	0	0	0	0	0	0	0	0	0	0	0	0	0	0	0	0	0	0	0	0	0	0	0	0	0	0	0	0	0	0	0	0	0	0	0	0	0	0	0	0	0	0	0	0
8.83938e+06	2019	United Kingdom	human	0	0	0	0	0	0	0	0	0	0	0	0	0	0	0	0	0	0	0	0	0	0	0	0	0	0	0	0	0	0	0	0	0	0	0	0	0	0	0	0	0	0	0	0	0	0
8.60031e+06	2019	United Kingdom	human	0	0	0	0	0	0	0	0	0	0	0	0	0	0	0	0	0	0	0	0	0	0	0	0	0	0	0	0	0	0	0	0	0	0	0	0	0	0	0	0	0	0	0	0	0	0
4.1757e+06	2015	United Kingdom	human	0	0	0	0	0	0	0	0	0	0	0	0	0	0	0	0	0	0	0	0	0	0	0	0	0	0	0	0	0	0	0	0	0	0	0	0	0	0	0	0	0	0	0	0	0	0
3.59867e+06	2007	USA	human	0	0	0	0	0	0	0	0	0	0	0	0	0	0	0	0	0	0	0	0	0	0	0	0	0	0	0	0	0	0	0	0	0	0	0	0	0	0	0	0	0	0	0	0	0	0
3.60022e+06	2007	USA	human	0	0	0	0	0	0	0	0	0	0	0	0	0	0	0	0	0	0	0	0	0	0	0	0	0	0	0	0	0	0	0	0	0	0	0	0	0	0	0	0	0	0	0	0	0	0
9.3177e+06	2017	USA	chicken	0	0	0	0	0	0	0	0	0	0	0	0	0	0	0	1	0	0	0	0	0	0	0	0	0	0	0	0	0	0	0	0	0	0	0	0	0	0	0	0	0	0	0	0	0	0
1.36693e+07	2020	USA	chicken	0	0	0	0	0	0	0	0	0	0	0	0	0	0	0	0	0	0	0	0	0	0	0	0	0	0	0	0	0	0	0	0	0	0	0	0	0	0	0	0	0	0	0	0	0	0
1.46677e+07	2020	USA	chicken	0	0	0	0	0	0	0	0	0	0	0	0	0	0	0	0	0	0	0	0	0	0	0	0	0	0	0	0	0	0	0	0	0	0	0	0	0	0	0	0	0	0	0	0	0	0
2.58443e+07	2022	USA	chicken	0	0	0	0	0	0	0	0	0	0	0	0	0	0	0	0	0	0	0	0	0	1	0	0	0	0	0	0	0	0	0	0	0	0	0	0	0	0	0	0	0	0	0	0	0	0
8.53548e+06	2018	USA	chicken	0	0	0	0	0	0	0	0	0	0	0	0	0	0	0	0	0	0	0	0	0	1	0	0	0	0	0	0	0	0	0	0	0	0	0	0	0	0	0	0	0	0	0	0	0	0
2.33605e+07	2022	USA	chicken	0	0	0	0	0	0	0	0	0	0	0	0	0	0	0	0	0	0	0	0	0	1	0	0	0	0	0	0	0	0	0	0	0	0	0	0	0	0	0	0	0	0	0	0	0	0
2.50899e+07	2022	USA	chicken	0	0	0	0	0	0	0	0	0	0	0	0	0	0	0	0	0	0	0	0	0	0	0	0	0	0	0	0	0	0	0	0	0	0	0	0	0	0	0	0	0	0	0	0	0	0
2.29282e+07	2022	USA	chicken	0	0	0	0	0	0	0	0	0	0	0	0	0	0	0	0	0	0	0	0	0	1	0	0	0	0	0	0	0	0	0	0	0	0	0	0	0	0	0	0	0	0	0	0	0	0
1.37359e+07	2020	USA	chicken	0	0	0	0	0	0	0	0	0	0	0	0	0	0	0	0	0	0	0	0	0	1	0	0	0	0	0	0	0	0	0	0	0	0	0	0	0	0	0	0	0	0	0	0	0	0
1.41475e+07	2020	USA	chicken	0	0	0	0	0	0	0	0	0	0	0	0	0	0	0	0	0	0	0	0	0	1	0	0	0	0	0	0	0	0	0	0	0	0	0	0	0	0	0	0	0	0	0	0	0	0
8.54816e+06	2018	USA	chicken	0	0	0	0	0	0	0	0	0	0	0	0	0	0	0	0	0	0	0	0	0	1	0	0	0	0	0	0	0	0	0	0	0	0	0	0	0	0	0	0	0	0	0	0	0	0
2.58492e+07	2022	USA	chicken	0	0	0	0	0	0	0	0	0	0	0	0	0	0	0	0	0	0	0	0	0	1	0	0	0	0	0	0	0	0	0	0	0	0	0	0	0	0	0	0	0	0	0	0	0	0
1.46818e+07	2020	USA	chicken	0	0	0	0	0	0	0	0	0	0	0	0	0	0	0	0	0	0	0	0	0	0	0	0	0	0	0	0	0	0	0	0	0	0	0	0	0	0	0	0	0	0	0	0	0	0
2.5634e+07	2022	USA	chicken	0	0	0	0	0	0	0	0	0	0	0	0	0	0	0	0	0	0	0	0	0	1	0	0	0	0	0	0	0	0	0	0	0	0	0	0	0	0	0	0	0	0	0	0	0	0
1.49712e+07	2020	USA	chicken	0	0	0	0	0	0	0	0	0	0	0	0	0	0	0	0	0	0	0	0	0	1	0	0	0	0	0	0	0	0	0	0	0	0	0	0	0	0	0	0	0	0	0	0	0	0
2.52482e+07	2022	USA	chicken	0	0	0	0	0	0	0	0	0	0	0	0	0	0	0	0	0	0	0	0	0	1	0	0	0	0	0	0	0	0	0	0	0	0	0	0	0	0	0	0	0	0	0	0	0	0
2.35297e+07	2022	USA	chicken	0	0	0	0	0	0	0	0	0	0	0	0	0	0	0	0	0	0	0	0	0	1	0	0	0	0	0	0	0	0	0	0	0	0	0	0	0	0	0	0	0	0	0	0	0	0
8.45047e+06	2018	USA	chicken	0	0	0	0	0	0	0	0	0	0	0	0	0	0	0	0	0	0	0	0	0	1	0	0	0	0	0	0	0	0	0	0	0	0	0	0	0	0	0	0	0	0	0	0	0	0
1.31712e+07	2020	USA	chicken	0	0	0	0	0	0	0	0	0	0	0	0	0	0	0	0	0	0	0	0	0	1	0	0	0	0	0	0	0	0	0	0	0	0	0	0	0	0	0	0	0	0	0	0	0	0
2.49791e+07	2022	USA	chicken	0	0	0	0	0	0	0	0	0	0	0	0	0	0	0	0	0	0	0	0	0	0	0	0	0	0	0	0	0	0	0	0	0	0	0	0	0	0	0	0	0	0	0	0	0	0
2.48448e+07	2022	USA	chicken	0	0	0	0	0	0	0	0	0	0	0	0	0	0	0	0	0	0	0	0	0	1	0	0	0	0	0	0	0	0	0	0	0	0	0	0	0	0	0	0	0	0	0	0	0	0
9.56376e+06	2017	USA	chicken	0	0	0	0	0	0	0	0	0	0	0	0	0	0	0	0	0	0	0	0	0	1	0	0	0	0	0	0	0	0	0	0	0	0	0	0	0	0	0	0	0	0	0	0	0	0
9.51584e+06	2017	USA	chicken	0	0	0	0	0	0	0	0	0	0	0	0	0	0	0	0	0	0	0	0	0	1	0	0	0	0	0	0	0	0	0	0	0	0	0	0	0	0	0	0	0	0	0	0	0	0
1.71829e+07	2021	USA	chicken	0	0	0	0	0	0	0	0	0	0	0	0	0	0	0	0	0	0	0	0	0	1	0	0	0	0	0	0	0	0	0	0	0	0	0	0	0	0	0	0	0	0	0	0	0	0
1.78246e+07	2021	USA	chicken	0	0	0	0	0	0	0	0	0	0	0	0	0	0	0	0	0	0	0	0	0	1	0	0	0	0	0	0	0	0	0	0	0	0	0	0	0	0	0	0	0	0	0	0	0	0
1.11702e+07	2018	USA	chicken	0	0	0	0	0	0	0	0	0	0	0	0	0	0	0	0	0	0	0	0	0	1	0	0	0	0	0	0	0	0	0	0	0	0	0	0	0	0	0	0	0	0	0	0	0	0
1.35005e+07	2020	USA	chicken	0	0	0	0	0	0	0	0	0	0	0	0	0	0	0	0	0	0	0	0	0	1	0	0	0	0	0	0	0	0	0	0	0	0	0	0	0	0	0	0	0	0	0	0	0	0
8.45322e+06	2018	USA	chicken	0	0	0	0	0	0	0	0	0	0	0	0	0	0	0	0	0	0	0	0	0	1	0	0	0	0	0	0	0	0	0	0	0	0	0	0	0	0	0	0	0	0	0	0	0	0
1.88434e+07	2021	USA	chicken	0	0	0	0	0	0	0	0	0	0	0	0	0	0	0	0	0	0	0	0	0	1	0	0	0	0	0	0	0	0	0	0	0	0	0	0	0	0	0	0	0	0	0	0	0	0
1.71831e+07	2021	USA	chicken	0	0	0	0	0	0	0	0	0	0	0	0	0	0	0	0	0	0	0	0	0	0	0	0	0	0	0	0	0	0	0	0	0	0	0	0	0	0	0	0	0	0	0	0	0	0
9.55654e+06	2017	USA	chicken	0	0	0	0	0	0	0	0	0	0	0	0	0	0	0	0	0	0	0	0	0	1	0	0	0	0	0	0	0	0	0	0	0	0	0	0	0	0	0	0	0	0	0	0	0	0
7.33052e+06	2018	USA	chicken	0	0	0	0	0	0	0	0	0	0	0	0	0	0	0	0	0	0	0	0	0	1	0	0	0	0	0	0	0	0	0	0	0	0	0	0	0	0	0	0	0	0	0	0	0	0
1.51655e+07	2020	USA	chicken	0	0	0	0	0	0	0	0	0	0	0	0	0	0	0	0	0	0	0	0	0	1	0	0	0	0	0	0	0	0	0	0	0	0	0	0	0	0	0	0	0	0	0	0	0	0
2.5215e+07	2022	USA	chicken	0	0	0	0	0	0	0	0	0	0	0	0	0	0	0	0	0	0	0	0	0	1	0	0	0	0	0	0	0	0	0	0	0	0	0	0	0	0	0	0	0	0	0	0	0	0
1.46815e+07	2020	USA	chicken	0	0	0	0	0	0	0	0	0	0	0	0	0	0	0	0	0	0	0	0	0	1	0	0	0	0	0	0	0	0	0	0	0	0	0	0	0	0	0	0	0	0	0	0	0	0
2.08054e+07	2021	USA	chicken	0	0	0	0	0	0	0	0	0	0	0	0	0	0	0	0	0	0	0	0	0	1	0	0	0	0	0	0	0	0	0	0	0	0	0	0	0	0	0	0	0	0	0	0	0	0
1.45228e+07	2020	USA	chicken	0	0	0	0	0	0	0	0	0	0	0	0	0	0	0	0	0	0	0	0	0	1	0	0	0	0	0	0	0	0	0	0	0	0	0	0	0	0	0	0	0	0	0	0	0	0
2.5338e+07	2022	USA	chicken	0	0	0	0	0	0	0	0	0	0	0	0	0	0	0	0	0	0	0	0	0	1	0	0	0	0	0	0	0	0	0	0	0	0	0	0	0	0	0	0	0	0	0	0	0	0
8.50077e+06	2018	USA	chicken	0	0	0	0	0	0	0	0	0	0	0	0	0	0	0	0	0	0	0	0	0	1	0	0	0	0	0	0	0	0	0	0	0	0	0	0	0	0	0	0	0	0	0	0	0	0
2.49099e+07	2022	USA	chicken	0	0	0	0	0	0	0	0	0	0	0	0	0	0	0	0	0	0	0	0	0	1	0	0	0	0	0	0	0	0	0	0	0	0	0	0	0	0	0	0	0	0	0	0	0	0
1.09684e+07	2018	USA	chicken	0	0	0	0	0	0	0	0	0	0	0	0	0	0	0	0	0	0	0	0	0	1	0	0	0	0	0	0	0	0	0	0	0	0	0	0	0	0	0	0	0	0	0	0	0	0
1.45776e+07	2019	USA	chicken	0	0	0	0	0	0	0	0	0	0	0	0	0	0	0	0	0	0	0	0	0	1	0	0	0	0	0	0	0	0	0	0	0	0	0	0	0	0	0	0	0	0	0	0	0	0
2.5841e+07	2022	USA	chicken	0	0	0	0	0	0	0	0	0	0	0	0	0	0	0	0	0	0	0	0	0	1	0	0	0	0	0	0	0	0	0	0	0	0	0	0	0	0	0	0	0	0	0	0	0	0
2.55474e+07	2022	USA	chicken	0	0	0	0	0	0	0	0	0	0	0	0	0	0	0	0	0	0	0	0	0	0	0	0	0	0	0	0	0	0	0	0	0	0	0	0	0	0	0	0	0	0	0	0	0	0
7.79236e+06	2019	USA	chicken	0	0	0	0	0	0	0	0	0	0	0	0	0	0	0	0	0	0	0	0	0	1	0	0	0	0	0	0	0	0	0	0	0	0	0	0	0	0	0	0	0	0	0	0	0	0
2.12191e+07	2021	USA	chicken	0	0	0	0	0	0	0	0	0	0	0	0	0	0	0	0	0	0	0	0	0	1	0	0	0	0	0	0	0	0	0	0	0	0	0	0	0	0	0	0	0	0	0	0	0	0
6.75107e+06	2019	USA	chicken	0	0	0	0	0	0	0	0	0	0	0	0	0	0	0	0	0	0	0	0	0	0	0	0	0	0	0	0	0	0	0	0	0	0	0	0	0	0	0	0	0	0	0	0	0	0
1.1545e+07	2018	USA	chicken	0	0	0	0	0	0	0	0	0	0	0	0	0	0	0	0	0	0	0	0	0	1	0	0	0	0	0	0	0	0	0	0	0	0	0	0	0	0	0	0	0	0	0	0	0	0
8.5425e+06	2018	USA	chicken	0	0	0	0	0	0	0	0	0	0	0	0	0	0	0	0	0	0	0	0	0	1	0	0	0	0	0	0	0	0	0	0	0	0	0	0	0	0	0	0	0	0	0	0	0	0
2.3726e+07	2022	USA	chicken	0	0	0	0	0	0	0	0	0	0	0	0	0	0	0	0	0	0	0	0	0	1	0	0	0	0	0	0	0	0	0	0	0	0	0	0	0	0	0	0	0	0	0	0	0	0
6.74555e+06	2018	USA	chicken	0	0	0	0	0	0	0	0	0	0	0	0	0	0	0	0	0	0	0	0	0	1	0	0	0	0	0	0	0	0	0	0	0	0	0	0	0	0	0	0	0	0	0	0	0	0
9.57931e+06	2017	USA	chicken	0	0	0	0	0	0	0	0	0	0	0	0	0	0	0	0	0	0	0	0	0	1	0	0	0	0	0	0	0	0	0	0	0	0	0	0	0	0	0	0	0	0	0	0	0	0
1.09821e+07	2018	USA	chicken	0	0	0	0	0	0	0	0	0	0	0	0	0	0	0	0	0	0	0	0	0	1	0	0	0	0	0	0	0	0	0	0	0	0	0	0	0	0	0	0	0	0	0	0	0	0
7.39544e+06	2018	USA	chicken	0	0	0	0	0	0	0	0	0	0	0	0	0	0	0	0	0	0	0	0	0	1	0	0	0	0	0	0	0	0	0	0	0	0	0	0	0	0	0	0	0	0	0	0	0	0
1.56535e+07	2020	USA	chicken	0	0	0	0	0	0	0	0	0	0	0	0	0	0	0	0	0	0	0	0	0	1	0	0	0	0	0	0	0	0	0	0	0	0	0	0	0	0	0	0	0	0	0	0	0	0
1.64668e+07	2020	USA	chicken	0	0	0	0	0	0	0	0	0	0	0	0	0	0	0	0	0	0	0	0	0	1	0	0	0	0	0	0	0	0	0	0	0	0	0	0	0	0	0	0	0	0	0	0	0	0
6.68333e+06	2019	USA	chicken	0	0	0	0	0	0	0	0	0	0	0	0	0	0	0	0	0	0	0	0	0	1	0	0	0	0	0	0	0	0	0	0	0	0	0	0	0	0	0	0	0	0	0	0	0	0
2.4727e+07	2022	USA	chicken	0	0	0	0	0	0	0	0	0	0	0	0	0	0	0	0	0	0	0	0	0	1	0	0	0	0	0	0	0	0	0	0	0	0	0	0	0	0	0	0	0	0	0	0	0	0
8.53602e+06	2018	USA	chicken	0	0	0	0	0	0	0	0	0	0	0	0	0	0	0	0	0	0	0	0	0	1	0	0	0	0	0	0	0	0	0	0	0	0	0	0	0	0	0	0	0	0	0	0	0	0
1.16179e+07	2018	USA	chicken	0	0	0	0	0	0	0	0	0	0	0	0	0	0	0	0	0	0	0	0	0	1	0	0	0	0	0	0	0	0	0	0	0	0	0	0	0	0	0	0	0	0	0	0	0	0
9.21274e+06	2017	USA	chicken	0	0	0	0	0	0	0	0	0	0	0	0	0	0	0	0	0	0	0	0	0	0	0	0	0	0	0	0	0	0	0	0	0	0	0	0	0	0	0	0	0	0	0	0	0	0
2.54455e+07	2022	USA	chicken	0	0	0	0	0	0	0	0	0	0	0	0	0	0	0	0	0	0	0	0	0	1	0	0	0	0	0	0	0	0	0	0	0	0	0	0	0	0	0	0	0	0	0	0	0	0
2.12235e+07	2021	USA	chicken	0	0	0	0	0	0	0	0	0	0	0	0	0	0	0	0	0	0	0	0	0	1	0	0	0	0	0	0	0	0	0	0	0	0	0	0	0	0	0	0	0	0	0	0	0	0
1.73526e+07	2021	USA	chicken	0	0	0	0	0	0	0	0	0	0	0	0	0	0	0	0	0	0	0	0	0	0	0	0	0	0	0	0	0	0	0	0	0	0	0	0	0	0	0	0	0	0	0	0	0	0
1.45867e+07	2020	USA	chicken	0	0	0	0	0	0	0	0	0	0	0	0	0	0	0	0	0	0	0	0	0	1	0	0	0	0	0	0	0	0	0	0	0	0	0	0	0	0	0	0	0	0	0	0	0	0
1.92229e+07	2021	USA	chicken	0	0	0	0	0	0	0	0	0	0	0	0	0	0	0	0	0	0	0	0	0	1	0	0	0	0	0	0	0	0	0	0	0	0	0	0	0	0	0	0	0	0	0	0	0	0
1.71009e+07	2019	USA	chicken	0	0	0	0	0	0	0	0	0	0	0	0	0	0	0	0	0	0	0	0	0	1	0	0	0	0	0	0	0	0	0	0	0	0	0	0	0	0	0	0	0	0	0	0	0	0
6.75215e+06	2019	USA	chicken	0	0	0	0	0	0	0	0	0	0	0	0	0	0	0	0	0	0	0	0	0	1	0	0	0	0	0	0	0	0	0	0	0	0	0	0	0	0	0	0	0	0	0	0	0	0
1.89946e+07	2021	USA	chicken	0	0	0	0	0	0	0	0	0	0	0	0	0	0	0	0	0	0	0	0	0	0	0	0	0	0	0	0	0	0	0	0	0	0	0	0	0	0	0	0	0	0	0	0	0	0
8.53468e+06	2018	USA	chicken	0	0	0	0	0	0	0	0	0	0	0	0	0	0	0	0	0	0	0	0	0	1	0	0	0	0	0	0	0	0	0	0	0	0	0	0	0	0	0	0	0	0	0	0	0	0
9.28737e+06	2017	USA	chicken	0	0	0	0	0	0	0	0	0	0	0	0	0	0	0	0	0	0	0	0	0	1	0	0	0	0	0	0	0	0	0	0	0	0	0	0	0	0	0	0	0	0	0	0	0	0
9.58937e+06	2017	USA	chicken	0	0	0	0	0	0	0	0	0	0	0	0	0	0	0	0	0	0	0	0	0	1	0	0	0	0	0	0	0	0	0	0	0	0	0	0	0	0	0	0	0	0	0	0	0	0
1.34979e+07	2020	USA	chicken	0	0	0	0	0	0	0	0	0	0	0	0	0	0	0	0	0	0	0	0	0	1	0	0	0	0	0	0	0	0	0	0	0	0	0	0	0	0	0	0	0	0	0	0	0	0
7.43699e+06	2019	USA	chicken	0	0	0	0	0	0	0	0	0	0	0	0	0	0	0	0	0	0	0	0	0	1	0	0	0	0	0	0	0	0	0	0	0	0	0	0	0	0	0	0	0	0	0	0	0	0
8.50854e+06	2018	USA	chicken	0	0	0	0	0	0	0	0	0	0	0	0	0	0	0	0	0	0	0	0	0	1	0	0	0	0	0	0	0	0	0	0	0	0	0	0	0	0	0	0	0	0	0	0	0	0
2.41958e+07	2022	USA	chicken	0	0	0	0	0	0	0	0	0	0	0	0	0	0	0	0	0	0	0	0	0	1	0	0	0	0	0	0	0	0	0	0	0	0	0	0	0	0	0	0	0	0	0	0	0	0
7.40945e+06	2019	USA	chicken	0	0	0	0	0	0	0	0	0	0	0	0	0	0	0	0	0	0	0	0	0	0	0	0	0	0	0	0	0	0	0	0	0	0	0	0	0	0	0	0	0	0	0	0	0	0
1.45866e+07	2020	USA	chicken	0	0	0	0	0	0	0	0	0	0	0	0	0	0	0	0	0	0	0	0	0	1	0	0	0	0	0	0	0	0	0	0	0	0	0	0	0	0	0	0	0	0	0	0	0	0
1.58759e+07	2020	USA	chicken	0	0	0	0	0	0	0	0	0	0	0	0	0	0	0	0	0	0	0	0	0	0	0	0	0	0	0	0	0	0	0	0	0	0	0	0	0	0	0	0	0	0	0	0	0	0
6.68591e+06	2019	USA	chicken	0	0	0	0	0	0	0	0	0	0	0	0	0	0	0	0	0	0	0	0	0	1	0	0	0	0	0	0	0	0	0	0	0	0	0	0	0	0	0	0	0	0	0	0	0	0
8.5349e+06	2018	USA	chicken	0	0	0	0	0	0	0	0	0	0	0	0	0	0	0	0	0	0	0	0	0	1	0	0	0	0	0	0	0	0	0	0	0	0	0	0	0	0	0	0	0	0	0	0	0	0
6.80657e+06	2019	USA	chicken	0	0	0	0	0	0	0	0	0	0	0	0	0	0	0	0	0	0	0	0	0	0	0	0	0	0	0	0	0	0	0	0	0	0	0	0	0	0	0	0	0	0	0	0	0	0
2.34931e+07	2022	USA	chicken	0	0	0	0	0	0	0	0	0	0	0	0	0	0	0	0	0	0	0	0	0	0	0	0	0	0	0	0	0	0	0	0	0	0	0	0	0	0	0	0	0	0	0	0	0	0
9.5636e+06	2017	USA	chicken	0	0	0	0	0	0	0	0	0	0	0	0	0	0	0	0	0	0	0	0	0	0	0	0	0	0	0	0	0	0	0	0	0	0	0	0	0	0	0	0	0	0	0	0	0	0
1.35022e+07	2020	USA	chicken	0	0	0	0	0	0	0	0	0	0	0	0	0	0	0	0	0	0	0	0	0	1	0	0	0	0	0	0	0	0	0	0	0	0	0	0	0	0	0	0	0	0	0	0	0	0
6.75279e+06	2019	USA	chicken	0	0	0	0	0	0	0	0	0	0	0	0	0	0	0	0	0	0	0	0	0	0	0	0	0	0	0	0	0	0	0	0	0	0	0	0	0	0	0	0	0	0	0	0	0	0
7.82393e+06	2019	USA	chicken	0	0	0	0	0	0	0	0	0	0	0	0	0	0	0	0	0	0	0	0	0	1	0	0	0	0	0	0	0	0	0	0	0	0	0	0	0	0	0	0	0	0	0	0	0	0
1.70202e+07	2021	USA	chicken	0	0	0	0	0	0	0	0	0	0	0	0	0	0	0	0	0	0	0	0	0	1	0	0	0	0	0	0	0	0	0	0	0	0	0	0	0	0	0	0	0	0	0	0	0	0
8.46367e+06	2018	USA	chicken	0	0	0	0	0	0	0	0	0	0	0	0	0	0	0	0	0	0	0	0	0	1	0	0	0	0	0	0	0	0	0	0	0	0	0	0	0	0	0	0	0	0	0	0	0	0
2.46593e+07	2022	USA	chicken	0	0	0	0	0	0	0	0	0	0	0	0	0	0	0	0	0	0	0	0	0	0	0	0	0	0	0	0	0	0	0	0	0	0	0	0	0	0	0	0	0	0	0	0	0	0
8.44641e+06	2018	USA	chicken	0	0	0	0	0	0	0	0	0	0	0	0	0	0	0	0	0	0	0	0	0	1	0	0	0	0	0	0	0	0	0	0	0	0	0	0	0	0	0	0	0	0	0	0	0	0
8.50622e+06	2018	USA	chicken	0	0	0	0	0	0	0	0	0	0	0	0	0	0	0	0	0	0	0	0	0	1	0	0	0	0	0	0	0	0	0	0	0	0	0	0	0	0	0	0	0	0	0	0	0	0
9.3178e+06	2017	USA	chicken	0	0	0	0	0	0	0	0	0	0	0	0	0	0	0	0	0	0	0	0	0	1	0	0	0	0	0	0	0	0	0	0	0	0	0	0	0	0	0	0	0	0	0	0	0	0
7.40461e+06	2018	USA	chicken	0	0	0	0	0	0	0	0	0	0	0	0	0	0	0	0	0	0	0	0	0	1	0	0	0	0	0	0	0	0	0	0	0	0	0	0	0	0	0	0	0	0	0	0	0	0
9.53274e+06	2017	USA	chicken	0	0	0	0	0	0	0	0	0	0	0	0	0	0	0	0	0	0	0	0	0	1	0	0	0	0	0	0	0	0	0	0	0	0	0	0	0	0	0	0	0	0	0	0	0	0
8.54234e+06	2018	USA	chicken	0	0	0	0	0	0	0	0	0	0	0	0	0	0	0	0	0	0	0	0	0	1	0	0	0	0	0	0	0	0	0	0	0	0	0	0	0	0	0	0	0	0	0	0	0	0
8.54236e+06	2018	USA	chicken	0	0	0	0	0	0	0	0	0	0	0	0	0	0	0	0	0	0	0	0	0	0	0	0	0	0	0	0	0	0	0	0	0	0	0	0	0	0	0	0	0	0	0	0	0	0
2.06528e+07	2021	USA	chicken	0	0	0	0	0	0	0	0	0	0	0	0	0	0	0	0	0	0	0	0	0	0	0	0	0	0	0	0	0	0	0	0	0	0	0	0	0	0	0	0	0	0	0	0	0	0
2.38287e+07	2022	USA	chicken	0	0	0	0	0	0	0	0	0	0	0	0	0	0	0	0	0	0	0	0	0	1	0	0	0	0	0	0	0	0	0	0	0	0	0	0	0	0	0	0	0	0	0	0	0	0
1.09085e+07	2017	USA	chicken	0	0	0	0	0	0	0	0	0	0	0	0	0	0	0	0	0	0	0	0	0	1	0	0	0	0	0	0	0	0	0	0	0	0	0	0	0	0	0	0	0	0	0	0	0	0
2.5488e+07	2022	USA	chicken	0	0	0	0	0	0	0	0	0	0	0	0	0	0	0	0	0	0	0	0	0	1	0	0	0	0	0	0	0	0	0	0	0	0	0	0	0	0	0	0	0	0	0	0	0	0
1.84822e+07	2021	USA	chicken	0	0	0	0	0	0	0	0	0	0	0	0	0	0	0	0	0	0	0	0	0	1	0	0	0	0	0	0	0	0	0	0	0	0	0	0	0	0	0	0	0	0	0	0	0	0
1.15629e+07	2018	USA	chicken	0	0	0	0	0	0	0	0	0	0	0	0	0	0	0	0	0	0	0	0	0	0	0	0	0	0	0	0	0	0	0	0	0	0	0	0	0	0	0	0	0	0	0	0	0	0
8.53903e+06	2018	USA	chicken	0	0	0	0	0	0	0	0	0	0	0	0	0	0	0	0	0	0	0	0	0	1	0	0	0	0	0	0	0	0	0	0	0	0	0	0	0	0	0	0	0	0	0	0	0	0
8.53578e+06	2018	USA	chicken	0	0	0	0	0	0	0	0	0	0	0	0	0	0	0	0	0	0	0	0	0	1	0	0	0	0	0	0	0	0	0	0	0	0	0	0	0	0	0	0	0	0	0	0	0	0
7.32048e+06	2018	USA	chicken	0	0	0	0	0	0	0	0	0	0	0	0	0	0	0	0	0	0	0	0	0	1	0	0	0	0	0	0	0	0	0	0	0	0	0	0	0	0	0	0	0	0	0	0	0	0
7.40965e+06	2019	USA	chicken	0	0	0	0	0	0	0	0	0	0	0	0	0	0	0	0	0	0	0	0	0	0	0	0	0	0	0	0	0	0	0	0	0	0	0	0	0	0	0	0	0	0	0	0	0	0
1.45557e+07	2020	USA	chicken	0	0	0	0	0	0	0	0	0	0	0	0	0	0	0	0	0	0	0	0	0	1	0	0	0	0	0	0	0	0	0	0	0	0	0	0	0	0	0	0	0	0	0	0	0	0
1.37381e+07	2020	USA	chicken	0	0	0	0	0	0	0	0	0	0	0	0	0	0	0	0	0	0	0	0	0	1	0	0	0	0	0	0	0	0	0	0	0	0	0	0	0	0	0	0	0	0	0	0	0	0
1.51533e+07	2020	USA	porcine	0	0	0	0	0	0	0	0	0	0	0	0	0	0	0	0	0	0	0	0	0	1	0	0	0	0	0	0	0	0	0	0	0	0	0	0	0	0	0	0	0	0	0	0	0	0
6.68369e+06	2019	USA	chicken	0	0	0	0	0	0	0	0	0	0	0	0	0	0	0	0	0	0	0	0	0	1	0	0	0	0	0	0	0	0	0	0	0	0	0	0	0	0	0	0	0	0	0	0	0	0
2.57299e+07	2022	USA	chicken	0	0	0	0	0	0	0	0	0	0	0	0	0	0	0	0	0	0	0	0	0	0	0	0	0	0	0	0	0	0	0	0	0	0	0	0	0	0	0	0	0	0	0	0	0	0
1.37341e+07	2020	USA	chicken	0	0	0	0	0	0	0	0	0	0	0	0	0	0	0	0	0	0	0	0	0	1	0	0	0	0	0	0	0	0	0	0	0	0	0	0	0	0	0	0	0	0	0	0	0	0
1.6434e+07	2020	USA	chicken	0	0	0	0	0	0	0	0	0	0	0	0	0	0	0	0	0	0	0	0	0	1	0	0	0	0	0	0	0	0	0	0	0	0	0	0	0	0	0	0	0	0	0	0	0	0
1.4783e+07	2020	USA	chicken	0	0	0	0	0	0	0	0	0	0	0	0	0	0	0	0	0	0	0	0	0	1	0	0	0	0	0	0	0	0	0	0	0	0	0	0	0	0	0	0	0	0	0	0	0	0
9.1472e+06	2016	USA	chicken	0	0	0	0	0	0	0	0	0	0	0	0	0	0	0	0	0	0	0	0	0	1	0	0	0	0	0	0	0	0	0	0	0	0	0	0	0	0	0	0	0	0	0	0	0	0
1.74939e+07	2021	USA	chicken	0	0	0	0	0	0	0	0	0	0	0	0	0	0	0	0	0	0	0	0	0	1	0	0	0	0	0	0	0	0	0	0	0	0	0	0	0	0	0	0	0	0	0	0	0	0
1.34481e+07	2020	USA	canine	0	0	0	0	0	0	0	0	0	0	0	0	0	0	0	0	0	0	0	0	0	1	0	0	0	0	0	0	0	0	0	0	0	0	0	0	0	0	0	0	0	0	0	0	0	0
1.6146e+07	2020	USA	chicken	0	0	0	0	0	0	0	0	0	0	0	0	0	0	0	0	0	0	0	0	0	1	0	0	0	0	0	0	0	0	0	0	0	0	0	0	0	0	0	0	0	0	0	0	0	0
6.74679e+06	2019	USA	chicken	0	0	0	0	0	0	0	0	0	0	0	0	0	0	0	0	0	0	0	0	0	1	0	0	0	0	0	0	0	0	0	0	0	0	0	0	0	0	0	0	0	0	0	0	0	0
9.59195e+06	2017	USA	porcine	0	0	0	0	0	0	0	0	0	0	0	0	0	0	0	0	0	0	0	0	0	1	0	0	0	0	0	0	0	0	0	0	0	0	0	0	0	0	0	0	0	0	0	0	0	0
1.66266e+07	2020	USA	chicken	0	0	0	0	0	0	0	0	0	0	0	0	0	0	0	0	0	0	0	0	0	0	0	0	0	0	0	0	0	0	0	0	0	0	0	0	0	0	0	0	0	0	0	0	0	0
6.75173e+06	2019	USA	chicken	0	0	0	0	0	0	0	0	0	0	0	0	0	0	0	0	0	0	0	0	0	1	0	0	0	0	0	0	0	0	0	0	0	0	0	0	0	0	0	0	0	0	0	0	0	0
1.94364e+07	2021	USA	chicken	0	0	0	0	0	0	0	0	0	0	0	0	0	0	0	0	0	0	0	0	0	0	0	0	0	0	0	0	0	0	0	0	0	0	0	0	0	0	0	0	0	0	0	0	0	0
1.0004e+07	2018	USA	chicken	0	0	0	0	0	0	0	0	0	0	0	0	0	0	0	0	0	0	0	0	0	1	0	0	0	0	0	0	0	0	0	0	0	0	0	0	0	0	0	0	0	0	0	0	0	0
8.46329e+06	2018	USA	chicken	0	0	0	0	0	0	0	0	0	0	0	0	0	0	0	0	0	0	0	0	0	1	0	0	0	0	0	0	0	0	0	0	0	0	0	0	0	0	0	0	0	0	0	0	0	0
7.3589e+06	2018	USA	chicken	0	0	0	0	0	0	0	0	0	0	0	0	0	0	0	0	0	0	0	0	0	1	0	0	0	0	0	0	0	0	0	0	0	0	0	0	0	0	0	0	0	0	0	0	0	0
1.8809e+07	2021	USA	chicken	0	0	0	0	0	0	0	0	0	0	0	0	0	0	0	0	0	0	0	0	0	1	0	0	0	0	0	0	0	0	0	0	0	0	0	0	0	0	0	0	0	0	0	0	0	0
2.3395e+07	2021	USA	chicken	0	0	0	0	0	0	0	0	0	0	0	0	0	0	0	0	0	0	0	0	0	1	0	0	0	0	0	0	0	0	0	0	0	0	0	0	0	0	0	0	0	0	0	0	0	0
6.80621e+06	2018	USA	chicken	0	0	0	0	0	0	0	0	0	0	0	0	0	0	0	0	0	0	0	0	0	1	0	0	0	0	0	0	0	0	0	0	0	0	0	0	0	0	0	0	0	0	0	0	0	0
1.46004e+07	2020	USA	chicken	0	0	0	0	0	0	0	0	0	0	0	0	0	0	0	0	0	0	0	0	0	1	0	0	0	0	0	0	0	0	0	0	0	0	0	0	0	0	0	0	0	0	0	0	0	0
2.23887e+07	2022	USA	chicken	0	0	0	0	0	0	0	0	0	0	0	0	0	0	0	0	0	0	0	0	0	1	0	0	0	0	0	0	0	0	0	0	0	0	0	0	0	0	0	0	0	0	0	0	0	0
2.30206e+07	2022	USA	chicken	0	0	0	0	0	0	0	0	0	0	0	0	0	0	0	0	0	0	0	0	0	1	0	0	0	0	0	0	0	0	0	0	0	0	0	0	0	0	0	0	0	0	0	0	0	0
6.68737e+06	2019	USA	chicken	0	0	0	0	0	0	0	0	0	0	0	0	0	0	0	0	0	0	0	0	0	1	0	0	0	0	0	0	0	0	0	0	0	0	0	0	0	0	0	0	0	0	0	0	0	0
7.32086e+06	2018	USA	chicken	0	0	0	0	0	0	0	0	0	0	0	0	0	0	0	0	0	0	0	0	0	1	0	0	0	0	0	0	0	0	0	0	0	0	0	0	0	0	0	0	0	0	0	0	0	0
9.57525e+06	2017	USA	chicken	0	0	0	0	0	0	0	0	0	0	0	0	0	0	0	0	0	0	0	0	0	1	0	0	0	0	0	0	0	0	0	0	0	0	0	0	0	0	0	0	0	0	0	0	0	0
1.1673e+07	2018	USA	chicken	0	0	0	0	0	0	0	0	0	0	0	0	0	0	0	0	0	0	0	0	0	1	0	0	0	0	0	0	0	0	0	0	0	0	0	0	0	0	0	0	0	0	0	0	0	0
9.06157e+06	2016	USA	chicken	0	0	0	0	0	0	0	0	0	0	0	0	0	0	0	0	0	0	0	0	0	1	0	0	0	0	0	0	0	0	0	0	0	0	0	0	0	0	0	0	0	0	0	0	0	0
9.43678e+06	2017	USA	human	0	0	0	0	0	0	0	0	0	0	0	0	0	0	0	0	0	0	0	0	0	1	0	0	0	0	0	0	0	0	0	0	0	0	0	0	0	0	0	0	0	0	0	0	0	0
1.01343e+07	2017	USA	chicken	0	0	0	0	0	0	0	0	0	0	0	0	0	0	0	0	0	0	0	0	0	1	0	0	0	0	0	0	0	0	0	0	0	0	0	0	0	0	0	0	0	0	0	0	0	0
1.15943e+07	2018	USA	chicken	0	0	0	0	0	0	0	0	0	0	0	0	0	0	0	0	0	0	0	0	0	1	0	0	0	0	0	0	0	0	0	0	0	0	0	0	0	0	0	0	0	0	0	0	0	0
2.53686e+07	2022	USA	chicken	0	0	0	0	0	0	0	0	0	0	0	0	0	0	0	0	0	0	0	0	0	1	0	0	0	0	0	0	0	0	0	0	0	0	0	0	0	0	0	0	0	0	0	0	0	0
7.44139e+06	2019	USA	chicken	0	0	0	0	0	0	0	0	0	0	0	0	0	0	0	0	0	0	0	0	0	1	0	0	0	0	0	0	0	0	0	0	0	0	0	0	0	0	0	0	0	0	0	0	0	0
6.81077e+06	2019	USA	chicken	0	0	0	0	0	0	0	0	0	0	0	0	0	0	0	0	0	0	0	0	0	0	0	0	0	0	0	0	0	0	0	0	0	0	0	0	0	0	0	0	0	0	0	0	0	0
6.80371e+06	2018	USA	chicken	0	0	0	0	0	0	0	0	0	0	0	0	0	0	0	0	0	0	0	0	0	1	0	0	0	0	0	0	0	0	0	0	0	0	0	0	0	0	0	0	0	0	0	0	0	0
8.55094e+06	2018	USA	chicken	0	0	0	0	0	0	0	0	0	0	0	0	0	0	0	0	0	0	0	0	0	1	0	0	0	0	0	0	0	0	0	0	0	0	0	0	0	0	0	0	0	0	0	0	0	0
1.31134e+07	2020	USA	chicken	0	0	0	0	0	0	0	0	0	0	0	0	0	0	0	0	0	0	0	0	0	1	0	0	0	0	0	0	0	0	0	0	0	0	0	0	0	0	0	0	0	0	0	0	0	0
8.54902e+06	2018	USA	chicken	0	0	0	0	0	0	0	0	0	0	0	0	0	0	0	0	0	0	0	0	0	1	0	0	0	0	0	0	0	0	0	0	0	0	0	0	0	0	0	0	0	0	0	0	0	0
1.84262e+07	2021	USA	chicken	0	0	0	0	0	0	0	0	0	0	0	0	0	0	0	0	0	0	0	0	0	1	0	0	0	0	0	0	0	0	0	0	0	0	0	0	0	0	0	0	0	0	0	0	0	0
6.68299e+06	2019	USA	chicken	0	0	0	0	0	0	0	0	0	0	0	0	0	0	0	0	0	0	0	0	0	1	0	0	0	0	0	0	0	0	0	0	0	0	0	0	0	0	0	0	0	0	0	0	0	0
2.57365e+07	2022	USA	chicken	0	0	0	0	0	0	0	0	0	0	0	0	0	0	0	0	0	0	0	0	0	1	0	0	0	0	0	0	0	0	0	0	0	0	0	0	0	0	0	0	0	0	0	0	0	0
2.2584e+07	2022	USA	chicken	0	0	0	0	0	0	0	0	0	0	0	0	0	0	0	0	0	0	0	0	0	1	0	0	0	0	0	0	0	0	0	0	0	0	0	0	0	0	0	0	0	0	0	0	0	0
7.42175e+06	2019	USA	chicken	0	0	0	0	0	0	0	0	0	0	0	0	0	0	0	0	0	0	0	0	0	1	0	0	0	0	0	0	0	0	0	0	0	0	0	0	0	0	0	0	0	0	0	0	0	0
2.35086e+07	2022	USA	chicken	0	0	0	0	0	0	0	0	0	0	0	0	0	0	0	0	0	0	0	0	0	1	0	0	0	0	0	0	0	0	0	0	0	0	0	0	0	0	0	0	0	0	0	0	0	0
1.76062e+07	2021	USA	chicken	0	0	0	0	0	0	0	0	0	0	0	0	0	0	0	0	0	0	0	0	0	1	0	0	0	0	0	0	0	0	0	0	0	0	0	0	0	0	0	0	0	0	0	0	0	0
9.35978e+06	2017	USA	chicken	0	0	0	0	0	0	0	0	0	0	0	0	0	0	0	0	0	0	0	0	0	1	0	0	0	0	0	0	0	0	0	0	0	0	0	0	0	0	0	0	0	0	0	0	0	0
9.24437e+06	2017	USA	chicken	0	0	0	0	0	0	0	0	0	0	0	0	0	0	0	0	0	0	0	0	0	1	0	0	0	0	0	0	0	0	0	0	0	0	0	0	0	0	0	0	0	0	0	0	0	0
8.53914e+06	2018	USA	chicken	0	0	0	0	0	0	0	0	0	0	0	0	0	0	0	0	0	0	0	0	0	1	0	0	0	0	0	0	0	0	0	0	0	0	0	0	0	0	0	0	0	0	0	0	0	0
7.42813e+06	2019	USA	chicken	0	0	0	0	0	0	0	0	0	0	0	0	0	0	0	0	0	0	0	0	0	1	0	0	0	0	0	0	0	0	0	0	0	0	0	0	0	0	0	0	0	0	0	0	0	0
1.6589e+07	2020	USA	chicken	0	0	0	0	0	0	0	0	0	0	0	0	0	0	0	0	0	0	0	0	0	1	0	0	0	0	0	0	0	0	0	0	0	0	0	0	0	0	0	0	0	0	0	0	0	0
1.1151e+07	2018	USA	chicken	0	0	0	0	0	0	0	0	0	0	0	0	0	0	0	0	0	0	0	0	0	1	0	0	0	0	0	0	0	0	0	0	0	0	0	0	0	0	0	0	0	0	0	0	0	0
9.616e+06	2017	USA	chicken	0	0	0	0	0	0	0	0	0	0	0	0	0	0	0	0	0	0	0	0	0	1	0	0	0	0	0	0	0	0	0	0	0	0	0	0	0	0	0	0	0	0	0	0	0	0
2.48593e+07	2022	USA	chicken	0	0	0	0	0	0	0	0	0	0	0	0	0	0	0	0	0	0	0	0	0	0	0	0	0	0	0	0	0	0	0	0	0	0	0	0	0	0	0	0	0	0	0	0	0	0
1.4511e+07	2020	USA	chicken	0	0	0	0	0	0	0	0	0	0	0	0	0	0	0	0	0	0	0	0	0	1	0	0	0	0	0	0	0	0	0	0	0	0	0	0	0	0	0	0	0	0	0	0	0	0
1.45872e+07	2020	USA	chicken	0	0	0	0	0	0	0	0	0	0	0	0	0	0	0	0	0	0	0	0	0	1	0	0	0	0	0	0	0	0	0	0	0	0	0	0	0	0	0	0	0	0	0	0	0	0
6.74873e+06	2019	USA	chicken	0	0	0	0	0	0	0	0	0	0	0	0	0	0	0	0	0	0	0	0	0	1	0	0	0	0	0	0	0	0	0	0	0	0	0	0	0	0	0	0	0	0	0	0	0	0
1.76698e+07	2021	USA	chicken	0	0	0	0	0	0	0	0	0	0	0	0	0	0	0	0	0	0	0	0	0	1	0	0	0	0	0	0	0	0	0	0	0	0	0	0	0	0	0	0	0	0	0	0	0	0
1.84814e+07	2021	USA	chicken	0	0	0	0	0	0	0	0	0	0	0	0	0	0	0	0	0	0	0	0	0	1	0	0	0	0	0	0	0	0	0	0	0	0	0	0	0	0	0	0	0	0	0	0	0	0
1.09322e+07	2018	USA	chicken	0	0	0	0	0	0	0	0	0	0	0	0	0	0	0	0	0	0	0	0	0	1	0	0	0	0	0	0	0	0	0	0	0	0	0	0	0	0	0	0	0	0	0	0	0	0
8.50441e+06	2018	USA	chicken	0	0	0	0	0	0	0	0	0	0	0	0	0	0	0	0	0	0	0	0	0	1	0	0	0	0	0	0	0	0	0	0	0	0	0	0	0	0	0	0	0	0	0	0	0	0
1.69644e+07	2021	USA	chicken	0	0	0	0	0	0	0	0	0	0	0	0	0	0	0	0	0	0	0	0	0	0	0	0	0	0	0	0	0	0	0	0	0	0	0	0	0	0	0	0	0	0	0	0	0	0
1.15574e+07	2018	USA	chicken	0	0	0	0	0	0	0	0	0	0	0	0	0	0	0	0	0	0	0	0	0	1	0	0	0	0	0	0	0	0	0	0	0	0	0	0	0	0	0	0	0	0	0	0	0	0
7.33026e+06	2018	USA	chicken	0	0	0	0	0	0	0	0	0	0	0	0	0	0	0	0	0	0	0	0	0	1	0	0	0	0	0	0	0	0	0	0	0	0	0	0	0	0	0	0	0	0	0	0	0	0
9.56182e+06	2017	USA	chicken	0	0	0	0	0	0	0	0	0	0	0	0	0	0	0	0	0	0	0	0	0	1	0	0	0	0	0	0	0	0	0	0	0	0	0	0	0	0	0	0	0	0	0	0	0	0
7.34824e+06	2018	USA	chicken	0	0	0	0	0	0	0	0	0	0	0	0	0	0	0	0	0	0	0	0	0	1	0	0	0	0	0	0	0	0	0	0	0	0	0	0	0	0	0	0	0	0	0	0	0	0
7.43309e+06	2019	USA	chicken	0	0	0	0	0	0	0	0	0	0	0	0	0	0	0	0	0	0	0	0	0	1	0	0	0	0	0	0	0	0	0	0	0	0	0	0	0	0	0	0	0	0	0	0	0	0
1.76905e+07	2021	USA	chicken	0	0	0	0	0	0	0	0	0	0	0	0	0	0	0	0	0	0	0	0	0	1	0	0	0	0	0	0	0	0	0	0	0	0	0	0	0	0	0	0	0	0	0	0	0	0
9.40143e+06	2017	USA	chicken	0	0	0	0	0	0	0	0	0	0	0	0	0	0	0	0	0	0	0	0	0	1	0	0	0	0	0	0	0	0	0	0	0	0	0	0	0	0	0	0	0	0	0	0	0	0
8.54884e+06	2018	USA	chicken	0	0	0	0	0	0	0	0	0	0	0	0	0	0	0	0	0	0	0	0	0	1	0	0	0	0	0	0	0	0	0	0	0	0	0	0	0	0	0	0	0	0	0	0	0	0
8.49751e+06	2018	USA	chicken	0	0	0	0	0	0	0	0	0	0	0	0	0	0	0	0	0	0	0	0	0	0	0	0	0	0	0	0	0	0	0	0	0	0	0	0	0	0	0	0	0	0	0	0	0	0
8.49447e+06	2018	USA	chicken	0	0	0	0	0	0	0	0	0	0	0	0	0	0	0	0	0	0	0	0	0	0	0	0	0	0	0	0	0	0	0	0	0	0	0	0	0	0	0	0	0	0	0	0	0	0
2.25802e+07	2022	USA	chicken	0	0	0	0	0	0	0	0	0	0	0	0	0	0	0	0	0	0	0	0	0	1	0	0	0	0	0	0	0	0	0	0	0	0	0	0	0	0	0	0	0	0	0	0	0	0
8.51016e+06	2018	USA	chicken	0	0	0	0	0	0	0	0	0	0	0	0	0	0	0	0	0	0	0	0	0	1	0	0	0	0	0	0	0	0	0	0	0	0	0	0	0	0	0	0	0	0	0	0	0	0
9.28315e+06	2017	USA	chicken	0	0	0	0	0	0	0	0	0	0	0	0	0	0	0	0	0	0	0	0	0	1	0	0	0	0	0	0	0	0	0	0	0	0	0	0	0	0	0	0	0	0	0	0	0	0
6.81039e+06	2019	USA	chicken	0	0	0	0	0	0	0	0	0	0	0	0	0	0	0	0	0	0	0	0	0	0	0	0	0	0	0	0	0	0	0	0	0	0	0	0	0	0	0	0	0	0	0	0	0	0
6.7482e+06	2019	USA	chicken	0	0	0	0	0	0	0	0	0	0	0	0	0	0	0	0	0	0	0	0	0	1	0	0	0	0	0	0	0	0	0	0	0	0	0	0	0	0	0	0	0	0	0	0	0	0
8.54332e+06	2018	USA	chicken	0	0	0	0	0	0	0	0	0	0	0	0	0	0	0	0	0	0	0	0	0	1	0	0	0	0	0	0	0	0	0	0	0	0	0	0	0	0	0	0	0	0	0	0	0	0
7.34936e+06	2018	USA	chicken	0	0	0	0	0	0	0	0	0	0	0	0	0	0	0	0	0	0	0	0	0	1	0	0	0	0	0	0	0	0	0	0	0	0	0	0	0	0	0	0	0	0	0	0	0	0
1.97101e+07	2021	USA	chicken	0	0	0	0	0	0	0	0	0	0	0	0	0	0	0	0	0	0	0	0	0	0	0	0	0	0	0	0	0	0	0	0	0	0	0	0	0	0	0	0	0	0	0	0	0	0
2.53647e+07	2022	USA	chicken	0	0	0	0	0	0	0	0	0	0	0	0	0	0	0	0	0	0	0	0	0	1	0	0	0	0	0	0	0	0	0	0	0	0	0	0	0	0	0	0	0	0	0	0	0	0
1.83862e+07	2021	USA	chicken	0	0	0	0	0	0	0	0	0	0	0	0	0	0	0	0	0	0	0	0	0	1	0	0	0	0	0	0	0	0	0	0	0	0	0	0	0	0	0	0	0	0	0	0	0	0
6.74868e+06	2019	USA	chicken	0	0	0	0	0	0	0	0	0	0	0	0	0	0	0	0	0	0	0	0	0	1	0	0	0	0	0	0	0	0	0	0	0	0	0	0	0	0	0	0	0	0	0	0	0	0
2.09989e+07	2021	USA	chicken	0	0	0	0	0	0	0	0	0	0	0	0	0	0	0	0	0	0	0	0	0	1	0	0	0	0	0	0	0	0	0	0	0	0	0	0	0	0	0	0	0	0	0	0	0	0
1.16507e+07	2018	USA	chicken	0	0	0	0	0	0	0	0	0	0	0	0	0	0	0	0	0	0	0	0	0	1	0	0	0	0	0	0	0	0	0	0	0	0	0	0	0	0	0	0	0	0	0	0	0	0
1.60566e+07	2020	USA	chicken	0	0	0	0	0	0	0	0	0	0	0	0	0	0	0	0	0	0	0	0	0	1	0	0	0	0	0	0	0	0	0	0	0	0	0	0	0	0	0	0	0	0	0	0	0	0
1.09824e+07	2018	USA	chicken	0	0	0	0	0	0	0	0	0	0	0	0	0	0	0	0	0	0	0	0	0	1	0	0	0	0	0	0	0	0	0	0	0	0	0	0	0	0	0	0	0	0	0	0	0	0
2.11707e+07	2021	USA	chicken	0	0	0	0	0	0	0	0	0	0	0	0	0	0	0	0	0	0	0	0	0	1	0	0	0	0	0	0	0	0	0	0	0	0	0	0	0	0	0	0	0	0	0	0	0	0
9.564e+06	2017	USA	chicken	0	0	0	0	0	0	0	0	0	0	0	0	0	0	0	0	0	0	0	0	0	1	0	0	0	0	0	0	0	0	0	0	0	0	0	0	0	0	0	0	0	0	0	0	0	0
1.46e+07	2020	USA	chicken	0	0	0	0	0	0	0	0	0	0	0	0	0	0	0	0	0	0	0	0	0	1	0	0	0	0	0	0	0	0	0	0	0	0	0	0	0	0	0	0	0	0	0	0	0	0
2.05109e+07	2021	USA	chicken	0	0	0	0	0	0	0	0	0	0	0	0	0	0	0	0	0	0	0	0	0	1	0	0	0	0	0	0	0	0	0	0	0	0	0	0	0	0	0	0	0	0	0	0	0	0
1.71041e+07	2021	USA	chicken	0	0	0	0	0	0	0	0	0	0	0	0	0	0	0	0	0	0	0	0	0	0	0	0	0	0	0	0	0	0	0	0	0	0	0	0	0	0	0	0	0	0	0	0	0	0
8.55508e+06	2018	USA	chicken	0	0	0	0	0	0	0	0	0	0	0	0	0	0	0	0	0	0	0	0	0	1	0	0	0	0	0	0	0	0	0	0	0	0	0	0	0	0	0	0	0	0	0	0	0	0
1.61298e+07	2020	USA	chicken	0	0	0	0	0	0	0	0	0	0	0	0	0	0	0	0	0	0	0	0	0	1	0	0	0	0	0	0	0	0	0	0	0	0	0	0	0	0	0	0	0	0	0	0	0	0
1.76899e+07	2021	USA	chicken	0	0	0	0	0	0	0	0	0	0	0	0	0	0	0	0	0	0	0	0	0	0	0	0	0	0	0	0	0	0	0	0	0	0	0	0	0	0	0	0	0	0	0	0	0	0
2.32832e+07	2022	USA	chicken	0	0	0	0	0	0	0	0	0	0	0	0	0	0	0	0	0	0	0	0	0	1	0	0	0	0	0	0	0	0	0	0	0	0	0	0	0	0	0	0	0	0	0	0	0	0
9.02769e+06	2016	USA	chicken	0	0	0	0	0	0	0	0	0	0	0	0	0	0	0	0	0	0	0	0	0	1	0	0	0	0	0	0	0	0	0	0	0	0	0	0	0	0	0	0	0	0	0	0	0	0
2.53879e+07	2022	USA	chicken	0	0	0	0	0	0	0	0	0	0	0	0	0	0	0	0	0	0	0	0	0	1	0	0	0	0	0	0	0	0	0	0	0	0	0	0	0	0	0	0	0	0	0	0	0	0
9.34244e+06	2017	USA	chicken	0	0	0	0	0	0	0	0	0	0	0	0	0	0	0	0	0	0	0	0	0	1	0	0	0	0	0	0	0	0	0	0	0	0	0	0	0	0	0	0	0	0	0	0	0	0
2.03967e+07	2021	USA	chicken	0	0	0	0	0	0	0	0	0	0	0	0	0	0	0	0	0	0	0	0	0	1	0	0	0	0	0	0	0	0	0	0	0	0	0	0	0	0	0	0	0	0	0	0	0	0
1.15367e+07	2018	USA	chicken	0	0	0	0	0	0	0	0	0	0	0	0	0	0	0	0	0	0	0	0	0	0	0	0	0	0	0	0	0	0	0	0	0	0	0	0	0	0	0	0	0	0	0	0	0	0
1.35003e+07	2020	USA	chicken	0	0	0	0	0	0	0	0	0	0	0	0	0	0	0	0	0	0	0	0	0	0	0	0	0	0	0	0	0	0	0	0	0	0	0	0	0	0	0	0	0	0	0	0	0	0
2.30467e+07	2022	USA	chicken	0	0	0	0	0	0	0	0	0	0	0	0	0	0	0	0	0	0	0	0	0	1	0	0	0	0	0	0	0	0	0	0	0	0	0	0	0	0	0	0	0	0	0	0	0	0
9.12997e+06	2016	USA	chicken	0	0	0	0	0	0	0	0	0	0	0	0	0	0	0	0	0	0	0	0	0	1	0	0	0	0	0	0	0	0	0	0	0	0	0	0	0	0	0	0	0	0	0	0	0	0
2.58641e+07	2022	USA	chicken	0	0	0	0	0	0	0	0	0	0	0	0	0	0	0	0	0	0	0	0	0	1	0	0	0	0	0	0	0	0	0	0	0	0	0	0	0	0	0	0	0	0	0	0	0	0
9.57136e+06	2017	USA	chicken	0	0	0	0	0	0	0	0	0	0	0	0	0	0	0	0	0	0	0	0	0	1	0	0	0	0	0	0	0	0	0	0	0	0	0	0	0	0	0	0	0	0	0	0	0	0
1.37368e+07	2020	USA	chicken	0	0	0	0	0	0	0	0	0	0	0	0	0	0	0	0	0	0	0	0	0	1	0	0	0	0	0	0	0	0	0	0	0	0	0	0	0	0	0	0	0	0	0	0	0	0
2.30409e+07	2022	USA	chicken	0	0	0	0	0	0	0	0	0	0	0	0	0	0	0	0	0	0	0	0	0	1	0	0	0	0	0	0	0	0	0	0	0	0	0	0	0	0	0	0	0	0	0	0	0	0
8.49641e+06	2018	USA	chicken	0	0	0	0	0	0	0	0	0	0	0	0	0	0	0	0	0	0	0	0	0	1	0	0	0	0	0	0	0	0	0	0	0	0	0	0	0	0	0	0	0	0	0	0	0	0
2.45765e+07	2022	USA	chicken	0	0	0	0	0	0	0	0	0	0	0	0	0	0	0	0	0	0	0	0	0	0	0	0	0	0	0	0	0	0	0	0	0	0	0	0	0	0	0	0	0	0	0	0	0	0
2.56136e+07	2022	USA	chicken	0	0	0	0	0	0	0	0	0	0	0	0	0	0	0	0	0	0	0	0	0	1	0	0	0	0	0	0	0	0	0	0	0	0	0	0	0	0	0	0	0	0	0	0	0	0
2.50891e+07	2022	USA	chicken	0	0	0	0	0	0	0	0	0	0	0	0	0	0	0	0	0	0	0	0	0	1	0	0	0	0	0	0	0	0	0	0	0	0	0	0	0	0	0	0	0	0	0	0	0	0
2.52231e+07	2022	USA	chicken	0	0	0	0	0	0	0	0	0	0	0	0	0	0	0	0	0	0	0	0	0	0	0	0	0	0	0	0	0	0	0	0	0	0	0	0	0	0	0	0	0	0	0	0	0	0
1.3659e+07	2020	USA	chicken	0	0	0	0	0	0	0	0	0	0	0	0	0	0	0	0	0	0	0	0	0	1	0	0	0	0	0	0	0	0	0	0	0	0	0	0	0	0	0	0	0	0	0	0	0	0
8.50295e+06	2018	USA	chicken	0	0	0	0	0	0	0	0	0	0	0	0	0	0	0	0	0	0	0	0	0	1	0	0	0	0	0	0	0	0	0	0	0	0	0	0	0	0	0	0	0	0	0	0	0	0
8.49189e+06	2018	USA	chicken	0	0	0	0	0	0	0	0	0	0	0	0	0	0	0	0	0	0	0	0	0	1	0	0	0	0	0	0	0	0	0	0	0	0	0	0	0	0	0	0	0	0	0	0	0	0
9.56829e+06	2017	USA	chicken	0	0	0	0	0	0	0	0	0	0	0	0	0	0	0	0	0	0	0	0	0	1	0	0	0	0	0	0	0	0	0	0	0	0	0	0	0	0	0	0	0	0	0	0	0	0
2.1309e+07	2021	USA	chicken	0	0	0	0	0	0	0	0	0	0	0	0	0	0	0	0	0	0	0	0	0	1	0	0	0	0	0	0	0	0	0	0	0	0	0	0	0	0	0	0	0	0	0	0	0	0
9.5841e+06	2017	USA	chicken	0	0	0	0	0	0	0	0	0	0	0	0	0	0	0	0	0	0	0	0	0	1	0	0	0	0	0	0	0	0	0	0	0	0	0	0	0	0	0	0	0	0	0	0	0	0
1.09305e+07	2017	USA	human	0	0	0	0	0	0	0	0	0	0	0	0	0	0	0	0	0	0	0	0	0	1	0	0	0	0	0	0	0	0	0	0	0	0	0	0	0	0	0	0	0	0	0	0	0	0
2.14005e+07	2021	USA	chicken	0	0	0	0	0	0	0	0	0	0	0	0	0	0	0	0	0	0	0	0	0	1	0	0	0	0	0	0	0	0	0	0	0	0	0	0	0	0	0	0	0	0	0	0	0	0
7.79522e+06	2019	USA	chicken	0	0	0	0	0	0	0	0	0	0	0	0	0	0	0	0	0	0	0	0	0	1	0	0	0	0	0	0	0	0	0	0	0	0	0	0	0	0	0	0	0	0	0	0	0	0
6.74813e+06	2019	USA	chicken	0	0	0	0	0	0	0	0	0	0	0	0	0	0	0	0	0	0	0	0	0	1	0	0	0	0	0	0	0	0	0	0	0	0	0	0	0	0	0	0	0	0	0	0	0	0
7.40251e+06	2019	USA	chicken	0	0	0	0	0	0	0	0	0	0	0	0	0	0	0	0	0	0	0	0	0	1	0	0	0	0	0	0	0	0	0	0	0	0	0	0	0	0	0	0	0	0	0	0	0	0
9.53752e+06	2017	USA	chicken	0	0	0	0	0	0	0	0	0	0	0	0	0	0	0	0	0	0	0	0	0	1	0	0	0	0	0	0	0	0	0	0	0	0	0	0	0	0	0	0	0	0	0	0	0	0
2.56126e+07	2022	USA	chicken	0	0	0	0	0	0	0	0	0	0	0	0	0	0	0	0	0	0	0	0	0	0	0	0	0	0	0	0	0	0	0	0	0	0	0	0	0	0	0	0	0	0	0	0	0	0
9.20897e+06	2017	USA	chicken	0	0	0	0	0	0	0	0	0	0	0	0	0	0	0	0	0	0	0	0	0	1	0	0	0	0	0	0	0	0	0	0	0	0	0	0	0	0	0	0	0	0	0	0	0	0
7.33274e+06	2018	USA	chicken	0	0	0	0	0	0	0	0	0	0	0	0	0	0	0	0	0	0	0	0	0	1	0	0	0	0	0	0	0	0	0	0	0	0	0	0	0	0	0	0	0	0	0	0	0	0
9.58911e+06	2017	USA	chicken	0	0	0	0	0	0	0	0	0	0	0	0	0	0	0	0	0	0	0	0	0	1	0	0	0	0	0	0	0	0	0	0	0	0	0	0	0	0	0	0	0	0	0	0	0	0
2.55451e+07	2022	USA	chicken	0	0	0	0	0	0	0	0	0	0	0	0	0	0	0	0	0	0	0	0	0	1	0	0	0	0	0	0	0	0	0	0	0	0	0	0	0	0	0	0	0	0	0	0	0	0
1.58541e+07	2020	USA	chicken	0	0	0	0	0	0	0	0	0	0	0	0	0	0	0	0	0	0	0	0	0	1	0	0	0	0	0	0	0	0	0	0	0	0	0	0	0	0	0	0	0	0	0	0	0	0
1.15692e+07	2018	USA	chicken	0	0	0	0	0	0	0	0	0	0	0	0	0	0	0	0	0	0	0	0	0	1	0	0	0	0	0	0	0	0	0	0	0	0	0	0	0	0	0	0	0	0	0	0	0	0
7.82347e+06	2019	USA	chicken	0	0	0	0	0	0	0	0	0	0	0	0	0	0	0	0	0	0	0	0	0	1	0	0	0	0	0	0	0	0	0	0	0	0	0	0	0	0	0	0	0	0	0	0	0	0
1.45873e+07	2020	USA	chicken	0	0	0	0	0	0	0	0	0	0	0	0	0	0	0	0	0	0	0	0	0	1	0	0	0	0	0	0	0	0	0	0	0	0	0	0	0	0	0	0	0	0	0	0	0	0
6.83711e+06	2019	USA	turkey	0	0	0	0	0	0	0	0	0	0	0	0	0	0	0	0	0	0	0	0	0	0	0	0	0	0	0	0	0	0	0	0	0	0	0	0	0	0	0	0	0	0	0	0	0	0
2.52089e+07	2022	USA	chicken	0	0	0	0	0	0	0	0	0	0	0	0	0	0	0	0	0	0	0	0	0	0	0	0	0	0	0	0	0	0	0	0	0	0	0	0	0	0	0	0	0	0	0	0	0	0
8.50916e+06	2018	USA	chicken	0	0	0	0	0	0	0	0	0	0	0	0	0	0	0	0	0	0	0	0	0	1	0	0	0	0	0	0	0	0	0	0	0	0	0	0	0	0	0	0	0	0	0	0	0	0
1.81927e+07	2021	USA	chicken	0	0	0	0	0	0	0	0	0	0	0	0	0	0	0	0	0	0	0	0	0	1	0	0	0	0	0	0	0	0	0	0	0	0	0	0	0	0	0	0	0	0	0	0	0	0
9.04609e+06	2016	USA	chicken	0	0	0	0	0	0	0	0	0	0	0	0	0	0	0	0	0	0	0	0	0	1	0	0	0	0	0	0	0	0	0	0	0	0	0	0	0	0	0	0	0	0	0	0	0	0
1.63511e+07	2020	USA	chicken	0	0	0	0	0	0	0	0	0	0	0	0	0	0	0	0	0	0	0	0	0	1	0	0	0	0	0	0	0	0	0	0	0	0	0	0	0	0	0	0	0	0	0	0	0	0
2.3042e+07	2022	USA	chicken	0	0	0	0	0	0	0	0	0	0	0	0	0	0	0	0	0	0	0	0	0	1	0	0	0	0	0	0	0	0	0	0	0	0	0	0	0	0	0	0	0	0	0	0	0	0
9.32462e+06	2017	USA	chicken	0	0	0	0	0	0	0	0	0	0	0	0	0	0	0	0	0	0	0	0	0	1	0	0	0	0	0	0	0	0	0	0	0	0	0	0	0	0	0	0	0	0	0	0	0	0
9.54906e+06	2017	USA	chicken	0	0	0	0	0	0	0	0	0	0	0	0	0	0	0	0	0	0	0	0	0	1	0	0	0	0	0	0	0	0	0	0	0	0	0	0	0	0	0	0	0	0	0	0	0	0
6.68625e+06	2019	USA	chicken	0	0	0	0	0	0	0	0	0	0	0	0	0	0	0	0	0	0	0	0	0	1	0	0	0	0	0	0	0	0	0	0	0	0	0	0	0	0	0	0	0	0	0	0	0	0
1.82299e+07	2021	USA	chicken	0	0	0	0	0	0	0	0	0	0	0	0	0	0	0	0	0	0	0	0	0	1	0	0	0	0	0	0	0	0	0	0	0	0	0	0	0	0	0	0	0	0	0	0	0	0
6.80925e+06	2019	USA	chicken	0	0	0	0	0	0	0	0	0	0	0	0	0	0	0	0	0	0	0	0	0	1	0	0	0	0	0	0	0	0	0	0	0	0	0	0	0	0	0	0	0	0	0	0	0	0
1.94854e+07	2021	USA	chicken	0	0	0	0	0	0	0	0	0	0	0	0	0	0	0	0	0	0	0	0	0	0	0	0	0	0	0	0	0	0	0	0	0	0	0	0	0	0	0	0	0	0	0	0	0	0
2.397e+07	2022	USA	chicken	0	0	0	0	0	0	0	0	0	0	0	0	0	0	0	0	0	0	0	0	0	0	0	0	0	0	0	0	0	0	0	0	0	0	0	0	0	0	0	0	0	0	0	0	0	0
1.76055e+07	2021	USA	chicken	0	0	0	0	0	0	0	0	0	0	0	0	0	0	0	0	0	0	0	0	0	1	0	0	0	0	0	0	0	0	0	0	0	0	0	0	0	0	0	0	0	0	0	0	0	0
1.45868e+07	2020	USA	chicken	0	0	0	0	0	0	0	0	0	0	0	0	0	0	0	0	0	0	0	0	0	0	0	0	0	0	0	0	0	0	0	0	0	0	0	0	0	0	0	0	0	0	0	0	0	0
1.73298e+07	2021	USA	chicken	0	0	0	0	0	0	0	0	0	0	0	0	0	0	0	0	0	0	0	0	0	0	0	0	0	0	0	0	0	0	0	0	0	0	0	0	0	0	0	0	0	0	0	0	0	0
1.72838e+07	2021	USA	chicken	0	0	0	0	0	0	0	0	0	0	0	0	0	0	0	0	0	0	0	0	0	0	0	0	0	0	0	0	0	0	0	0	0	0	0	0	0	0	0	0	0	0	0	0	0	0
1.46447e+07	2020	USA	chicken	0	0	0	0	0	0	0	0	0	0	0	0	0	0	0	0	0	0	0	0	0	0	0	0	0	0	0	0	0	0	0	0	0	0	0	0	0	0	0	0	0	0	0	0	0	0
1.72475e+07	2021	USA	chicken	0	0	0	0	0	0	0	0	0	0	0	0	0	0	0	0	0	0	0	0	0	0	0	0	0	0	0	0	0	0	0	0	0	0	0	0	0	0	0	0	0	0	0	0	0	0
1.36616e+07	2020	USA	chicken	0	0	0	0	0	0	0	0	0	0	0	0	0	0	0	0	0	0	0	0	0	0	0	0	0	0	0	0	0	0	0	0	0	0	0	0	0	0	0	0	0	0	0	0	0	0
2.03959e+07	2021	USA	chicken	0	0	0	0	0	0	0	0	0	0	0	0	0	0	0	0	0	0	0	0	0	0	0	0	0	0	0	0	0	0	0	0	0	0	0	0	0	0	0	0	0	0	0	0	0	0
1.45113e+07	2020	USA	chicken	0	0	0	0	0	0	0	0	0	0	0	0	0	0	0	0	0	0	0	0	0	0	0	0	0	0	0	0	0	0	0	0	0	0	0	0	0	0	0	0	0	0	0	0	0	0
2.34936e+07	2022	USA	chicken	0	0	0	0	0	0	0	0	0	0	0	0	0	0	0	0	0	0	0	0	0	0	0	0	0	0	0	0	0	0	0	0	0	0	0	0	0	0	0	0	0	0	0	0	0	0
1.7334e+07	2021	USA	chicken	0	0	0	0	0	0	0	0	0	0	0	0	0	0	0	0	0	0	0	0	0	0	0	0	0	0	0	0	0	0	0	0	0	0	0	0	0	0	0	0	0	0	0	0	0	0
2.4782e+07	2022	USA	chicken	0	0	0	0	0	0	0	0	0	0	0	0	0	0	0	0	0	0	0	0	0	0	0	0	0	0	0	0	0	0	0	0	0	0	0	0	0	0	0	0	0	0	0	0	0	0
7.35114e+06	2018	USA	chicken	0	0	0	0	0	0	0	0	0	0	0	0	0	0	0	0	0	0	0	0	0	0	0	0	0	0	0	0	0	0	0	0	0	0	0	0	0	0	0	0	0	0	0	0	0	0
1.96681e+07	2021	USA	chicken	0	0	0	0	0	0	0	0	0	0	0	0	0	0	0	0	0	0	0	0	0	0	0	0	0	0	0	0	0	0	0	0	0	0	0	0	0	0	0	0	0	0	0	0	0	0
2.5338e+07	2022	USA	chicken	0	0	0	0	0	0	0	0	0	0	0	0	0	0	0	0	0	0	0	0	0	0	0	0	0	0	0	0	0	0	0	0	0	0	0	0	0	0	0	0	0	0	0	0	0	0
2.42565e+07	2022	USA	chicken	0	0	0	0	0	0	0	0	0	0	0	0	0	0	0	0	0	0	0	0	0	0	0	0	0	0	0	0	0	0	0	0	0	0	0	0	0	0	0	0	0	0	0	0	0	0
2.49248e+07	2022	USA	chicken	0	0	0	0	0	0	0	0	0	0	0	0	0	0	0	0	0	0	0	0	0	0	0	0	0	0	0	0	0	0	0	0	0	0	0	0	0	0	0	0	0	0	0	0	0	0
2.55746e+07	2022	USA	chicken	0	0	0	0	0	0	0	0	0	0	0	0	0	0	0	0	0	0	0	0	0	0	0	0	0	0	0	0	0	0	0	0	0	0	0	0	0	0	0	0	0	0	0	0	0	0
1.49139e+07	2020	USA	chicken	0	0	0	0	0	0	0	0	0	0	0	0	0	0	0	0	0	0	0	0	0	0	0	0	0	0	0	0	0	0	0	0	0	0	0	0	0	0	0	0	0	0	0	0	0	0
1.98188e+07	2021	USA	chicken	0	0	0	0	0	0	0	0	0	0	0	0	0	0	0	0	0	0	0	0	0	0	0	0	0	0	0	0	0	0	0	0	0	0	0	0	0	0	0	0	0	0	0	0	0	0
8.86547e+06	2015	USA	chicken	0	0	0	0	0	0	0	0	0	0	0	0	0	0	0	0	0	0	0	0	0	1	0	0	0	0	0	0	0	0	0	0	0	0	0	0	0	0	0	0	0	0	0	0	0	0
8.50103e+06	2018	USA	chicken	0	0	0	0	0	0	0	0	0	0	0	0	0	0	0	0	0	0	0	0	0	0	0	0	0	0	0	0	0	0	0	0	0	0	0	0	0	0	0	0	0	0	0	0	0	0
2.41097e+07	2022	USA	chicken	0	0	0	0	0	0	0	0	0	0	0	0	0	0	0	0	0	0	0	0	0	1	0	0	0	0	0	0	0	0	0	0	0	0	0	0	0	0	0	0	0	0	0	0	0	0
8.51512e+06	2014	USA	human	0	0	0	0	0	0	0	0	0	0	0	0	0	0	0	0	0	0	0	0	0	0	0	0	0	0	0	0	0	0	0	0	0	0	0	0	0	0	0	0	0	0	0	0	0	0
6.83847e+06	2019	USA	chicken	0	0	0	0	0	0	0	0	0	0	0	0	0	0	0	0	0	0	0	0	0	1	0	0	0	0	0	0	0	0	0	0	0	0	0	0	0	0	0	0	0	0	0	0	0	0
6.71397e+06	2015	USA	chicken	0	0	0	0	0	0	0	0	0	0	0	0	0	0	0	0	0	0	0	0	0	1	0	0	0	0	0	0	0	0	0	0	0	0	0	0	0	0	0	0	0	0	0	0	0	0
2.15147e+07	2021	USA	bovine	0	0	0	0	0	0	0	0	0	0	0	0	0	0	0	0	0	0	0	0	0	0	0	0	0	0	0	0	0	0	0	0	0	0	0	0	0	0	0	0	0	0	0	0	0	0
8.46301e+06	2018	USA	chicken	0	0	0	0	0	0	0	0	0	0	0	0	0	0	0	0	0	0	0	0	0	1	0	0	0	0	0	0	0	0	0	0	0	0	0	0	0	0	0	0	0	0	0	0	0	0
8.82997e+06	2013	USA	human	0	0	0	0	0	0	0	0	0	0	0	0	0	0	0	0	0	0	0	0	0	1	0	0	0	0	0	0	0	0	0	0	0	0	0	0	0	0	0	0	0	0	0	0	0	0
9.32256e+06	2017	USA	chicken	0	0	0	0	0	0	0	0	0	0	0	0	0	0	0	0	0	0	0	0	0	1	0	0	0	0	0	0	0	0	0	0	0	0	0	0	0	0	0	0	0	0	0	0	0	0
9.57119e+06	2017	USA	chicken	0	0	0	0	0	0	0	0	0	0	0	0	0	0	0	0	0	0	0	0	0	1	0	0	0	0	0	0	0	0	0	0	0	0	0	0	0	0	0	0	0	0	0	0	0	0
1.43448e+07	2020	USA	chicken	0	0	0	0	0	0	0	0	0	0	0	0	0	0	0	0	0	0	0	0	0	1	0	0	0	0	0	0	0	0	0	0	0	0	0	0	0	0	0	0	0	0	0	0	0	0
1.24028e+06	2013	USA	chicken	0	0	0	0	0	0	0	0	0	0	0	0	0	0	0	0	0	0	0	0	0	1	0	0	0	0	0	0	0	0	0	0	0	0	0	0	0	0	0	0	0	0	0	0	0	0
9.39841e+06	2017	USA	chicken	0	0	0	0	0	0	0	0	0	0	0	0	0	0	0	0	0	0	0	0	0	1	0	0	0	0	0	0	0	0	0	0	0	0	0	0	0	0	0	0	0	0	0	0	0	0
9.04161e+06	2016	USA	chicken	0	0	0	0	0	0	0	0	0	0	0	0	0	0	0	0	0	0	0	0	0	1	0	0	0	0	0	0	0	0	0	0	0	0	0	0	0	0	0	0	0	0	0	0	0	0
9.46983e+06	2015	USA	chicken	1	0	0	0	0	0	0	0	0	0	0	0	1	0	0	0	0	0	0	0	0	1	0	0	0	1	0	0	0	0	0	0	0	0	0	0	0	0	0	0	0	0	0	0	0	0
1.01425e+07	2017	USA	chicken	0	0	0	0	0	0	0	0	0	0	0	0	0	0	0	0	0	0	0	0	0	0	0	0	0	0	0	0	0	0	0	0	0	0	0	0	0	0	0	0	0	0	0	0	0	0
9.37002e+06	2017	USA	chicken	0	0	0	0	0	0	0	0	0	0	0	0	0	0	0	0	0	0	0	0	0	1	0	0	0	0	0	0	0	0	0	0	0	0	0	0	0	0	0	0	0	0	0	0	0	0
7.42313e+06	2019	USA	chicken	0	0	0	0	0	0	0	0	0	0	0	0	0	0	0	0	0	0	0	0	0	1	0	0	0	0	0	0	0	0	0	0	0	0	0	0	0	0	0	0	0	0	0	0	0	0
7.42999e+06	2019	USA	chicken	0	0	0	0	0	0	0	0	0	0	0	0	0	0	0	0	0	0	0	0	0	1	0	0	0	0	0	0	0	0	0	0	0	0	0	0	0	0	0	0	0	0	0	0	0	0
8.72932e+06	2015	USA	chicken	0	0	0	0	0	0	0	0	0	0	0	0	0	0	0	0	0	0	0	0	0	1	0	0	0	0	0	0	0	0	0	0	0	0	0	0	0	0	0	0	0	0	0	0	0	0
2.34949e+07	2022	USA	chicken	0	0	0	0	0	0	0	0	0	0	0	0	0	0	0	0	0	0	0	0	0	0	0	0	0	0	0	0	0	0	0	0	0	0	0	0	0	0	0	0	0	0	0	0	0	0
8.02488e+06	2014	USA	avian	0	0	0	0	0	0	0	0	0	0	0	0	0	0	0	0	0	0	0	0	0	1	0	0	0	0	0	0	0	0	0	0	0	0	0	0	0	0	0	0	0	0	0	0	0	0
8.44409e+06	2018	USA	chicken	0	0	0	0	0	0	0	0	0	0	0	0	0	0	0	0	0	0	0	0	0	0	0	0	0	0	0	0	0	0	0	0	0	0	0	0	0	0	0	0	0	0	0	0	0	0
1.50864e+07	2020	USA	bovine	0	0	0	0	0	0	0	0	0	0	0	0	0	0	0	0	0	0	0	0	0	1	0	0	0	0	0	0	0	0	0	0	0	0	0	0	0	0	0	0	0	0	0	0	0	0
6.80905e+06	2019	USA	chicken	0	0	0	0	0	0	0	0	0	0	0	0	0	0	0	0	0	0	0	0	0	1	0	0	0	0	0	0	0	0	0	0	0	0	0	0	0	0	0	0	0	0	0	0	0	0
8.51839e+06	2014	USA	chicken	0	0	0	0	0	0	0	0	0	0	0	0	0	0	0	0	0	0	0	0	0	1	0	0	0	0	0	0	0	0	0	0	0	0	0	0	0	0	0	0	0	0	0	0	0	0
9.35972e+06	2017	USA	chicken	0	0	0	0	0	0	0	0	0	0	0	0	0	0	0	0	0	0	0	0	0	1	0	0	0	0	0	0	0	0	0	0	0	0	0	0	0	0	0	0	0	0	0	0	0	0
1.50466e+07	2020	USA	chicken	0	0	0	0	0	0	0	0	0	0	0	0	0	0	0	0	0	0	0	0	0	1	0	0	0	0	0	0	0	0	0	0	0	0	0	0	0	0	0	0	0	0	0	0	0	0
2.20518e+07	2022	USA	chicken	0	0	0	0	0	0	0	0	0	0	0	0	0	0	0	0	0	0	0	0	0	1	0	0	0	0	0	0	0	0	0	0	0	0	0	0	0	0	0	0	0	0	0	0	0	0
1.24656e+06	2013	USA	chicken	0	0	0	0	0	0	0	0	0	0	0	0	0	0	0	0	0	0	0	0	0	1	0	0	0	0	0	0	0	0	0	0	0	0	0	0	0	0	0	0	0	0	0	0	0	0
9.61456e+06	2017	USA	chicken	0	0	0	0	0	0	0	0	0	0	0	0	0	0	0	0	0	0	0	0	0	1	0	0	0	0	0	0	0	0	0	0	0	0	0	0	0	0	0	0	0	0	0	0	0	0
9.5638e+06	2017	USA	chicken	0	0	0	0	0	0	0	0	0	0	0	0	0	0	0	0	0	0	0	0	0	1	0	0	0	0	0	0	0	0	0	0	0	0	0	0	0	0	0	0	0	0	0	0	0	0
8.53994e+06	2018	USA	chicken	0	0	0	0	0	0	0	0	0	0	0	0	0	0	0	0	0	0	0	0	0	0	0	0	0	0	0	0	0	0	0	0	0	0	0	0	0	0	0	0	0	0	0	0	0	0
1.45395e+07	2020	USA	chicken	0	0	0	0	0	0	0	0	0	0	0	0	0	0	0	0	0	0	0	0	0	1	0	0	0	0	0	0	0	0	0	0	0	0	0	0	0	0	0	0	0	0	0	0	0	0
9.33464e+06	2017	USA	chicken	0	0	0	0	0	0	0	0	0	0	0	0	0	0	0	0	0	0	0	0	0	1	0	0	0	0	0	0	0	0	0	0	0	0	0	0	0	0	0	0	0	0	0	0	0	0
1.47908e+07	2020	USA	chicken	0	0	0	0	0	0	0	0	0	0	0	0	0	0	0	0	0	0	0	0	0	1	0	0	0	0	0	0	0	0	0	0	0	0	0	0	0	0	0	0	0	0	0	0	0	0
8.61446e+06	2015	USA	chicken	0	0	0	0	0	0	0	0	0	0	0	0	0	0	0	0	0	0	0	0	0	1	0	0	0	0	0	0	0	0	0	0	0	0	0	0	0	0	0	0	0	0	0	0	0	0
8.72958e+06	2015	USA	bovine	0	0	0	0	0	0	0	0	0	0	0	0	0	0	0	0	0	0	0	0	0	1	0	0	0	0	0	0	0	0	0	0	0	0	0	0	0	0	0	0	0	0	0	0	0	0
1.72366e+07	2021	USA	chicken	0	0	0	0	0	0	0	0	0	0	0	0	0	0	0	0	0	0	0	0	0	1	0	0	0	0	0	0	0	0	0	0	0	0	0	0	0	0	0	0	0	0	0	0	0	0
2.1117e+07	2021	USA	chicken	0	0	0	0	0	0	0	0	0	0	0	0	0	0	0	0	0	0	0	0	0	0	0	0	0	0	0	0	0	0	0	0	0	0	0	0	0	0	0	0	0	0	0	0	0	0
2.45517e+07	2022	USA	chicken	0	0	0	0	0	0	0	0	0	0	0	0	0	0	0	0	0	0	0	0	0	1	0	0	0	0	0	0	0	0	0	0	0	0	0	0	0	0	0	0	0	0	0	0	0	0
2.58042e+07	2022	USA	chicken	0	0	0	0	0	0	0	0	0	0	0	0	0	0	0	0	0	0	0	0	0	1	0	0	0	0	0	0	0	0	0	0	0	0	0	0	0	0	0	0	0	0	0	0	0	0
9.58817e+06	2017	USA	chicken	0	0	0	0	0	0	0	0	0	0	0	0	0	0	0	0	0	0	0	0	0	1	0	0	0	0	0	0	0	0	0	0	0	0	0	0	0	0	0	0	0	0	0	0	0	0
8.50606e+06	2018	USA	chicken	0	0	0	0	0	0	0	0	0	0	0	0	0	0	0	0	0	0	0	0	0	0	0	0	0	0	0	0	0	0	0	0	0	0	0	0	0	0	0	0	0	0	0	0	0	0
2.24926e+07	2022	USA	chicken	0	0	0	0	0	0	0	0	0	0	0	0	0	0	0	0	0	0	0	0	0	0	0	0	0	0	0	0	0	0	0	0	0	0	0	0	0	0	0	0	0	0	0	0	0	0
8.01324e+06	2014	USA	human	0	0	0	0	0	0	0	0	0	0	0	0	0	0	0	0	0	0	0	0	0	1	0	0	0	0	0	0	0	0	0	0	0	0	0	0	0	0	0	0	0	0	0	0	0	0
1.09435e+07	2018	USA	chicken	0	0	0	0	0	0	0	0	0	0	0	0	0	0	0	0	0	0	0	0	0	1	0	0	0	0	0	0	0	0	0	0	0	0	0	0	0	0	0	0	0	0	0	0	0	0
8.64288e+06	2015	USA	chicken	0	0	0	0	0	0	0	0	0	0	0	0	0	0	0	0	0	0	0	0	0	1	0	0	0	0	0	0	0	0	0	0	0	0	0	0	0	0	0	0	0	0	0	0	0	0
7.3226e+06	2018	USA	chicken	0	0	0	0	0	0	0	0	0	0	0	0	0	0	0	0	0	0	0	0	0	1	0	0	0	0	0	0	0	0	0	0	0	0	0	0	0	0	0	0	0	0	0	0	0	0
9.50364e+06	2017	USA	chicken	0	0	0	0	0	0	0	0	0	0	0	0	0	0	0	0	0	0	0	0	0	1	0	0	0	0	0	0	0	0	0	0	0	0	0	0	0	0	0	0	0	0	0	0	0	0
9.47345e+06	2017	USA	chicken	0	0	0	0	0	0	0	0	0	0	0	0	0	0	0	0	0	0	0	0	0	1	0	0	0	0	0	0	0	0	0	0	0	0	0	0	0	0	0	0	0	0	0	0	0	0
8.50395e+06	2018	USA	chicken	0	0	0	0	0	0	0	0	0	0	0	0	0	0	0	0	0	0	0	0	0	1	0	0	0	0	0	0	0	0	0	0	0	0	0	0	0	0	0	0	0	0	0	0	0	0
1.15905e+07	2018	USA	chicken	0	0	0	0	0	0	0	0	0	0	0	0	0	0	0	0	0	0	0	0	0	1	0	0	0	0	0	0	0	0	0	0	0	0	0	0	0	0	0	0	0	0	0	0	0	0
2.40065e+07	2022	USA	chicken	0	0	0	0	0	0	0	0	0	0	0	0	0	0	0	0	0	0	0	0	0	1	0	0	0	0	0	0	0	0	0	0	0	0	0	0	0	0	0	0	0	0	0	0	0	0
2.36152e+07	2022	USA	chicken	0	0	0	0	0	0	0	0	0	0	0	0	0	0	0	0	0	0	0	0	0	1	0	0	0	0	0	0	0	0	0	0	0	0	0	0	0	0	0	0	0	0	0	0	0	0
8.83209e+06	2015	USA	chicken	0	0	0	0	0	0	0	0	0	0	0	0	0	0	0	0	0	0	0	0	0	1	0	0	0	0	0	0	0	0	0	0	0	0	0	0	0	0	0	0	0	0	0	0	0	0
9.3665e+06	2017	USA	chicken	0	0	0	0	0	0	0	0	0	0	0	0	0	0	0	0	0	0	0	0	0	1	0	0	0	0	0	0	0	0	0	0	0	0	0	0	0	0	0	0	0	0	0	0	0	0
1.7182e+07	2021	USA	chicken	0	0	0	0	0	0	0	0	0	0	0	0	0	0	0	0	0	0	0	0	0	1	0	0	0	0	0	0	0	0	0	0	0	0	0	0	0	0	0	0	0	0	0	0	0	0
2.54698e+07	2022	USA	chicken	0	0	0	0	0	0	0	0	0	0	0	0	0	0	0	0	0	0	0	0	0	1	0	0	0	0	0	0	0	0	0	0	0	0	0	0	0	0	0	0	0	0	0	0	0	0
9.02713e+06	2016	USA	chicken	0	0	0	0	0	0	0	0	0	0	0	0	0	0	0	0	0	0	0	0	0	1	0	0	0	0	0	0	0	0	0	0	0	0	0	0	0	0	0	0	0	0	0	0	0	0
9.5129e+06	2017	USA	chicken	0	0	0	1	0	0	0	1	0	0	0	0	0	0	0	0	0	0	0	0	0	1	0	0	0	0	0	0	0	0	0	0	0	0	0	0	0	0	0	0	0	0	0	0	0	0
8.60923e+06	2015	USA	chicken	0	0	0	0	0	0	0	0	0	0	0	0	0	0	0	0	0	0	0	0	0	1	0	0	0	0	0	0	0	0	0	0	0	0	0	0	0	0	0	0	0	0	0	0	0	0
8.54484e+06	2018	USA	chicken	0	0	0	0	0	0	0	0	0	0	0	0	0	0	0	0	0	0	0	0	0	1	0	0	0	0	0	0	0	0	0	0	0	0	0	0	0	0	0	0	0	0	0	0	0	0
2.08149e+07	2021	USA	chicken	0	0	0	0	0	0	0	0	0	0	0	0	0	0	0	0	0	0	0	0	0	1	0	0	0	0	0	0	0	0	0	0	0	0	0	0	0	0	0	0	0	0	0	0	0	0
9.54404e+06	2017	USA	chicken	0	0	0	0	0	0	0	0	0	0	0	0	0	0	0	0	0	0	0	0	0	1	0	0	0	0	0	0	0	0	0	0	0	0	0	0	0	0	0	0	0	0	0	0	0	0
6.65111e+06	2014	USA	environmental	0	0	0	0	0	0	0	0	0	0	0	0	0	0	0	0	0	0	0	0	0	1	0	0	0	0	0	0	0	0	0	0	0	0	0	0	0	0	0	0	0	0	0	0	0	0
8.5089e+06	2018	USA	chicken	0	0	0	0	0	0	0	0	0	0	0	0	0	0	0	0	0	0	0	0	0	1	0	0	0	0	0	0	0	0	0	0	0	0	0	0	0	0	0	0	0	0	0	0	0	0
2.26738e+07	2022	USA	chicken	0	0	0	0	0	0	0	0	0	0	0	0	0	0	0	0	0	0	0	0	0	1	0	0	0	0	0	0	0	0	0	0	0	0	0	0	0	0	0	0	0	0	0	0	0	0
9.54858e+06	2017	USA	chicken	0	0	0	0	0	0	0	0	0	0	0	0	0	0	0	0	0	0	0	0	0	1	0	0	0	0	0	0	0	0	0	0	0	0	0	0	0	0	0	0	0	0	0	0	0	0
9.59431e+06	2017	USA	chicken	0	0	0	0	0	0	0	0	0	0	0	0	0	0	0	0	0	0	0	0	0	1	0	0	0	0	0	0	0	0	0	0	0	0	0	0	0	0	0	0	0	0	0	0	0	0
8.6439e+06	2015	USA	chicken	0	0	0	0	0	0	0	0	0	0	0	0	0	0	0	0	0	0	0	0	0	1	0	0	0	0	0	0	0	0	0	0	0	0	0	0	0	0	0	0	0	0	0	0	0	0
8.47529e+06	2014	USA	chicken	0	0	0	0	0	0	0	0	0	0	0	0	0	0	0	0	0	0	0	0	0	1	0	0	0	0	0	0	0	0	0	0	0	0	0	0	0	0	0	0	0	0	0	0	0	0
2.57308e+07	2022	USA	chicken	0	0	0	0	0	0	0	0	0	0	0	0	0	0	0	0	0	0	0	0	0	1	0	0	0	0	0	0	0	0	0	0	0	0	0	0	0	0	0	0	0	0	0	0	0	0
2.56938e+07	2022	USA	chicken	0	0	0	0	0	0	0	0	0	0	0	0	0	0	0	0	0	0	0	0	0	0	0	0	0	0	0	0	0	0	0	0	0	0	0	0	0	0	0	0	0	0	0	0	0	0
9.53246e+06	2017	USA	chicken	0	0	0	0	0	0	0	0	0	0	0	0	0	0	0	0	0	0	0	0	0	1	0	0	0	0	0	0	0	0	0	0	0	0	0	0	0	0	0	0	0	0	0	0	0	0
9.51234e+06	2017	USA	chicken	0	0	0	0	0	0	0	0	0	0	0	0	0	0	0	0	0	0	0	0	0	1	0	0	0	0	0	0	0	0	0	0	0	0	0	0	0	0	0	0	0	0	0	0	0	0
1.15372e+07	2018	USA	chicken	0	0	0	0	0	0	0	0	0	0	0	0	0	0	0	0	0	0	0	0	0	1	0	0	0	0	0	0	0	0	0	0	0	0	0	0	0	0	0	0	0	0	0	0	0	0
1.27182e+06	2013	USA	chicken	0	0	0	0	0	0	0	0	0	0	0	0	0	0	0	0	0	0	0	0	0	1	0	0	0	0	0	0	0	0	0	0	0	0	0	0	0	0	0	0	0	0	0	0	0	0
9.05591e+06	2016	USA	chicken	0	0	0	0	0	0	0	0	0	0	0	0	0	0	0	0	0	0	0	0	0	1	0	0	0	0	0	0	0	0	0	0	0	0	0	0	0	0	0	0	0	0	0	0	0	0
9.50276e+06	2015	USA	chicken	1	0	0	0	0	0	0	0	0	0	0	0	1	0	0	0	0	0	0	0	0	1	0	0	0	1	0	0	0	0	0	0	0	0	0	0	0	0	0	0	0	0	0	0	0	0
1.15281e+07	2018	USA	chicken	0	0	0	0	0	0	0	0	0	0	0	0	0	0	0	0	0	0	0	0	0	1	0	0	0	0	0	0	0	0	0	0	0	0	0	0	0	0	0	0	0	0	0	0	0	0
9.55074e+06	2017	USA	chicken	0	0	0	0	0	0	0	0	0	0	0	0	0	0	0	0	0	0	0	0	0	1	0	0	0	0	0	0	0	0	0	0	0	0	0	0	0	0	0	0	0	0	0	0	0	0
9.56294e+06	2017	USA	porcine	0	0	0	0	0	0	0	0	0	0	0	0	0	0	0	0	0	0	0	0	0	1	0	0	0	0	0	0	0	0	0	0	0	0	0	0	0	0	0	0	0	0	0	0	0	0
9.50098e+06	2017	USA	chicken	0	0	0	0	0	0	0	0	0	0	0	0	0	0	0	0	0	0	0	0	0	0	0	0	0	0	0	0	0	0	0	0	0	0	0	0	0	0	0	0	0	0	0	0	0	0
6.80445e+06	2018	USA	chicken	0	0	0	0	0	0	0	0	0	0	0	0	0	0	0	0	0	0	0	0	0	1	0	0	0	0	0	0	0	0	0	0	0	0	0	0	0	0	0	0	0	0	0	0	0	0
1.09451e+07	2018	USA	chicken	0	0	0	0	0	0	0	0	0	0	0	0	0	0	0	0	0	0	0	0	0	1	0	0	0	0	0	0	0	0	0	0	0	0	0	0	0	0	0	0	0	0	0	0	0	0
7.39834e+06	2018	USA	chicken	0	0	0	0	0	0	0	0	0	0	0	0	0	0	0	0	0	0	0	0	0	1	0	0	0	0	0	0	0	0	0	0	0	0	0	0	0	0	0	0	0	0	0	0	0	0
1.08749e+07	2018	USA	chicken	0	0	0	0	0	0	0	0	0	0	0	0	0	0	0	0	0	0	0	0	0	1	0	0	0	0	0	0	0	0	0	0	0	0	0	0	0	0	0	0	0	0	0	0	0	0
9.51344e+06	2017	USA	chicken	0	0	0	0	0	0	0	0	0	0	0	0	0	0	0	0	0	0	0	0	0	1	0	0	0	0	0	0	0	0	0	0	0	0	0	0	0	0	0	0	0	0	0	0	0	0
1.1162e+07	2018	USA	chicken	0	0	0	0	0	0	0	0	0	0	0	0	0	0	0	0	0	0	0	0	0	1	0	0	0	0	0	0	0	0	0	0	0	0	0	0	0	0	0	0	0	0	0	0	0	0
8.45707e+06	2017	USA	chicken	0	0	0	0	0	0	0	0	0	0	0	0	0	0	0	0	0	0	0	0	0	1	0	0	0	0	0	0	0	0	0	0	0	0	0	0	0	0	0	0	0	0	0	0	0	0
9.57728e+06	2017	USA	chicken	0	0	0	0	0	0	0	0	0	0	0	0	0	0	0	0	0	0	0	0	0	1	0	0	0	0	0	0	0	0	0	0	0	0	0	0	0	0	0	0	0	0	0	0	0	0
9.36962e+06	2015	USA	human	0	0	0	0	0	0	0	0	0	0	0	0	0	0	0	0	0	0	0	0	0	1	0	0	0	0	0	0	0	0	0	0	0	0	0	0	0	0	0	0	0	0	0	0	0	0
1.90819e+07	2021	USA	chicken	0	0	0	0	0	0	0	0	0	0	0	0	0	0	0	0	0	0	0	0	0	1	0	0	0	0	0	0	0	0	0	0	0	0	0	0	0	0	0	0	0	0	0	0	0	0
1.15611e+07	2018	USA	chicken	0	0	0	0	0	0	0	0	0	0	0	0	0	0	0	0	0	0	0	0	0	1	0	0	0	0	0	0	0	0	0	0	0	0	0	0	0	0	0	0	0	0	0	0	0	0
6.83737e+06	2019	USA	chicken	0	0	0	0	0	0	0	0	0	0	0	0	0	0	0	0	0	0	0	0	0	1	0	0	0	0	0	0	0	0	0	0	0	0	0	0	0	0	0	0	0	0	0	0	0	0
1.72972e+07	2021	USA	chicken	0	0	0	0	0	0	0	0	0	0	0	0	0	0	0	0	0	0	0	0	0	1	0	0	0	0	0	0	0	0	0	0	0	0	0	0	0	0	0	0	0	0	0	0	0	0
2.11835e+07	2021	USA	chicken	0	0	0	0	0	0	0	0	0	0	0	0	0	0	0	0	0	0	0	0	0	1	0	0	0	0	0	0	0	0	0	0	0	0	0	0	0	0	0	0	0	0	0	0	0	0
9.0336e+06	2016	USA	chicken	0	0	0	0	0	0	0	0	0	0	0	0	0	0	0	0	0	0	0	0	0	1	0	0	0	0	0	0	0	0	0	0	0	0	0	0	0	0	0	0	0	0	0	0	0	0
2.4541e+07	2022	USA	chicken	0	0	0	0	0	0	0	0	0	0	0	0	0	0	0	0	0	0	0	0	0	1	0	0	0	0	0	0	0	0	0	0	0	0	0	0	0	0	0	0	0	0	0	0	0	0
6.71207e+06	2015	USA	environmental	0	0	0	0	0	0	0	0	0	0	0	0	0	0	0	0	0	0	0	0	0	1	0	0	0	0	0	0	0	0	0	0	0	0	0	0	0	0	0	0	0	0	0	0	0	0
9.20309e+06	2017	USA	chicken	0	0	0	0	0	0	0	0	0	0	0	0	0	0	0	0	0	0	0	0	0	1	0	0	0	0	0	0	0	0	0	0	0	0	0	0	0	0	0	0	0	0	0	0	0	0
7.36501e+06	2018	USA	chicken	0	0	0	0	0	0	0	0	0	0	0	0	0	0	0	0	0	0	0	0	0	1	0	0	0	0	0	0	0	0	0	0	0	0	0	0	0	0	0	0	0	0	0	0	0	0
9.56382e+06	2017	USA	chicken	0	0	0	0	0	0	0	0	0	0	0	0	0	0	0	0	0	0	0	0	0	1	0	0	0	0	0	0	0	0	0	0	0	0	0	0	0	0	0	0	0	0	0	0	0	0
2.33561e+07	2022	USA	chicken	0	0	0	0	0	0	0	0	0	0	0	0	0	0	0	0	0	0	0	0	0	1	0	0	0	0	0	0	0	0	0	0	0	0	0	0	0	0	0	0	0	0	0	0	0	0
1.3148e+07	2020	USA	chicken	0	0	0	0	0	0	0	0	0	0	0	0	0	0	0	0	0	0	0	0	0	0	0	0	0	0	0	0	0	0	0	0	0	0	0	0	0	0	0	0	0	0	0	0	0	0
9.04177e+06	2017	USA	chicken	0	0	0	0	0	0	0	0	0	0	0	0	0	0	0	0	0	0	0	0	0	1	0	0	0	0	0	0	0	0	0	0	0	0	0	0	0	0	0	0	0	0	0	0	0	0
2.49212e+07	2022	USA	chicken	0	0	0	0	0	0	0	0	0	0	0	0	0	0	0	0	0	0	0	0	0	1	0	0	0	0	0	0	0	0	0	0	0	0	0	0	0	0	0	0	0	0	0	0	0	0
9.33398e+06	2017	USA	chicken	0	0	0	0	0	0	0	0	0	0	0	0	0	0	0	0	0	0	0	0	0	1	0	0	0	0	0	0	0	0	0	0	0	0	0	0	0	0	0	0	0	0	0	0	0	0
8.61157e+06	2015	USA	chicken	1	0	0	0	0	0	0	0	0	0	0	0	1	0	0	0	0	0	0	0	0	1	0	0	0	1	0	0	0	0	0	0	0	0	0	0	0	0	0	0	0	0	0	0	0	0
9.20131e+06	2017	USA	chicken	0	0	0	0	0	0	0	0	0	0	0	0	0	0	0	0	0	0	0	0	0	1	0	0	0	0	0	0	0	0	0	0	0	0	0	0	0	0	0	0	0	0	0	0	0	0
8.54852e+06	2018	USA	chicken	0	0	0	0	0	0	0	0	0	0	0	0	0	0	0	0	0	0	0	0	0	1	0	0	0	0	0	0	0	0	0	0	0	0	0	0	0	0	0	0	0	0	0	0	0	0
8.97608e+06	2016	USA	chicken	0	0	0	0	0	0	0	0	0	0	0	0	0	0	0	0	0	0	0	0	0	1	0	0	0	0	0	0	0	0	0	0	0	0	0	0	0	0	0	0	0	0	0	0	0	0
1.43426e+07	2020	USA	chicken	0	0	0	0	0	0	0	0	0	0	0	0	0	0	0	0	0	0	0	0	0	0	0	0	0	0	0	0	0	0	0	0	0	0	0	0	0	0	0	0	0	0	0	0	0	0
8.02476e+06	2014	USA	chicken	0	0	0	0	0	0	0	0	0	0	0	0	0	0	0	0	0	0	0	0	0	1	0	0	0	0	0	0	0	0	0	0	0	0	0	0	0	0	0	0	0	0	0	0	0	0
6.7699e+06	2015	USA	environmental	0	0	0	0	0	0	0	0	0	0	0	0	0	0	0	0	0	0	0	0	0	1	0	0	0	0	0	0	0	0	0	0	0	0	0	0	0	0	0	0	0	0	0	0	0	0
9.39773e+06	2017	USA	chicken	0	0	0	0	0	0	0	0	0	0	0	0	0	0	0	0	0	0	0	0	0	1	0	0	0	0	0	0	0	0	0	0	0	0	0	0	0	0	0	0	0	0	0	0	0	0
1.09427e+07	2018	USA	chicken	0	0	0	0	0	0	0	0	0	0	0	0	0	0	0	0	0	0	0	0	0	0	0	0	0	0	0	0	0	0	0	0	0	0	0	0	0	0	0	0	0	0	0	0	0	0
8.65118e+06	2015	USA	chicken	0	0	0	0	0	0	0	0	0	0	0	0	0	0	0	0	0	0	0	0	0	1	0	0	0	0	0	0	0	0	0	0	0	0	0	0	0	0	0	0	0	0	0	0	0	0
9.59125e+06	2017	USA	human	0	0	0	0	0	0	0	0	0	0	0	0	0	0	0	0	0	0	0	0	0	1	0	0	0	0	0	0	0	0	0	0	0	0	0	0	0	0	0	0	0	0	0	0	0	0
6.75409e+06	2019	USA	chicken	0	0	0	0	0	0	0	0	0	0	0	0	0	0	0	0	0	0	0	0	0	1	0	0	0	0	0	0	0	0	0	0	0	0	0	0	0	0	0	0	0	0	0	0	0	0
9.13167e+06	2017	USA	chicken	0	0	0	0	0	0	0	0	0	0	0	0	0	0	0	0	0	0	0	0	0	1	0	0	0	0	0	0	0	0	0	0	0	0	0	0	0	0	0	0	0	0	0	0	0	0
2.04873e+07	2021	USA	chicken	0	0	0	0	0	0	0	0	0	0	0	0	0	0	0	0	0	0	0	0	0	1	0	0	0	0	0	0	0	0	0	0	0	0	0	0	0	0	0	0	0	0	0	0	0	0
9.0787e+06	2016	USA	chicken	0	0	0	0	0	0	0	0	0	0	0	0	0	0	0	0	0	0	0	0	0	1	0	0	0	0	0	0	0	0	0	0	0	0	0	0	0	0	0	0	0	0	0	0	0	0
7.33194e+06	2018	USA	chicken	0	0	0	0	0	0	0	0	0	0	0	0	0	0	0	0	0	0	0	0	0	1	0	0	0	0	0	0	0	0	0	0	0	0	0	0	0	0	0	0	0	0	0	0	0	0
9.4312e+06		USA	human	0	0	0	0	0	0	0	0	0	0	0	0	0	0	0	0	0	0	0	0	0	1	0	0	0	0	0	0	0	0	0	0	0	0	0	0	0	0	0	0	0	0	0	0	0	0
9.05631e+06	2016	USA	chicken	0	0	0	0	0	0	0	0	0	0	0	0	0	0	0	0	0	0	0	0	0	1	0	0	0	0	0	0	0	0	0	0	0	0	0	0	0	0	0	0	0	0	0	0	0	0
6.74667e+06	2019	USA	chicken	0	0	0	0	0	0	0	0	0	0	0	0	0	0	0	0	0	0	0	0	0	1	0	0	0	0	0	0	0	0	0	0	0	0	0	0	0	0	0	0	0	0	0	0	0	0
9.47315e+06	2017	USA	chicken	0	0	0	0	0	0	0	0	0	0	0	0	0	0	0	0	0	0	0	0	0	1	0	0	0	0	0	0	0	0	0	0	0	0	0	0	0	0	0	0	0	0	0	0	0	0
8.44767e+06	2018	USA	chicken	0	0	0	0	0	0	0	0	0	0	0	0	0	0	0	0	0	0	0	0	0	1	0	0	0	0	0	0	0	0	0	0	0	0	0	0	0	0	0	0	0	0	0	0	0	0
1.14452e+07	2013	USA	chicken	0	0	0	0	0	0	0	0	0	0	0	0	0	0	0	0	0	0	0	0	0	1	0	0	0	0	0	0	0	0	0	0	0	0	0	0	0	0	0	0	0	0	0	0	0	0
8.56012e+06	2018	USA	chicken	0	0	0	0	0	0	0	0	0	0	0	0	0	0	0	0	0	0	0	0	0	1	0	0	0	0	0	0	0	0	0	0	0	0	0	0	0	0	0	0	0	0	0	0	0	0
9.20147e+06	2017	USA	chicken	0	0	0	0	0	0	0	0	0	0	0	0	0	0	0	0	0	0	0	0	0	1	0	0	0	0	0	0	0	0	0	0	0	0	0	0	0	0	0	0	0	0	0	0	0	0
9.06717e+06	2016	USA	chicken	0	0	0	0	0	0	0	0	0	0	0	0	0	0	0	0	0	0	0	0	0	1	0	0	0	0	0	0	0	0	0	0	0	0	0	0	0	0	0	0	0	0	0	0	0	0
1.1595e+07	2018	USA	chicken	0	0	0	0	0	0	0	0	0	0	0	0	0	0	0	0	0	0	0	0	0	0	0	0	0	0	0	0	0	0	0	0	0	0	0	0	0	0	0	0	0	0	0	0	0	0
9.58931e+06	2016	USA	chicken	0	0	0	0	0	0	0	0	0	0	0	0	0	0	0	0	0	0	0	0	0	1	0	0	0	0	0	0	0	0	0	0	0	0	0	0	0	0	0	0	0	0	0	0	0	0
8.64424e+06	2015	USA	chicken	0	0	0	0	0	0	0	0	0	0	0	0	0	0	0	0	0	0	0	0	0	1	0	0	0	0	0	0	0	0	0	0	0	0	0	0	0	0	0	0	0	0	0	0	0	0
2.32404e+07	2022	USA	chicken	0	0	0	0	0	0	0	0	0	0	0	0	0	0	0	0	0	0	0	0	0	0	0	0	0	0	0	0	0	0	0	0	0	0	0	0	0	0	0	0	0	0	0	0	0	0
1.81828e+07	2021	USA	chicken	0	0	0	0	0	0	0	0	0	0	0	0	0	0	0	0	0	0	0	0	0	1	0	0	0	0	0	0	0	0	0	0	0	0	0	0	0	0	0	0	0	0	0	0	0	0
9.43774e+06	2017	USA	chicken	0	0	0	0	0	0	0	0	0	0	0	0	0	0	0	0	0	0	0	0	0	1	0	0	0	0	0	0	0	0	0	0	0	0	0	0	0	0	0	0	0	0	0	0	0	0
9.55626e+06	2017	USA	chicken	0	0	0	0	0	0	0	0	0	0	0	0	0	0	0	0	0	0	0	0	0	1	0	0	0	0	0	0	0	0	0	0	0	0	0	0	0	0	0	0	0	0	0	0	0	0
8.64268e+06	2015	USA	chicken	0	0	0	0	0	0	0	0	0	0	0	0	0	0	0	0	0	0	0	0	0	1	0	0	0	0	0	0	0	0	0	0	0	0	0	0	0	0	0	0	0	0	0	0	0	0
6.75141e+06	2019	USA	chicken	0	0	0	0	0	0	0	0	0	0	0	0	0	0	0	0	0	0	0	0	0	1	0	0	0	0	0	0	0	0	0	0	0	0	0	0	0	0	0	0	0	0	0	0	0	0
1.09378e+07	2018	USA	human	0	0	0	0	0	0	0	0	0	0	0	0	0	0	0	0	0	0	0	0	0	1	0	0	0	0	0	0	0	0	0	0	0	0	0	0	0	0	0	0	0	0	0	0	0	0
9.09869e+06	2016	USA	chicken	0	0	0	0	0	0	0	0	0	0	0	0	0	0	0	0	0	0	0	0	0	1	0	0	0	0	0	0	0	0	0	0	0	0	0	0	0	0	0	0	0	0	0	0	0	0
2.04141e+07	2021	USA	chicken	0	0	0	0	0	0	0	0	0	0	0	0	0	0	0	0	0	0	0	0	0	1	0	0	0	0	0	0	0	0	0	0	0	0	0	0	0	0	0	0	0	0	0	0	0	0
2.50219e+07	2022	USA	chicken	0	0	0	0	0	0	0	0	0	0	0	0	0	0	0	0	0	0	0	0	0	1	0	0	0	0	0	0	0	0	0	0	0	0	0	0	0	0	0	0	0	0	0	0	0	0
1.45239e+07	2020	USA	chicken	0	0	0	0	0	0	0	0	0	0	0	0	0	0	0	0	0	0	0	0	0	1	0	0	0	0	0	0	0	0	0	0	0	0	0	0	0	0	0	0	0	0	0	0	0	0
2.49871e+07	2022	USA	chicken	0	0	0	0	0	0	0	0	0	0	0	0	0	0	0	0	0	0	0	0	0	1	0	0	0	0	0	0	0	0	0	0	0	0	0	0	0	0	0	0	0	0	0	0	0	0
1.52259e+07	2020	USA	chicken	0	0	0	0	0	0	0	0	0	0	0	0	0	0	0	0	0	0	0	0	0	0	0	0	0	0	0	0	0	0	0	0	0	0	0	0	0	0	0	0	0	0	0	0	0	0
2.56204e+07	2022	USA	chicken	0	0	0	0	0	0	0	0	0	0	0	0	0	0	0	0	0	0	0	0	0	1	0	0	0	0	0	0	0	0	0	0	0	0	0	0	0	0	0	0	0	0	0	0	0	0
9.47353e+06	2017	USA	chicken	0	0	0	0	0	0	0	0	0	0	0	0	0	0	0	0	0	0	0	0	0	1	0	0	0	0	0	0	0	0	0	0	0	0	0	0	0	0	0	0	0	0	0	0	0	0
1.11349e+07	2018	USA	chicken	0	0	0	0	0	0	0	0	0	0	0	0	0	0	0	0	0	0	0	0	0	1	0	0	0	0	0	0	0	0	0	0	0	0	0	0	0	0	0	0	0	0	0	0	0	0
2.32404e+07	2022	USA	chicken	0	0	0	0	0	0	0	0	0	0	0	0	0	0	0	0	0	0	0	0	0	0	0	0	0	0	0	0	0	0	0	0	0	0	0	0	0	0	0	0	0	0	0	0	0	0
2.35287e+07	2022	USA	chicken	0	0	0	0	0	0	0	0	0	0	0	0	0	0	0	0	0	0	0	0	0	0	0	0	0	0	0	0	0	0	0	0	0	0	0	0	0	0	0	0	0	0	0	0	0	0
8.0247e+06	2014	USA	chicken	0	0	0	0	0	0	0	0	0	0	0	0	0	0	0	0	0	0	0	0	0	1	0	0	0	0	0	0	0	0	0	0	0	0	0	0	0	0	0	0	0	0	0	0	0	0
9.5887e+06	2017	USA	chicken	0	0	0	0	0	0	0	0	0	0	0	0	0	0	0	0	0	0	0	0	0	0	0	0	0	0	0	0	0	0	0	0	0	0	0	0	0	0	0	0	0	0	0	0	0	0
2.48334e+07	2022	USA	chicken	0	0	0	0	0	0	0	0	0	0	0	0	0	0	0	0	0	0	0	0	0	1	0	0	0	0	0	0	0	0	0	0	0	0	0	0	0	0	0	0	0	0	0	0	0	0
1.7809e+07	2021	USA	chicken	0	0	0	0	0	0	0	0	0	0	0	0	0	0	0	0	0	0	0	0	0	1	0	0	0	0	0	0	0	0	0	0	0	0	0	0	0	0	0	0	0	0	0	0	0	0
1.93828e+07	2021	USA	chicken	0	0	0	0	0	0	0	0	0	0	0	0	0	0	0	0	0	0	0	0	0	0	0	0	0	0	0	0	0	0	0	0	0	0	0	0	0	0	0	0	0	0	0	0	0	0
1.15323e+07	2015	USA	chicken	0	0	0	0	0	0	0	0	0	0	0	0	0	0	0	0	0	0	0	0	0	1	0	0	0	0	0	0	0	0	0	0	0	0	0	0	0	0	0	0	0	0	0	0	0	0
1.64142e+07	2020	USA	chicken	0	0	0	0	0	0	0	0	0	0	0	0	0	0	0	0	0	0	0	0	0	1	0	0	0	0	0	0	0	0	0	0	0	0	0	0	0	0	0	0	0	0	0	0	0	0
9.04495e+06	2016	USA	chicken	0	0	0	0	0	0	0	0	0	0	0	0	0	0	0	0	0	0	0	0	0	1	0	0	0	0	0	0	0	0	0	0	0	0	0	0	0	0	0	0	0	0	0	0	0	0
9.5399e+06	2016	USA	chicken	0	0	0	0	0	0	0	0	0	0	0	0	0	0	0	0	0	0	0	0	0	1	0	0	0	0	0	0	0	0	0	0	0	0	0	0	0	0	0	0	0	0	0	0	0	0
8.44859e+06	2018	USA	chicken	0	0	0	0	0	0	0	0	0	0	0	0	0	0	0	0	0	0	0	0	0	1	0	0	0	0	0	0	0	0	0	0	0	0	0	0	0	0	0	0	0	0	0	0	0	0
9.581e+06	2017	USA	chicken	0	0	0	0	0	0	0	0	0	0	0	0	0	0	0	0	0	0	0	0	0	0	0	0	0	0	0	0	0	0	0	0	0	0	0	0	0	0	0	0	0	0	0	0	0	0
2.09874e+07	2021	USA	chicken	0	0	0	0	0	0	0	0	0	0	0	0	0	0	0	0	0	0	0	0	0	0	0	0	0	0	0	0	0	0	0	0	0	0	0	0	0	0	0	0	0	0	0	0	0	0
9.54294e+06	2017	USA	chicken	0	0	0	0	0	0	0	0	0	0	0	0	0	0	0	0	0	0	0	0	0	1	0	0	0	0	0	0	0	0	0	0	0	0	0	0	0	0	0	0	0	0	0	0	0	0
9.28321e+06	2017	USA	chicken	0	0	0	0	0	0	0	0	0	0	0	0	0	0	0	0	0	0	0	0	0	0	0	0	0	0	0	0	0	0	0	0	0	0	0	0	0	0	0	0	0	0	0	0	0	0
1.60893e+07	2020	USA	chicken	0	0	0	0	0	0	0	0	0	0	0	0	0	0	0	0	0	0	0	0	0	1	0	0	0	0	0	0	0	0	0	0	0	0	0	0	0	0	0	0	0	0	0	0	0	0
9.5635e+06	2017	USA	chicken	0	0	0	0	0	0	0	0	0	0	0	0	0	0	0	0	0	0	0	0	0	1	0	0	0	0	0	0	0	0	0	0	0	0	0	0	0	0	0	0	0	0	0	0	0	0
9.25463e+06	2017	USA	human	0	0	0	0	0	0	0	0	0	0	0	0	0	0	0	0	0	0	0	0	0	1	0	0	0	0	0	0	0	0	0	0	0	0	0	0	0	0	0	0	0	0	0	0	0	0
6.74931e+06	2019	USA	chicken	0	0	0	0	0	0	0	0	0	0	0	0	0	0	0	0	0	0	0	0	0	1	0	0	0	0	0	0	0	0	0	0	0	0	0	0	0	0	0	0	0	0	0	0	0	0
8.65064e+06	2015	USA	chicken	0	0	0	0	0	0	0	0	0	0	0	0	0	0	0	0	0	0	0	0	0	1	0	0	0	0	0	0	0	0	0	0	0	0	0	0	0	0	0	0	0	0	0	0	0	0
9.3697e+06	2015	USA	human	0	0	0	0	0	0	0	0	0	0	0	0	0	0	0	0	0	0	0	0	0	1	0	0	0	0	0	0	0	0	0	0	0	0	0	0	0	0	0	0	0	0	0	0	0	0
1.72822e+07	2016	USA	chicken	0	0	0	0	0	0	0	0	0	0	0	0	0	0	0	0	0	0	0	0	0	1	0	0	0	0	0	0	0	0	0	0	0	0	0	0	0	0	0	0	0	0	0	0	0	0
9.06139e+06	2016	USA	chicken	0	0	0	0	0	0	0	0	0	0	0	0	0	0	0	0	0	0	0	0	0	1	0	0	0	0	0	0	0	0	0	0	0	0	0	0	0	0	0	0	0	0	0	0	0	0
9.54004e+06	2016	USA	chicken	0	0	0	0	0	0	0	0	0	0	0	0	0	0	0	0	0	0	0	0	0	1	0	0	0	0	0	0	0	0	0	0	0	0	0	0	0	0	0	0	0	0	0	0	0	0
9.47707e+06	2017	USA	chicken	0	0	0	0	0	0	0	0	0	0	0	0	0	0	0	0	0	0	0	0	0	1	0	0	0	0	0	0	0	0	0	0	0	0	0	0	0	0	0	0	0	0	0	0	0	0
2.55101e+07	2022	USA	chicken	0	0	0	0	0	0	0	0	0	0	0	0	0	0	0	0	0	0	0	0	0	1	0	0	0	0	0	0	0	0	0	0	0	0	0	0	0	0	0	0	0	0	0	0	0	0
8.45849e+06	2018	USA	chicken	0	0	0	0	0	0	0	0	0	0	0	0	0	0	0	0	0	0	0	0	0	1	0	0	0	0	0	0	0	0	0	0	0	0	0	0	0	0	0	0	0	0	0	0	0	0
9.07967e+06	2016	USA	chicken	0	0	0	0	0	0	0	0	0	0	0	0	0	0	0	0	0	0	0	0	0	1	0	0	0	0	0	0	0	0	0	0	0	0	0	0	0	0	0	0	0	0	0	0	0	0
1.75878e+07	2021	USA	chicken	0	0	0	0	0	0	0	0	0	0	0	0	0	0	0	0	0	0	0	0	0	1	0	0	0	0	0	0	0	0	0	0	0	0	0	0	0	0	0	0	0	0	0	0	0	0
8.55206e+06	2014	USA	chicken	0	0	0	0	0	0	0	0	0	0	0	0	0	0	0	0	0	0	0	0	0	1	0	0	0	0	0	0	0	0	0	0	0	0	0	0	0	0	0	0	0	0	0	0	0	0
9.36688e+06	2017	USA	chicken	0	0	0	0	0	0	0	0	0	0	0	0	0	0	0	0	0	0	0	0	0	1	0	0	0	0	0	0	0	0	0	0	0	0	0	0	0	0	0	0	0	0	0	0	0	0
8.6578e+06	2015	USA	chicken	0	0	0	0	0	0	0	0	0	0	0	0	0	0	0	0	0	0	0	0	0	1	0	0	0	0	0	0	0	0	0	0	0	0	0	0	0	0	0	0	0	0	0	0	0	0
2.54333e+07	2022	USA	chicken	0	0	0	0	0	0	0	0	0	0	0	0	0	0	0	0	0	0	0	0	0	1	0	0	0	0	0	0	0	0	0	0	0	0	0	0	0	0	0	0	0	0	0	0	0	0
6.68529e+06	2019	USA	chicken	0	0	0	0	0	0	0	0	0	0	0	0	0	0	0	0	0	0	0	0	0	1	0	0	0	0	0	0	0	0	0	0	0	0	0	0	0	0	0	0	0	0	0	0	0	0
1.09338e+07	2018	USA	human	0	0	0	0	0	0	0	0	0	0	0	0	0	0	0	0	0	0	0	0	0	1	0	0	0	0	0	0	0	0	0	0	0	0	0	0	0	0	0	0	0	0	0	0	0	0
1.16506e+07	2018	USA	chicken	0	0	0	0	0	0	0	0	0	0	0	0	0	0	0	0	0	0	0	0	0	1	0	0	0	0	0	0	0	0	0	0	0	0	0	0	0	0	0	0	0	0	0	0	0	0
9.58475e+06	2016	USA	chicken	0	0	0	0	0	0	0	0	0	0	0	0	0	0	0	0	0	0	0	0	0	1	0	0	0	0	0	0	0	0	0	0	0	0	0	0	0	0	0	0	0	0	0	0	0	0
1.24375e+06	2013	USA	chicken	0	0	0	0	0	0	0	0	0	0	0	0	0	0	0	0	0	0	0	0	0	1	0	0	0	0	0	0	0	0	0	0	0	0	0	0	0	0	0	0	0	0	0	0	0	0
9.04734e+06				0	0	0	0	0	0	0	0	0	0	0	0	0	0	0	0	0	0	0	0	0	0	0	0	0	0	0	0	0	0	0	0	0	0	0	0	0	0	0	0	0	0	0	0	0	0
8.56042e+06	2018	USA	chicken	0	0	0	0	0	0	0	0	0	0	0	0	0	0	0	0	0	0	0	0	0	1	0	0	0	0	0	0	0	0	0	0	0	0	0	0	0	0	0	0	0	0	0	0	0	0
1.24063e+06	2013	USA	chicken	0	0	0	0	0	0	0	0	0	0	0	0	0	0	0	0	0	0	0	0	0	0	0	0	0	0	0	0	0	0	0	0	0	0	0	0	0	0	0	0	0	0	0	0	0	0
6.80587e+06	2019	USA	chicken	0	0	0	0	0	0	0	0	0	0	0	0	0	0	0	0	0	0	0	0	0	1	0	0	0	0	0	0	0	0	0	0	0	0	0	0	0	0	0	0	0	0	0	0	0	0
1.58523e+07	2020	USA	chicken	0	0	0	0	0	0	0	0	0	0	0	0	0	0	0	0	0	0	0	0	0	1	0	0	0	0	0	0	0	0	0	0	0	0	0	0	0	0	0	0	0	0	0	0	0	0
7.42906e+06	2019	USA	chicken	0	0	0	0	0	0	0	0	0	0	0	0	0	0	0	0	0	0	0	0	0	1	0	0	0	0	0	0	0	0	0	0	0	0	0	0	0	0	0	0	0	0	0	0	0	0
9.58145e+06	2017	USA	chicken	0	0	0	0	0	0	0	0	0	0	0	0	0	0	0	0	0	0	0	0	0	1	0	0	0	0	0	0	0	0	0	0	0	0	0	0	0	0	0	0	0	0	0	0	0	0
8.03186e+06	2014	USA	chicken	0	0	0	0	0	0	0	0	0	0	0	0	0	0	0	0	0	0	0	0	0	0	0	0	0	0	0	0	0	0	0	0	0	0	0	0	0	0	0	0	0	0	0	0	0	0
1.75234e+07	2021	USA	chicken	0	0	0	0	0	0	0	0	0	0	0	0	0	0	0	0	0	0	0	0	0	1	0	0	0	0	0	0	0	0	0	0	0	0	0	0	0	0	0	0	0	0	0	0	0	0
8.64294e+06	2015	USA	chicken	0	0	0	0	0	0	0	0	0	0	0	0	0	0	0	0	0	0	0	0	0	1	0	0	0	0	0	0	0	0	0	0	0	0	0	0	0	0	0	0	0	0	0	0	0	0
8.00884e+06	2013	USA	chicken	0	0	0	0	0	0	0	0	0	0	0	0	0	0	0	0	0	0	0	0	0	0	0	0	0	0	0	0	0	0	0	0	0	0	0	0	0	0	0	0	0	0	0	0	0	0
6.80727e+06	2019	USA	chicken	0	0	0	0	0	0	0	0	0	0	0	0	0	0	0	0	0	0	0	0	0	1	0	0	0	0	0	0	0	0	0	0	0	0	0	0	0	0	0	0	0	0	0	0	0	0
7.37249e+06	2018	USA	chicken	0	0	0	0	0	0	0	0	0	0	0	0	0	0	0	0	0	0	0	0	0	1	0	0	0	0	0	0	0	0	0	0	0	0	0	0	0	0	0	0	0	0	0	0	0	0
8.83269e+06	2015	USA	chicken	0	0	0	1	0	0	0	1	0	0	0	0	0	0	0	0	0	0	0	0	0	1	0	0	0	0	0	0	0	0	0	0	0	0	0	0	0	0	0	0	0	0	0	0	0	0
2.24368e+07	2022	USA	chicken	0	0	0	0	0	0	0	0	0	0	0	0	0	0	0	0	0	0	0	0	0	1	0	0	0	0	0	0	0	0	0	0	0	0	0	0	0	0	0	0	0	0	0	0	0	0
7.39263e+06	2018	USA	chicken	0	0	0	0	0	0	0	0	0	0	0	0	0	0	0	0	0	0	0	0	0	0	0	0	0	0	0	0	0	0	0	0	0	0	0	0	0	0	0	0	0	0	0	0	0	0
2.50219e+07	2022	USA	chicken	0	0	0	0	0	0	0	0	0	0	0	0	0	0	0	0	0	0	0	0	0	1	0	0	0	0	0	0	0	0	0	0	0	0	0	0	0	0	0	0	0	0	0	0	0	0
1.48033e+06	2012	USA	chicken	0	0	0	0	0	0	0	0	0	0	0	0	0	0	0	0	0	0	0	0	0	1	0	0	0	0	0	0	0	0	0	0	0	0	0	0	0	0	0	0	0	0	0	0	0	0
1.73011e+07	2018	USA	chicken	0	0	0	0	0	0	0	0	0	0	0	0	0	0	0	0	0	0	0	0	0	1	0	0	0	0	0	0	0	0	0	0	0	0	0	0	0	0	0	0	0	0	0	0	0	0
8.49853e+06	2018	USA	chicken	0	0	0	0	0	0	0	0	0	0	0	0	0	0	0	0	0	0	0	0	0	1	0	0	0	0	0	0	0	0	0	0	0	0	0	0	0	0	0	0	0	0	0	0	0	0
7.42869e+06	2019	USA	chicken	0	0	0	0	0	0	0	0	0	0	0	0	0	0	0	0	0	0	0	0	0	1	0	0	0	0	0	0	0	0	0	0	0	0	0	0	0	0	0	0	0	0	0	0	0	0
1.73015e+07	2018	USA	chicken	0	0	0	0	0	0	0	0	0	0	0	0	0	0	0	0	0	0	0	0	0	1	0	0	0	0	0	0	0	0	0	0	0	0	0	0	0	0	0	0	0	0	0	0	0	0
9.16539e+06	2017	USA	chicken	0	0	0	0	0	0	0	0	0	0	0	0	0	0	0	0	0	0	0	0	0	1	0	0	0	0	0	0	0	0	0	0	0	0	0	0	0	0	0	0	0	0	0	0	0	0
8.49383e+06	2018	USA	chicken	0	0	0	0	0	0	0	0	0	0	0	0	0	0	0	0	0	0	0	0	0	1	0	0	0	0	0	0	0	0	0	0	0	0	0	0	0	0	0	0	0	0	0	0	0	0
9.32954e+06	2015	USA	human	0	0	0	0	0	0	0	0	0	0	0	0	0	0	0	0	0	0	0	0	0	1	0	0	0	0	0	0	0	0	0	0	0	0	0	0	0	0	0	0	0	0	0	0	0	0
1.55199e+07	2020	USA	chicken	0	0	0	0	0	0	0	0	0	0	0	0	0	0	0	0	0	0	0	0	0	1	0	0	0	0	0	0	0	0	0	0	0	0	0	0	0	0	0	0	0	0	0	0	0	0
1.24631e+06	2013	USA	chicken	0	0	0	0	0	0	0	0	0	0	0	0	0	0	0	0	0	0	0	0	0	1	0	0	0	0	0	0	0	0	0	0	0	0	0	0	0	0	0	0	0	0	0	0	0	0
6.65114e+06	2014	USA	chicken	0	0	0	0	0	0	0	0	0	0	0	0	0	0	0	0	0	0	0	0	0	1	0	0	0	0	0	0	0	0	0	0	0	0	0	0	0	0	0	0	0	0	0	0	0	0
1.1553e+07	2018	USA	chicken	0	0	0	0	0	0	0	0	0	0	0	0	0	0	0	0	0	0	0	0	0	1	0	0	0	0	0	0	0	0	0	0	0	0	0	0	0	0	0	0	0	0	0	0	0	0
1.95984e+07	2021	USA	chicken	0	0	0	0	0	0	0	0	0	0	0	0	0	0	0	0	0	0	0	0	0	1	0	0	0	0	0	0	0	0	0	0	0	0	0	0	0	0	0	0	0	0	0	0	0	0
8.92773e+06	2015	USA	chicken	0	0	0	0	0	0	0	0	0	0	0	0	0	0	0	0	0	0	0	0	0	1	0	0	0	0	0	0	0	0	0	0	0	0	0	0	0	0	0	0	0	0	0	0	0	0
8.49489e+06	2018	USA	chicken	0	0	0	0	0	0	0	0	0	0	0	0	0	0	0	0	0	0	0	0	0	1	0	0	0	0	0	0	0	0	0	0	0	0	0	0	0	0	0	0	0	0	0	0	0	0
9.43784e+06	2017	USA	chicken	0	0	0	0	0	0	0	0	0	0	0	0	0	0	0	0	0	0	0	0	0	1	0	0	0	0	0	0	0	0	0	0	0	0	0	0	0	0	0	0	0	0	0	0	0	0
7.42847e+06	2019	USA	chicken	0	0	0	0	0	0	0	0	0	0	0	0	0	0	0	0	0	0	0	0	0	1	0	0	0	0	0	0	0	0	0	0	0	0	0	0	0	0	0	0	0	0	0	0	0	0
1.1131e+07	2018	USA	chicken	0	0	0	0	0	0	0	0	0	0	0	0	0	0	0	0	0	0	0	0	0	1	0	0	0	0	0	0	0	0	0	0	0	0	0	0	0	0	0	0	0	0	0	0	0	0
2.37243e+07	2022	USA	chicken	0	0	0	0	0	0	0	0	0	0	0	0	0	0	0	0	0	0	0	0	0	1	0	0	0	0	0	0	0	0	0	0	0	0	0	0	0	0	0	0	0	0	0	0	0	0
1.16468e+07	2018	USA	chicken	0	0	0	0	0	0	0	0	0	0	0	0	0	0	0	0	0	0	0	0	0	1	0	0	0	0	0	0	0	0	0	0	0	0	0	0	0	0	0	0	0	0	0	0	0	0
9.53396e+06	2017	USA	chicken	0	0	0	0	0	0	0	0	0	0	0	0	0	0	0	0	0	0	0	0	0	0	0	0	0	0	0	0	0	0	0	0	0	0	0	0	0	0	0	0	0	0	0	0	0	0
2.49237e+07	2022	USA	chicken	0	0	0	0	0	0	0	0	0	0	0	0	0	0	0	0	0	0	0	0	0	1	0	0	0	0	0	0	0	0	0	0	0	0	0	0	0	0	0	0	0	0	0	0	0	0
1.24699e+06	2013	USA	chicken	0	0	0	0	0	0	0	0	0	0	0	0	0	0	0	0	0	0	0	0	0	1	0	0	0	0	0	0	0	0	0	0	0	0	0	0	0	0	0	0	0	0	0	0	0	0
6.71241e+06	2014	USA	chicken	0	0	0	0	0	0	0	0	0	0	0	0	0	0	0	0	0	0	0	0	0	1	0	0	0	0	0	0	0	0	0	0	0	0	0	0	0	0	0	0	0	0	0	0	0	0
6.80993e+06	2019	USA	chicken	0	0	0	0	0	0	0	0	0	0	0	0	0	0	0	0	0	0	0	0	0	1	0	0	0	0	0	0	0	0	0	0	0	0	0	0	0	0	0	0	0	0	0	0	0	0
2.37306e+07	2022	USA	chicken	0	0	0	0	0	0	0	0	0	0	0	0	0	0	0	0	0	0	0	0	0	1	0	0	0	0	0	0	0	0	0	0	0	0	0	0	0	0	0	0	0	0	0	0	0	0
9.18145e+06	2017	USA	human	0	0	0	0	0	0	0	0	0	0	0	0	0	0	0	0	0	0	0	0	0	1	0	0	0	0	0	0	0	0	0	0	0	0	0	0	0	0	0	0	0	0	0	0	0	0
7.33212e+06	2018	USA	chicken	0	0	0	0	0	0	0	0	0	0	0	0	0	0	0	0	0	0	0	0	0	1	0	0	0	0	0	0	0	0	0	0	0	0	0	0	0	0	0	0	0	0	0	0	0	0
2.51146e+07	2022	USA	chicken	0	0	0	0	0	0	0	0	0	0	0	0	0	0	0	0	0	0	0	0	0	1	0	0	0	0	0	0	0	0	0	0	0	0	0	0	0	0	0	0	0	0	0	0	0	0
9.56364e+06	2017	USA	chicken	0	0	0	0	0	0	0	0	0	0	0	0	0	0	0	0	0	0	0	0	0	1	0	0	0	0	0	0	0	0	0	0	0	0	0	0	0	0	0	0	0	0	0	0	0	0
8.97571e+06	2016	USA	chicken	0	0	0	0	0	0	0	0	0	0	0	0	0	0	0	0	0	0	0	0	0	1	0	0	0	0	0	0	0	0	0	0	0	0	0	0	0	0	0	0	0	0	0	0	0	0
8.54438e+06	2018	USA	chicken	0	0	0	0	0	0	0	0	0	0	0	0	0	0	0	0	0	0	0	0	0	0	0	0	0	0	0	0	0	0	0	0	0	0	0	0	0	0	0	0	0	0	0	0	0	0
1.48922e+07	2020	USA	chicken	0	0	0	0	0	0	0	0	0	0	0	0	0	0	0	0	0	0	0	0	0	1	0	0	0	0	0	0	0	0	0	0	0	0	0	0	0	0	0	0	0	0	0	0	0	0
9.03633e+06	2016	USA	chicken	0	0	0	0	0	0	0	0	0	0	0	0	0	0	0	0	0	0	0	0	0	1	0	0	0	0	0	0	0	0	0	0	0	0	0	0	0	0	0	0	0	0	0	0	0	0
8.50021e+06	2018	USA	chicken	0	0	0	0	0	0	0	0	0	0	0	0	0	0	0	0	0	0	0	0	0	1	0	0	0	0	0	0	0	0	0	0	0	0	0	0	0	0	0	0	0	0	0	0	0	0
9.06187e+06	2016	USA	human	0	0	0	0	0	0	0	0	0	0	0	0	0	0	0	0	0	0	0	0	0	1	0	0	0	0	0	0	0	0	0	0	0	0	0	0	0	0	0	0	0	0	0	0	0	0
1.89349e+07	2021	USA	chicken	0	0	0	0	0	0	0	0	0	0	0	0	0	0	0	0	0	0	0	0	0	1	0	0	0	0	0	0	0	0	0	0	0	0	0	0	0	0	0	0	0	0	0	0	0	0
7.41115e+06	2019	USA	chicken	0	0	0	0	0	0	0	0	0	0	0	0	0	0	0	0	0	0	0	0	0	1	0	0	0	0	0	0	0	0	0	0	0	0	0	0	0	0	0	0	0	0	0	0	0	0
8.44729e+06	2018	USA	chicken	0	0	0	0	0	0	0	0	0	0	0	0	0	0	0	0	0	0	0	0	0	1	0	0	0	0	0	0	0	0	0	0	0	0	0	0	0	0	0	0	0	0	0	0	0	0
1.24555e+06	2013	USA	chicken	0	0	0	0	0	0	0	0	0	0	0	0	0	0	0	0	0	0	0	0	0	1	0	0	0	0	0	0	0	0	0	0	0	0	0	0	0	0	0	0	0	0	0	0	0	0
8.44887e+06	2018	USA	chicken	0	0	0	0	0	0	0	0	0	0	0	0	0	0	0	0	0	0	0	0	0	1	0	0	0	0	0	0	0	0	0	0	0	0	0	0	0	0	0	0	0	0	0	0	0	0
1.98973e+07	2021	USA	chicken	0	0	0	0	0	0	0	0	0	0	0	0	0	0	0	0	0	0	0	0	0	1	0	0	0	0	0	0	0	0	0	0	0	0	0	0	0	0	0	0	0	0	0	0	0	0
2.54874e+07	2022	USA	chicken	0	0	0	0	0	0	0	0	0	0	0	0	0	0	0	0	0	0	0	0	0	1	0	0	0	0	0	0	0	0	0	0	0	0	0	0	0	0	0	0	0	0	0	0	0	0
9.20979e+06	2017	USA	chicken	0	0	0	0	0	0	0	0	0	0	0	0	0	0	0	0	0	0	0	0	0	1	0	0	0	0	0	0	0	0	0	0	0	0	0	0	0	0	0	0	0	0	0	0	0	0
8.03176e+06	2014	USA	chicken	0	0	0	0	0	0	0	0	0	0	0	0	0	0	0	0	0	0	0	0	0	0	0	0	0	0	0	0	0	0	0	0	0	0	0	0	0	0	0	0	0	0	0	0	0	0
1.01418e+07	2017	USA	chicken	0	0	0	0	0	0	0	0	0	0	0	0	0	0	0	0	0	0	0	0	0	0	0	0	0	0	0	0	0	0	0	0	0	0	0	0	0	0	0	0	0	0	0	0	0	0
9.28469e+06	2017	USA	chicken	0	0	0	0	0	0	0	0	0	0	0	0	0	0	0	0	0	0	0	0	0	0	0	0	0	0	0	0	0	0	0	0	0	0	0	0	0	0	0	0	0	0	0	0	0	0
1.11485e+07	2018	USA	chicken	0	0	0	0	0	0	0	0	0	0	0	0	0	0	0	0	0	0	0	0	0	1	0	0	0	0	0	0	0	0	0	0	0	0	0	0	0	0	0	0	0	0	0	0	0	0
9.16733e+06	2017	USA	chicken	0	0	0	0	0	0	0	0	0	0	0	0	0	0	0	0	0	0	0	0	0	1	0	0	0	0	0	0	0	0	0	0	0	0	0	0	0	0	0	0	0	0	0	0	0	0
2.39765e+07	2022	USA	chicken	0	0	0	0	0	0	0	0	0	0	0	0	0	0	0	0	0	0	0	0	0	1	0	0	0	0	0	0	0	0	0	0	0	0	0	0	0	0	0	0	0	0	0	0	0	0
7.42393e+06	2019	USA	chicken	0	0	0	0	0	0	0	0	0	0	0	0	0	0	0	0	0	0	0	0	0	1	0	0	0	0	0	0	0	0	0	0	0	0	0	0	0	0	0	0	0	0	0	0	0	0
9.24351e+06	2017	USA	chicken	0	0	0	0	0	0	0	0	0	0	0	0	0	0	0	0	0	0	0	0	0	1	0	0	0	0	0	0	0	0	0	0	0	0	0	0	0	0	0	0	0	0	0	0	0	0
8.65244e+06	2015	USA	chicken	0	0	0	0	0	0	0	0	0	0	0	0	0	0	0	0	0	0	0	0	0	1	0	0	0	0	0	0	0	0	0	0	0	0	0	0	0	0	0	0	0	0	0	0	0	0
9.57169e+06	2017	USA	chicken	0	0	0	0	0	0	0	0	0	0	0	0	0	0	0	0	0	0	0	0	0	1	0	0	0	0	0	0	0	0	0	0	0	0	0	0	0	0	0	0	0	0	0	0	0	0
1.36791e+07	2020	USA	chicken	0	0	0	0	0	0	0	0	0	0	0	0	0	0	0	0	0	0	0	0	0	0	0	0	0	0	0	0	0	0	0	0	0	0	0	0	0	0	0	0	0	0	0	0	0	0
8.65504e+06	2015	USA	chicken	0	0	0	0	0	0	0	0	0	0	0	0	0	0	0	0	0	0	0	0	0	1	0	0	0	0	0	0	0	0	0	0	0	0	0	0	0	0	0	0	0	0	0	0	0	0
2.02531e+07	2021	USA	chicken	0	0	0	0	0	0	0	0	0	0	0	0	0	0	0	0	0	0	0	0	0	1	0	0	0	0	0	0	0	0	0	0	0	0	0	0	0	0	0	0	0	0	0	0	0	0
9.51304e+06	2017	USA	chicken	0	0	0	0	0	0	0	0	0	0	0	0	0	0	0	0	0	0	0	0	0	1	0	0	0	0	0	0	0	0	0	0	0	0	0	0	0	0	0	0	0	0	0	0	0	0
9.16529e+06	2017	USA	chicken	0	0	0	0	0	0	0	0	0	0	0	0	0	0	0	0	0	0	0	0	0	1	0	0	0	0	0	0	0	0	0	0	0	0	0	0	0	0	0	0	0	0	0	0	0	0
8.53652e+06	2018	USA	chicken	0	0	0	0	0	0	0	0	0	0	0	0	0	0	0	0	0	0	0	0	0	1	0	0	0	0	0	0	0	0	0	0	0	0	0	0	0	0	0	0	0	0	0	0	0	0
9.0435e+06	2016	USA	human	0	0	0	0	0	0	0	0	0	0	0	0	0	0	0	0	0	0	0	0	0	1	0	0	0	0	0	0	0	0	0	0	0	0	0	0	0	0	0	0	0	0	0	0	0	0
1.098e+07	2018	USA	chicken	0	0	0	0	0	0	0	0	0	0	0	0	0	0	0	0	0	0	0	0	0	1	0	0	0	0	0	0	0	0	0	0	0	0	0	0	0	0	0	0	0	0	0	0	0	0
9.28381e+06	2017	USA	chicken	0	0	0	0	0	0	0	0	0	0	0	0	0	0	0	0	0	0	0	0	0	1	0	0	0	0	0	0	0	0	0	0	0	0	0	0	0	0	0	0	0	0	0	0	0	0
1.62693e+07	2020	USA	chicken	0	0	0	0	0	0	0	0	0	0	0	0	0	0	0	0	0	0	0	0	0	1	0	0	0	0	0	0	0	0	0	0	0	0	0	0	0	0	0	0	0	0	0	0	0	0
8.03036e+06	2014	USA	chicken	0	0	0	0	0	0	0	0	0	0	0	0	0	0	0	0	0	0	0	0	0	0	0	0	0	0	0	0	0	0	0	0	0	0	0	0	0	0	0	0	0	0	0	0	0	0
8.40981e+06	2014	USA	chicken	0	0	0	0	0	0	0	0	0	0	0	0	0	0	0	0	0	0	0	0	0	1	0	0	0	0	0	0	0	0	0	0	0	0	0	0	0	0	0	0	0	0	0	0	0	0
2.38026e+07	2022	USA	chicken	0	0	0	0	0	0	0	0	0	0	0	0	0	0	0	0	0	0	0	0	0	1	0	0	0	0	0	0	0	0	0	0	0	0	0	0	0	0	0	0	0	0	0	0	0	0
9.43172e+06	2017	USA	chicken	0	0	0	0	0	0	0	0	0	0	0	0	0	0	0	0	0	0	0	0	0	1	0	0	0	0	0	0	0	0	0	0	0	0	0	0	0	0	0	0	0	0	0	0	0	0
1.52266e+07	2020	USA	porcine	0	0	0	0	0	0	0	0	0	0	0	0	0	0	0	0	0	0	0	0	0	1	0	0	0	0	0	0	0	0	0	0	0	0	0	0	0	0	0	0	0	0	0	0	0	0
1.72819e+07	2018	USA	chicken	0	0	0	0	0	0	0	0	0	0	0	0	0	0	0	0	0	0	0	0	0	1	0	0	0	0	0	0	0	0	0	0	0	0	0	0	0	0	0	0	0	0	0	0	0	0
8.8301e+06	2016	USA	human	0	0	0	0	0	0	0	0	0	0	0	0	0	0	0	0	0	0	0	0	0	1	0	0	0	0	0	0	0	0	0	0	0	0	0	0	0	0	0	0	0	0	0	0	0	0
1.37766e+07	2020	USA	chicken	0	0	0	0	0	0	0	0	0	0	0	0	0	0	0	0	0	0	0	0	0	1	0	0	0	0	0	0	0	0	0	0	0	0	0	0	0	0	0	0	0	0	0	0	0	0
8.99152e+06	2016	USA	chicken	0	0	0	0	0	0	0	0	0	0	0	0	0	0	0	0	0	0	0	0	0	1	0	0	0	0	0	0	0	0	0	0	0	0	0	0	0	0	0	0	0	0	0	0	0	0
9.55974e+06	2017	USA	chicken	0	0	0	0	0	0	0	0	0	0	0	0	0	0	0	0	0	0	0	0	0	0	0	0	0	0	0	0	0	0	0	0	0	0	0	0	0	0	0	0	0	0	0	0	0	0
9.3293e+06	2017	USA	chicken	0	0	0	0	0	0	0	0	0	0	0	0	0	0	0	0	0	0	0	0	0	1	0	0	0	0	0	0	0	0	0	0	0	0	0	0	0	0	0	0	0	0	0	0	0	0
8.64712e+06	2015	USA	chicken	0	0	0	0	0	0	0	0	0	0	0	0	0	0	0	0	0	0	0	0	0	1	0	0	0	0	0	0	0	0	0	0	0	0	0	0	0	0	0	0	0	0	0	0	0	0
8.55926e+06	2018	USA	chicken	0	0	0	0	0	0	0	0	0	0	0	0	0	0	0	0	0	0	0	0	0	1	0	0	0	0	0	0	0	0	0	0	0	0	0	0	0	0	0	0	0	0	0	0	0	0
1.16521e+07	2018	USA	chicken	0	0	0	0	0	0	0	0	0	0	0	0	0	0	0	0	0	0	0	0	0	1	0	0	0	0	0	0	0	0	0	0	0	0	0	0	0	0	0	0	0	0	0	0	0	0
9.16743e+06	2017	USA	chicken	0	0	0	0	0	0	0	0	0	0	0	0	0	0	0	0	0	0	0	0	0	1	0	0	0	0	0	0	0	0	0	0	0	0	0	0	0	0	0	0	0	0	0	0	0	0
2.46374e+07	2022	USA	chicken	0	0	0	0	0	0	0	0	0	0	0	0	0	0	0	0	0	0	0	0	0	1	0	0	0	0	0	0	0	0	0	0	0	0	0	0	0	0	0	0	0	0	0	0	0	0
1.66269e+07	2020	USA	chicken	0	0	0	0	0	0	0	0	0	0	0	0	0	0	0	0	0	0	0	0	0	1	0	0	0	0	0	0	0	0	0	0	0	0	0	0	0	0	0	0	0	0	0	0	0	0
8.03132e+06	2014	USA	chicken	0	0	0	0	0	0	0	0	0	0	0	0	0	0	0	0	0	0	0	0	0	0	0	0	0	0	0	0	0	0	0	0	0	0	0	0	0	0	0	0	0	0	0	0	0	0
2.43664e+07	2022	USA	chicken	0	0	0	0	0	0	0	0	0	0	0	0	0	0	0	0	0	0	0	0	0	0	0	0	0	0	0	0	0	0	0	0	0	0	0	0	0	0	0	0	0	0	0	0	0	0
1.24638e+06	2013	USA	chicken	0	0	0	0	0	0	0	0	0	0	0	0	0	0	0	0	0	0	0	0	0	1	0	0	0	0	0	0	0	0	0	0	0	0	0	0	0	0	0	0	0	0	0	0	0	0
1.84558e+07	2021	USA	chicken	0	0	0	0	0	0	0	0	0	0	0	0	0	0	0	0	0	0	0	0	0	1	0	0	0	0	0	0	0	0	0	0	0	0	0	0	0	0	0	0	0	0	0	0	0	0
8.54916e+06	2018	USA	chicken	0	0	0	0	0	0	0	0	0	0	0	0	0	0	0	0	0	0	0	0	0	1	0	0	0	0	0	0	0	0	0	0	0	0	0	0	0	0	0	0	0	0	0	0	0	0
6.71203e+06	2014	USA	environmental	0	0	0	0	0	0	0	0	0	0	0	0	0	0	0	0	0	0	0	0	0	1	0	0	0	0	0	0	0	0	0	0	0	0	0	0	0	0	0	0	0	0	0	0	0	0
2.53084e+07	2022	USA	chicken	0	0	0	0	0	0	0	0	0	0	0	0	0	0	0	0	0	0	0	0	0	1	0	0	0	0	0	0	0	0	0	0	0	0	0	0	0	0	0	0	0	0	0	0	0	0
6.81053e+06	2019	USA	chicken	0	0	0	0	0	0	0	0	0	0	0	0	0	0	0	0	0	0	0	0	0	1	0	0	0	0	0	0	0	0	0	0	0	0	0	0	0	0	0	0	0	0	0	0	0	0
2.09097e+07	2021	USA	chicken	0	0	0	0	0	0	0	0	0	0	0	0	0	0	0	0	0	0	0	0	0	1	0	0	0	0	0	0	0	0	0	0	0	0	0	0	0	0	0	0	0	0	0	0	0	0
8.0221e+06	2014	USA	chicken	0	0	0	0	0	0	0	0	0	0	0	0	0	0	0	0	0	0	0	0	0	0	0	0	0	0	0	0	0	0	0	0	0	0	0	0	0	0	0	0	0	0	0	0	0	0
8.02508e+06	2014	USA	avian	0	0	0	0	0	0	0	0	0	0	0	0	0	0	0	0	0	0	0	0	0	1	0	0	0	0	0	0	0	0	0	0	0	0	0	0	0	0	0	0	0	0	0	0	0	0
9.51424e+06	2017	USA	chicken	0	0	0	0	0	0	0	0	0	0	0	0	0	0	0	0	0	0	0	0	0	1	0	0	0	0	0	0	0	0	0	0	0	0	0	0	0	0	0	0	0	0	0	0	0	0
1.15526e+07	2018	USA	chicken	0	0	0	0	0	0	0	0	0	0	0	0	0	0	0	0	0	0	0	0	0	1	0	0	0	0	0	0	0	0	0	0	0	0	0	0	0	0	0	0	0	0	0	0	0	0
1.09565e+07	2018	USA	chicken	0	0	0	0	0	0	0	0	0	0	0	0	0	0	0	0	0	0	0	0	0	1	0	0	0	0	0	0	0	0	0	0	0	0	0	0	0	0	0	0	0	0	0	0	0	0
8.64292e+06	2015	USA	chicken	0	0	0	0	0	0	0	0	0	0	0	0	0	0	0	0	0	0	0	0	0	1	0	0	0	0	0	0	0	0	0	0	0	0	0	0	0	0	0	0	0	0	0	0	0	0
8.02484e+06	2014	USA	chicken	0	0	0	0	0	0	0	0	0	0	0	0	0	0	0	0	0	0	0	0	0	1	0	0	0	0	0	0	0	0	0	0	0	0	0	0	0	0	0	0	0	0	0	0	0	0
9.58467e+06	2016	USA	chicken	0	0	0	0	0	0	0	0	0	0	0	0	0	0	0	0	0	0	0	0	0	1	0	0	0	0	0	0	0	0	0	0	0	0	0	0	0	0	0	0	0	0	0	0	0	0
7.3627e+06	2018	USA	chicken	0	0	0	0	0	0	0	0	0	0	0	0	0	0	0	0	0	0	0	0	0	1	0	0	0	0	0	0	0	0	0	0	0	0	0	0	0	0	0	0	0	0	0	0	0	0
1.72826e+07	2016	USA	chicken	0	0	0	0	0	0	0	0	0	0	0	0	0	0	0	0	0	0	0	0	0	1	0	0	0	0	0	0	0	0	0	0	0	0	0	0	0	0	0	0	0	0	0	0	0	0
6.74587e+06	2018	USA	chicken	0	0	0	0	0	0	0	0	0	0	0	0	0	0	0	0	0	0	0	0	0	1	0	0	0	0	0	0	0	0	0	0	0	0	0	0	0	0	0	0	0	0	0	0	0	0
8.98887e+06	2016	USA	chicken	0	0	0	0	0	0	0	0	0	0	0	0	0	0	0	0	0	0	0	0	0	1	0	0	0	0	0	0	0	0	0	0	0	0	0	0	0	0	0	0	0	0	0	0	0	0
9.43218e+06	2017	USA	chicken	0	0	0	0	0	0	0	0	0	0	0	0	0	0	0	0	0	0	0	0	0	1	0	0	0	0	0	0	0	0	0	0	0	0	0	0	0	0	0	0	0	0	0	0	0	0
6.83611e+06	2019	USA	chicken	0	0	0	0	0	0	0	0	0	0	0	0	0	0	0	0	0	0	0	0	0	1	0	0	0	0	0	0	0	0	0	0	0	0	0	0	0	0	0	0	0	0	0	0	0	0
8.82995e+06	2013	USA	human	0	0	0	0	0	0	0	0	0	0	0	0	0	0	0	0	0	0	0	0	0	1	0	0	0	0	0	0	0	0	0	0	0	0	0	0	0	0	0	0	0	0	0	0	0	0
8.02492e+06	2014	USA	chicken	1	0	0	0	0	0	0	0	0	0	0	0	1	0	0	0	0	0	0	0	0	1	0	0	0	1	0	0	0	0	0	0	0	0	0	0	0	0	0	0	0	0	0	0	0	0
8.44965e+06	2018	USA	chicken	0	0	0	0	0	0	0	0	0	0	0	0	0	0	0	0	0	0	0	0	0	0	0	0	0	0	0	0	0	0	0	0	0	0	0	0	0	0	0	0	0	0	0	0	0	0
6.65101e+06	2015	USA	chicken	0	0	0	0	0	0	0	0	0	0	0	0	0	0	0	0	0	0	0	0	0	1	0	0	0	0	0	0	0	0	0	0	0	0	0	0	0	0	0	0	0	0	0	0	0	0
9.53618e+06	2017	USA	chicken	0	0	0	0	0	0	0	0	0	0	0	0	0	0	0	0	0	0	0	0	0	1	0	0	0	0	0	0	0	0	0	0	0	0	0	0	0	0	0	0	0	0	0	0	0	0
8.49811e+06	2018	USA	chicken	0	0	0	0	0	0	0	0	0	0	0	0	0	0	0	0	0	0	0	0	0	1	0	0	0	0	0	0	0	0	0	0	0	0	0	0	0	0	0	0	0	0	0	0	0	0
2.30448e+07	2022	USA	chicken	0	0	0	0	0	0	0	0	0	0	0	0	0	0	0	0	0	0	0	0	0	1	0	0	0	0	0	0	0	0	0	0	0	0	0	0	0	0	0	0	0	0	0	0	0	0
8.61269e+06	2015	USA	chicken	0	0	0	0	0	0	0	0	0	0	0	0	0	0	0	0	0	0	0	0	0	1	0	0	0	0	0	0	0	0	0	0	0	0	0	0	0	0	0	0	0	0	0	0	0	0
9.02663e+06	2016	USA	chicken	0	0	0	0	0	0	0	0	0	0	0	0	0	0	0	0	0	0	0	0	0	1	0	0	0	0	0	0	0	0	0	0	0	0	0	0	0	0	0	0	0	0	0	0	0	0
8.61279e+06	2015	USA	chicken	0	0	0	0	0	0	0	0	0	0	0	0	0	0	0	0	0	0	0	0	0	1	0	0	0	0	0	0	0	0	0	0	0	0	0	0	0	0	0	0	0	0	0	0	0	0
9.50468e+06	2017	USA	chicken	0	0	0	0	0	0	0	0	0	0	0	0	0	0	0	0	0	0	0	0	0	1	0	0	0	0	0	0	0	0	0	0	0	0	0	0	0	0	0	0	0	0	0	0	0	0
9.20229e+06	2017	USA	chicken	0	0	0	0	0	0	0	0	0	0	0	0	0	0	0	0	0	0	0	0	0	1	0	0	0	0	0	0	0	0	0	0	0	0	0	0	0	0	0	0	0	0	0	0	0	0
1.11537e+07	2018	USA	chicken	0	0	0	0	0	0	0	0	0	0	0	0	0	0	0	0	0	0	0	0	0	1	0	0	0	0	0	0	0	0	0	0	0	0	0	0	0	0	0	0	0	0	0	0	0	0
9.59199e+06	2017	USA	chicken	0	0	0	0	0	0	0	0	0	0	0	0	0	0	0	0	0	0	0	0	0	1	0	0	0	0	0	0	0	0	0	0	0	0	0	0	0	0	0	0	0	0	0	0	0	0
1.09291e+07	2018	USA	chicken	0	0	0	0	0	0	0	0	0	0	0	0	0	0	0	0	0	0	0	0	0	1	0	0	0	0	0	0	0	0	0	0	0	0	0	0	0	0	0	0	0	0	0	0	0	0
9.04167e+06	2016	USA	chicken	0	0	0	0	0	0	0	0	0	0	0	0	0	0	0	0	0	0	0	0	0	1	0	0	0	0	0	0	0	0	0	0	0	0	0	0	0	0	0	0	0	0	0	0	0	0
9.16231e+06	2017	USA	chicken	0	0	0	0	0	0	0	0	0	0	0	0	0	0	0	0	0	0	0	0	0	0	0	0	0	0	0	0	0	0	0	0	0	0	0	0	0	0	0	0	0	0	0	0	0	0
2.11255e+07	2021	USA	chicken	0	0	0	0	0	0	0	0	0	0	0	0	0	0	0	0	0	0	0	0	0	1	0	0	0	0	0	0	0	0	0	0	0	0	0	0	0	0	0	0	0	0	0	0	0	0
9.02819e+06				0	0	0	0	0	0	0	0	0	0	0	0	0	0	0	0	0	0	0	0	0	0	0	0	0	0	0	0	0	0	0	0	0	0	0	0	0	0	0	0	0	0	0	0	0	0
6.75345e+06	2019	USA	chicken	0	0	0	0	0	0	0	0	0	0	0	0	0	0	0	0	0	0	0	0	0	1	0	0	0	0	0	0	0	0	0	0	0	0	0	0	0	0	0	0	0	0	0	0	0	0
1.42574e+07	2020	USA	chicken	0	0	0	0	0	0	0	0	0	0	0	0	0	0	0	0	0	0	0	0	0	1	0	0	0	0	0	0	0	0	0	0	0	0	0	0	0	0	0	0	0	0	0	0	0	0
1.69627e+07	2021	USA	chicken	0	0	0	0	0	0	0	0	0	0	0	0	0	0	0	0	0	0	0	0	0	1	0	0	0	0	0	0	0	0	0	0	0	0	0	0	0	0	0	0	0	0	0	0	0	0
2.57334e+07	2022	USA	chicken	0	0	0	0	0	0	0	0	0	0	0	0	0	0	0	0	0	0	0	0	0	1	0	0	0	0	0	0	0	0	0	0	0	0	0	0	0	0	0	0	0	0	0	0	0	0
8.65465e+06	2015	USA	chicken	0	0	0	0	0	0	0	0	0	0	0	0	0	0	0	0	0	0	0	0	0	1	0	0	0	0	0	0	0	0	0	0	0	0	0	0	0	0	0	0	0	0	0	0	0	0
9.51576e+06	2017	USA	chicken	0	0	0	0	0	0	0	0	0	0	0	0	0	0	0	0	0	0	0	0	0	1	0	0	0	0	0	0	0	0	0	0	0	0	0	0	0	0	0	0	0	0	0	0	0	0
1.01564e+07	2017	USA	chicken	0	0	0	0	0	0	0	0	0	0	0	0	0	0	0	0	0	0	0	0	0	0	0	0	0	0	0	0	0	0	0	0	0	0	0	0	0	0	0	0	0	0	0	0	0	0
1.45226e+07	2020	USA	chicken	0	0	0	0	0	0	0	0	0	0	0	0	0	0	0	0	0	0	0	0	0	1	0	0	0	0	0	0	0	0	0	0	0	0	0	0	0	0	0	0	0	0	0	0	0	0
9.58961e+06	2017	USA	chicken	0	0	0	0	0	0	0	0	0	0	0	0	0	0	0	0	0	0	0	0	0	1	0	0	0	0	0	0	0	0	0	0	0	0	0	0	0	0	0	0	0	0	0	0	0	0
8.48079e+06	2016	USA	chicken	0	0	0	0	0	0	0	0	0	0	0	0	0	0	0	0	0	0	0	0	0	1	0	0	0	0	0	0	0	0	0	0	0	0	0	0	0	0	0	0	0	0	0	0	0	0
7.35454e+06	2018	USA	chicken	0	0	0	0	0	0	0	0	0	0	0	0	0	0	0	0	0	0	0	0	0	1	0	0	0	0	0	0	0	0	0	0	0	0	0	0	0	0	0	0	0	0	0	0	0	0
8.50089e+06	2018	USA	chicken	0	0	0	0	0	0	0	0	0	0	0	0	0	0	0	0	0	0	0	0	0	1	0	0	0	0	0	0	0	0	0	0	0	0	0	0	0	0	0	0	0	0	0	0	0	0
8.49363e+06	2018	USA	chicken	0	0	0	0	0	0	0	0	0	0	0	0	0	0	0	0	0	0	0	0	0	1	0	0	0	0	0	0	0	0	0	0	0	0	0	0	0	0	0	0	0	0	0	0	0	0
9.04611e+06	2016	USA	chicken	0	0	0	0	0	0	0	0	0	0	0	0	0	0	0	0	0	0	0	0	0	1	0	0	0	0	0	0	0	0	0	0	0	0	0	0	0	0	0	0	0	0	0	0	0	0
8.41145e+06	2014	USA	chicken	0	0	0	0	0	0	0	0	0	0	0	0	0	0	0	0	0	0	0	0	0	1	0	0	0	0	0	0	0	0	0	0	0	0	0	0	0	0	0	0	0	0	0	0	0	0
1.00056e+07	2018	USA	chicken	0	0	0	0	0	0	0	0	0	0	0	0	0	0	0	0	0	0	0	0	0	1	0	0	0	0	0	0	0	0	0	0	0	0	0	0	0	0	0	0	0	0	0	0	0	0
2.0154e+07	2021	USA	chicken	0	0	0	0	0	0	0	0	0	0	0	0	0	0	0	0	0	0	0	0	0	1	0	0	0	0	0	0	0	0	0	0	0	0	0	0	0	0	0	0	0	0	0	0	0	0
9.07541e+06	2016	USA	chicken	0	0	0	0	0	0	0	0	0	0	0	0	0	0	0	0	0	0	0	0	0	1	0	0	0	0	0	0	0	0	0	0	0	0	0	0	0	0	0	0	0	0	0	0	0	0
1.08841e+07	2018	USA	chicken	0	0	0	0	0	0	0	0	0	0	0	0	0	0	0	0	0	0	0	0	0	1	0	0	0	0	0	0	0	0	0	0	0	0	0	0	0	0	0	0	0	0	0	0	0	0
9.07565e+06	2016	USA	chicken	0	0	0	0	0	0	0	0	0	0	0	0	0	0	0	0	0	0	0	0	0	1	0	0	0	0	0	0	0	0	0	0	0	0	0	0	0	0	0	0	0	0	0	0	0	0
2.50185e+07	2022	USA	chicken	0	0	0	0	0	0	0	0	0	0	0	0	0	0	0	0	0	0	0	0	0	0	0	0	0	0	0	0	0	0	0	0	0	0	0	0	0	0	0	0	0	0	0	0	0	0
1.45225e+07	2020	USA	chicken	0	0	0	0	0	0	0	0	0	0	0	0	0	0	0	0	0	0	0	0	0	1	0	0	0	0	0	0	0	0	0	0	0	0	0	0	0	0	0	0	0	0	0	0	0	0
8.0311e+06	2014	USA	chicken	0	0	0	0	0	0	0	0	0	0	0	0	0	0	0	0	0	0	0	0	0	1	0	0	0	0	0	0	0	0	0	0	0	0	0	0	0	0	0	0	0	0	0	0	0	0
1.90439e+07	2021	USA	chicken	0	0	0	0	0	0	0	0	0	0	0	0	0	0	0	0	0	0	0	0	0	0	0	0	0	0	0	0	0	0	0	0	0	0	0	0	0	0	0	0	0	0	0	0	0	0
2.50327e+07	2022	USA	chicken	0	0	0	0	0	0	0	0	0	0	0	0	0	0	0	0	0	0	0	0	0	0	0	0	0	0	0	0	0	0	0	0	0	0	0	0	0	0	0	0	0	0	0	0	0	0
7.43159e+06	2019	USA	chicken	0	0	0	0	0	0	0	0	0	0	0	0	0	0	0	0	0	0	0	0	0	1	0	0	0	0	0	0	0	0	0	0	0	0	0	0	0	0	0	0	0	0	0	0	0	0
9.12127e+06	2017	USA	chicken	0	0	0	0	0	0	0	0	0	0	0	0	0	0	0	0	0	0	0	0	0	1	0	0	0	0	0	0	0	0	0	0	0	0	0	0	0	0	0	0	0	0	0	0	0	0
9.13919e+06	2016	USA	human	0	0	0	0	0	0	0	0	0	0	0	0	0	0	0	0	0	0	0	0	0	1	0	0	0	0	0	0	0	0	0	0	0	0	0	0	0	0	0	0	0	0	0	0	0	0
8.99125e+06	2016	USA	chicken	0	0	0	0	0	0	0	0	0	0	0	0	0	0	0	0	0	0	0	0	0	0	0	0	0	0	0	0	0	0	0	0	0	0	0	0	0	0	0	0	0	0	0	0	0	0
9.05605e+06	2016	USA	chicken	0	0	0	0	0	0	0	0	0	0	0	0	0	0	0	0	0	0	0	0	0	1	0	0	0	0	0	0	0	0	0	0	0	0	0	0	0	0	0	0	0	0	0	0	0	0
2.51715e+07	2022	USA	chicken	0	0	0	0	0	0	0	0	0	0	0	0	0	0	0	0	0	0	0	0	0	1	0	0	0	0	0	0	0	0	0	0	0	0	0	0	0	0	0	0	0	0	0	0	0	0
7.40777e+06	2019	USA	chicken	0	0	0	0	0	0	0	0	0	0	0	0	0	0	0	0	0	0	0	0	0	1	0	0	0	0	0	0	0	0	0	0	0	0	0	0	0	0	0	0	0	0	0	0	0	0
1.06856e+07	2013	USA	chicken	0	0	0	0	0	0	0	0	0	0	0	0	0	0	0	0	0	0	0	0	0	1	0	0	0	0	0	0	0	0	0	0	0	0	0	0	0	0	0	0	0	0	0	0	0	0
8.46879e+06	2014	USA	chicken	0	0	0	0	0	0	0	0	0	0	0	0	0	0	0	0	0	0	0	0	0	1	0	0	0	0	0	0	0	0	0	0	0	0	0	0	0	0	0	0	0	0	0	0	0	0
1.72061e+07	2021	USA	chicken	0	0	0	0	0	0	0	0	0	0	0	0	0	0	0	0	0	0	0	0	0	1	0	0	0	0	0	0	0	0	0	0	0	0	0	0	0	0	0	0	0	0	0	0	0	0
8.46079e+06	2018	USA	chicken	0	0	0	0	0	0	0	0	0	0	0	0	0	0	0	0	0	0	0	0	0	0	0	0	0	0	0	0	0	0	0	0	0	0	0	0	0	0	0	0	0	0	0	0	0	0
9.61336e+06	2017	USA	chicken	0	0	0	0	0	0	0	0	0	0	0	0	0	0	0	0	0	0	0	0	0	1	0	0	0	0	0	0	0	0	0	0	0	0	0	0	0	0	0	0	0	0	0	0	0	0
2.49106e+07	2022	USA	chicken	0	0	0	0	0	0	0	0	0	0	0	0	0	0	0	0	0	0	0	0	0	1	0	0	0	0	0	0	0	0	0	0	0	0	0	0	0	0	0	0	0	0	0	0	0	0
1.71048e+07	2019	USA	chicken	0	0	0	0	0	0	0	0	0	0	0	0	0	0	0	0	0	0	0	0	0	0	0	0	0	0	0	0	0	0	0	0	0	0	0	0	0	0	0	0	0	0	0	0	0	0
8.03052e+06	2014	USA	chicken	0	0	0	0	0	0	0	0	0	0	0	0	0	0	0	0	0	0	0	0	0	0	0	0	0	0	0	0	0	0	0	0	0	0	0	0	0	0	0	0	0	0	0	0	0	0
9.12193e+06	2017	USA	chicken	0	0	0	0	0	0	0	0	0	0	0	0	0	0	0	0	0	0	0	0	0	1	0	0	0	0	0	0	0	0	0	0	0	0	0	0	0	0	0	0	0	0	0	0	0	0
6.71223e+06	2014	USA	environmental	0	0	0	0	0	0	0	0	0	0	0	0	0	0	0	0	0	0	0	0	0	1	0	0	0	0	0	0	0	0	0	0	0	0	0	0	0	0	0	0	0	0	0	0	0	0
8.44533e+06	2018	USA	chicken	0	0	0	0	0	0	0	0	0	0	0	0	0	0	0	0	0	0	0	0	0	1	0	0	0	0	0	0	0	0	0	0	0	0	0	0	0	0	0	0	0	0	0	0	0	0
8.03144e+06	2014	USA	chicken	0	0	0	0	0	0	0	0	0	0	0	0	0	0	0	0	0	0	0	0	0	1	0	0	0	0	0	0	0	0	0	0	0	0	0	0	0	0	0	0	0	0	0	0	0	0
1.46004e+07	2020	USA	chicken	0	0	0	0	0	0	0	0	0	0	0	0	0	0	0	0	0	0	0	0	0	1	0	0	0	0	0	0	0	0	0	0	0	0	0	0	0	0	0	0	0	0	0	0	0	0
1.51654e+07	2020	USA	chicken	0	0	0	0	0	0	0	0	0	0	0	0	0	0	0	0	0	0	0	0	0	0	0	0	0	0	0	0	0	0	0	0	0	0	0	0	0	0	0	0	0	0	0	0	0	0
9.55804e+06	2017	USA	chicken	0	0	0	0	0	0	0	0	0	0	0	0	0	0	0	0	0	0	0	0	0	1	0	0	0	0	0	0	0	0	0	0	0	0	0	0	0	0	0	0	0	0	0	0	0	0
8.02486e+06	2014	USA	chicken	0	0	0	0	0	0	0	0	0	0	0	0	0	0	0	0	0	0	0	0	0	1	0	0	0	0	0	0	0	0	0	0	0	0	0	0	0	0	0	0	0	0	0	0	0	0
8.47305e+06	2014	USA	chicken	1	0	0	0	0	0	0	0	0	0	0	0	1	0	0	0	0	0	0	0	0	1	0	0	0	1	0	0	0	0	0	0	0	0	0	0	0	0	0	0	0	0	0	0	0	0
9.32924e+06	2017	USA	chicken	0	0	0	0	0	0	0	0	0	0	0	0	0	0	0	0	0	0	0	0	0	1	0	0	0	0	0	0	0	0	0	0	0	0	0	0	0	0	0	0	0	0	0	0	0	0
8.44639e+06	2018	USA	chicken	0	0	0	0	0	0	0	0	0	0	0	0	0	0	0	0	0	0	0	0	0	1	0	0	0	0	0	0	0	0	0	0	0	0	0	0	0	0	0	0	0	0	0	0	0	0
1.7324e+07	2021	USA	chicken	0	0	0	0	0	0	0	0	0	0	0	0	0	0	0	0	0	0	0	0	0	1	0	0	0	0	0	0	0	0	0	0	0	0	0	0	0	0	0	0	0	0	0	0	0	0
1.15205e+07	2018	USA	chicken	0	0	0	0	0	0	0	0	0	0	0	0	0	0	0	0	0	0	0	0	0	1	0	0	0	0	0	0	0	0	0	0	0	0	0	0	0	0	0	0	0	0	0	0	0	0
8.61387e+06	2015	USA	chicken	0	0	0	0	0	0	0	0	0	0	0	0	0	0	0	0	0	0	0	0	0	1	0	0	0	0	0	0	0	0	0	0	0	0	0	0	0	0	0	0	0	0	0	0	0	0
2.49535e+07	2022	USA	chicken	0	0	0	0	0	0	0	0	0	0	0	0	0	0	0	0	0	0	0	0	0	1	0	0	0	0	0	0	0	0	0	0	0	0	0	0	0	0	0	0	0	0	0	0	0	0
8.49313e+06	2018	USA	chicken	0	0	0	0	0	0	0	0	0	0	0	0	0	0	0	0	0	0	0	0	0	1	0	0	0	0	0	0	0	0	0	0	0	0	0	0	0	0	0	0	0	0	0	0	0	0
9.56887e+06	2017	USA	chicken	0	0	0	0	0	0	0	0	0	0	0	0	0	0	0	0	0	0	0	0	0	0	0	0	0	0	0	0	0	0	0	0	0	0	0	0	0	0	0	0	0	0	0	0	0	0
9.03649e+06	2016	USA	chicken	0	0	0	1	0	0	0	1	0	0	0	0	0	0	0	0	0	0	0	0	0	1	0	0	0	0	0	0	0	0	0	0	0	0	0	0	0	0	0	0	0	0	0	0	0	0
1.51536e+07	2020	USA	chicken	0	0	0	0	0	0	0	0	0	0	0	0	0	0	0	0	0	0	0	0	0	1	0	0	0	0	0	0	0	0	0	0	0	0	0	0	0	0	0	0	0	0	0	0	0	0
1.0889e+07	2018	USA	chicken	0	0	0	0	0	0	0	0	0	0	0	0	0	0	0	0	0	0	0	0	0	0	0	0	0	0	0	0	0	0	0	0	0	0	0	0	0	0	0	0	0	0	0	0	0	0
2.5475e+07	2022	USA	chicken	0	0	0	0	0	0	0	0	0	0	0	0	0	0	0	0	0	0	0	0	0	1	0	0	0	0	0	0	0	0	0	0	0	0	0	0	0	0	0	0	0	0	0	0	0	0
2.36204e+07	2022	USA	chicken	0	0	0	0	0	0	0	0	0	0	0	0	0	0	0	0	0	0	0	0	0	1	0	0	0	0	0	0	0	0	0	0	0	0	0	0	0	0	0	0	0	0	0	0	0	0
7.35122e+06	2018	USA	chicken	0	0	0	0	0	0	0	0	0	0	0	0	0	0	0	0	0	0	0	0	0	0	0	0	0	0	0	0	0	0	0	0	0	0	0	0	0	0	0	0	0	0	0	0	0	0
9.54902e+06	2017	USA	chicken	0	0	0	0	0	0	0	0	0	0	0	0	0	0	0	0	0	0	0	0	0	1	0	0	0	0	0	0	0	0	0	0	0	0	0	0	0	0	0	0	0	0	0	0	0	0
7.33132e+06	2018	USA	chicken	0	0	0	0	0	0	0	0	0	0	0	0	0	0	0	0	0	0	0	0	0	1	0	0	0	0	0	0	0	0	0	0	0	0	0	0	0	0	0	0	0	0	0	0	0	0
8.63863e+06	2015	USA	human	0	0	0	0	0	0	0	0	0	0	0	0	0	0	0	0	0	0	0	0	0	1	0	0	0	0	0	0	0	0	0	0	0	0	0	0	0	0	0	0	0	0	0	0	0	0
2.17176e+07	2022	USA	chicken	0	0	0	0	0	0	0	0	0	0	0	0	0	0	0	0	0	0	0	0	0	0	0	0	0	0	0	0	0	0	0	0	0	0	0	0	0	0	0	0	0	0	0	0	0	0
2.43732e+07	2022	USA	chicken	0	0	0	0	0	0	0	0	0	0	0	0	0	0	0	0	0	0	0	0	0	1	0	0	0	0	0	0	0	0	0	0	0	0	0	0	0	0	0	0	0	0	0	0	0	0
1.52261e+07	2020	USA	chicken	0	0	0	0	0	0	0	0	0	0	0	0	0	0	0	0	0	0	0	0	0	1	0	0	0	0	0	0	0	0	0	0	0	0	0	0	0	0	0	0	0	0	0	0	0	0
1.05181e+07		Canada	human	0	0	0	0	0	0	0	0	0	0	0	0	0	0	0	0	0	0	0	0	0	1	0	0	0	0	0	0	0	0	0	0	0	0	0	0	0	0	0	0	0	0	0	0	0	0
9.5344e+06	2017	USA	chicken	0	0	0	0	0	0	0	0	0	0	0	0	0	0	0	0	0	0	0	0	0	1	0	0	0	0	0	0	0	0	0	0	0	0	0	0	0	0	0	0	0	0	0	0	0	0
8.64284e+06	2015	USA	chicken	0	0	0	0	0	0	0	0	0	0	0	0	0	0	0	0	0	0	0	0	0	1	0	0	0	0	0	0	0	0	0	0	0	0	0	0	0	0	0	0	0	0	0	0	0	0
9.05635e+06	2016	USA	chicken	0	0	0	0	0	0	0	0	0	0	0	0	0	0	0	0	0	0	0	0	0	1	0	0	0	0	0	0	0	0	0	0	0	0	0	0	0	0	0	0	0	0	0	0	0	0
8.02212e+06	2014	USA	chicken	0	0	0	0	0	0	0	0	0	0	0	0	0	0	0	0	0	0	0	0	0	1	0	0	0	0	0	0	0	0	0	0	0	0	0	0	0	0	0	0	0	0	0	0	0	0
8.40701e+06	2014	USA	chicken	0	0	0	0	0	0	0	0	0	0	0	0	0	0	0	0	0	0	0	0	0	1	0	0	0	0	0	0	0	0	0	0	0	0	0	0	0	0	0	0	0	0	0	0	0	0
8.02479e+06	2014	USA	chicken	1	0	0	0	0	0	0	0	0	0	0	0	1	0	0	0	0	0	0	0	0	1	0	0	0	1	0	0	0	0	0	0	0	0	0	0	0	0	0	0	0	0	0	0	0	0
2.49239e+07	2022	USA	chicken	0	0	0	0	0	0	0	0	0	0	0	0	0	0	0	0	0	0	0	0	0	1	0	0	0	0	0	0	0	0	0	0	0	0	0	0	0	0	0	0	0	0	0	0	0	0
7.31242e+06	2018	USA	chicken	0	0	0	0	0	0	0	0	0	0	0	0	0	0	0	0	0	0	0	0	0	1	0	0	0	0	0	0	0	0	0	0	0	0	0	0	0	0	0	0	0	0	0	0	0	0
8.6433e+06	2015	USA	chicken	0	0	0	0	0	0	0	0	0	0	0	0	0	0	0	0	0	0	0	0	0	0	0	0	0	0	0	0	0	0	0	0	0	0	0	0	0	0	0	0	0	0	0	0	0	0
6.71391e+06	2015	USA	environmental	0	0	0	0	0	0	0	0	0	0	0	0	0	0	0	0	0	0	0	0	0	1	0	0	0	0	0	0	0	0	0	0	0	0	0	0	0	0	0	0	0	0	0	0	0	0
7.38769e+06	2018	USA	chicken	0	0	0	0	0	0	0	0	0	0	0	0	0	0	0	0	0	0	0	0	0	1	0	0	0	0	0	0	0	0	0	0	0	0	0	0	0	0	0	0	0	0	0	0	0	0
1.15804e+07	2018	USA	chicken	0	0	0	0	0	0	0	0	0	0	0	0	0	0	0	0	0	0	0	0	0	1	0	0	0	0	0	0	0	0	0	0	0	0	0	0	0	0	0	0	0	0	0	0	0	0
2.3766e+07	2022	USA	chicken	0	0	0	0	0	0	0	0	0	0	0	0	0	0	0	0	0	0	0	0	0	1	0	0	0	0	0	0	0	0	0	0	0	0	0	0	0	0	0	0	0	0	0	0	0	0
1.15923e+07	2017	USA	chicken	0	0	0	0	0	0	0	0	0	0	0	0	0	0	0	0	0	0	0	0	0	1	0	0	0	0	0	0	0	0	0	0	0	0	0	0	0	0	0	0	0	0	0	0	0	0
9.16157e+06	2017	USA	chicken	0	0	0	0	0	0	0	0	0	0	0	0	0	0	0	0	0	0	0	0	0	0	0	0	0	0	0	0	0	0	0	0	0	0	0	0	0	0	0	0	0	0	0	0	0	0
8.54412e+06	2018	USA	chicken	0	0	0	0	0	0	0	0	0	0	0	0	0	0	0	0	0	0	0	0	0	1	0	0	0	0	0	0	0	0	0	0	0	0	0	0	0	0	0	0	0	0	0	0	0	0
2.3562e+07	2022	USA	chicken	0	0	0	0	0	0	0	0	0	0	0	0	0	0	0	0	0	0	0	0	0	1	0	0	0	0	0	0	0	0	0	0	0	0	0	0	0	0	0	0	0	0	0	0	0	0
2.12745e+07	2021	USA	chicken	0	0	0	0	0	0	0	0	0	0	0	0	0	0	0	0	0	0	0	0	0	1	0	0	0	0	0	0	0	0	0	0	0	0	0	0	0	0	0	0	0	0	0	0	0	0
1.70193e+07	2021	USA	chicken	0	0	0	0	0	0	0	0	0	0	0	0	0	0	0	0	0	0	0	0	0	1	0	0	0	0	0	0	0	0	0	0	0	0	0	0	0	0	0	0	0	0	0	0	0	0
6.76989e+06	2015	USA	chicken	0	0	0	0	0	0	0	0	0	0	0	0	0	0	0	0	0	0	0	0	0	1	0	0	0	0	0	0	0	0	0	0	0	0	0	0	0	0	0	0	0	0	0	0	0	0
9.04193e+06	2017	USA	chicken	0	0	0	0	0	0	0	0	0	0	0	0	0	0	0	0	0	0	0	0	0	1	0	0	0	0	0	0	0	0	0	0	0	0	0	0	0	0	0	0	0	0	0	0	0	0
2.49533e+07	2022	USA	chicken	0	0	0	0	0	0	0	0	0	0	0	0	0	0	0	0	0	0	0	0	0	1	0	0	0	0	0	0	0	0	0	0	0	0	0	0	0	0	0	0	0	0	0	0	0	0
2.36345e+07	2022	USA	chicken	0	0	0	0	0	0	0	0	0	0	0	0	0	0	0	0	0	0	0	0	0	0	0	0	0	0	0	0	0	0	0	0	0	0	0	0	0	0	0	0	0	0	0	0	0	0
1.08974e+07	2018	USA	chicken	0	0	0	0	0	0	0	0	0	0	0	0	0	0	0	0	0	0	0	0	0	1	0	0	0	0	0	0	0	0	0	0	0	0	0	0	0	0	0	0	0	0	0	0	0	0
8.01112e+06	2014	USA	human	0	0	0	0	0	0	0	0	0	0	0	0	0	0	0	0	0	0	0	0	0	0	0	0	0	0	0	0	0	0	0	0	0	0	0	0	0	0	0	0	0	0	0	0	0	0
2.49531e+07	2022	USA	chicken	0	0	0	0	0	0	0	0	0	0	0	0	0	0	0	0	0	0	0	0	0	1	0	0	0	0	0	0	0	0	0	0	0	0	0	0	0	0	0	0	0	0	0	0	0	0
1.83007e+07	2021	USA	chicken	0	0	0	0	0	0	0	0	0	0	0	0	0	0	0	0	0	0	0	0	0	1	0	0	0	0	0	0	0	0	0	0	0	0	0	0	0	0	0	0	0	0	0	0	0	0
9.43806e+06	2017	USA	human	0	0	0	0	0	0	0	0	0	0	0	0	0	0	0	0	0	0	0	0	0	1	0	0	0	0	0	0	0	0	0	0	0	0	0	0	0	0	0	0	0	0	0	0	0	0
1.11513e+07	2018	USA	chicken	0	0	0	0	0	0	0	0	0	0	0	0	0	0	0	0	0	0	0	0	0	1	0	0	0	0	0	0	0	0	0	0	0	0	0	0	0	0	0	0	0	0	0	0	0	0
7.39838e+06	2019	USA	chicken	0	0	0	0	0	0	0	0	0	0	0	0	0	0	0	0	0	0	0	0	0	1	0	0	0	0	0	0	0	0	0	0	0	0	0	0	0	0	0	0	0	0	0	0	0	0
1.15578e+07	2018	USA	chicken	0	0	0	0	0	0	0	0	0	0	0	0	0	0	0	0	0	0	0	0	0	1	0	0	0	0	0	0	0	0	0	0	0	0	0	0	0	0	0	0	0	0	0	0	0	0
8.82991e+06	2013	USA	human	0	0	0	0	0	0	0	0	0	0	0	0	0	0	0	0	0	0	0	0	0	0	0	0	0	0	0	0	0	0	0	0	0	0	0	0	0	0	0	0	0	0	0	0	0	0
8.53752e+06	2018	USA	chicken	0	0	0	0	0	0	0	0	0	0	0	0	0	0	0	0	0	0	0	0	0	1	0	0	0	0	0	0	0	0	0	0	0	0	0	0	0	0	0	0	0	0	0	0	0	0
8.00766e+06	2014	USA	human	0	0	0	0	0	0	0	0	0	0	0	0	0	0	0	0	0	0	0	0	0	1	0	0	0	0	0	0	0	0	0	0	0	0	0	0	0	0	0	0	0	0	0	0	0	0
8.51426e+06	2014	USA	chicken	0	0	0	0	0	0	0	0	0	0	0	0	0	0	0	0	0	0	0	0	0	1	0	0	0	0	0	0	0	0	0	0	0	0	0	0	0	0	0	0	0	0	0	0	0	0
1.11598e+07	2018	USA	chicken	0	0	0	0	0	0	0	0	0	0	0	0	0	0	0	0	0	0	0	0	0	1	0	0	0	0	0	0	0	0	0	0	0	0	0	0	0	0	0	0	0	0	0	0	0	0
9.53684e+06	2017	USA	chicken	0	0	0	0	0	0	0	0	0	0	0	0	0	0	0	0	0	0	0	0	0	1	0	0	0	0	0	0	0	0	0	0	0	0	0	0	0	0	0	0	0	0	0	0	0	0
9.554e+06	2017	USA	chicken	0	0	0	0	0	0	0	0	0	0	0	0	0	0	0	0	0	0	0	0	0	1	0	0	0	0	0	0	0	0	0	0	0	0	0	0	0	0	0	0	0	0	0	0	0	0
[truncated: 365 more rows]
[truncated: 151 more columns]

## Sheet: Plasmid
Table S3: Plasmid Transfer Gene Analyses (1=present, 2=absent)
[truncated: 2,059 more rows]
[truncated: 291 more columns]

## Sheet: VFs
Table S4: Virulence Gene Analyses (1=present, 2=absent)
[truncated: 2,060 more rows]
[truncated: 546 more columns]
